# Supplementary material for: The salt-responsive transcriptome of chickpea roots and nodules via deepSuperSAGE
Source: BMC Plant Biol. 2011 Feb 14;11:31. doi: 10.1186/1471-2229-11-31 (PMC3045889; doi:10.1186/1471-2229-11-31)
Supplement: Additional file 1 — Main data matrix with UniTags annotations and expression ratios. Sequences of UniTags-homologous chickpea ESTs. Microarray profiles from spotted UniTags [file 1471-2229-11-31-S1.XLSX]

## Sheet: Annotation and expression
								Salt Stresed roots (25 mM NaCl)			Salt Stresed nodules (25 mM NaCl)			Control nodules vs roots			Total counts of UniTags				Normalized counts
UniTag ID	UniTag sequence	E-value (Chckpea ESTs)	Homologous Chickpea EST (Varshney et al)	EST accession in NCBI (EST)	Uniprot ID	Protein Name	associated Go Ids	R(ln) inrat 93 NaCl 2h roots	fold change	P value roots	R(ln) inrat 93 NaCl 2h nodules	fold change	P value nodules	R(ln) control nodules vs roots	fold change	P value	rt-slt-ctr	rt-slt-Stress	nd-slt-ctr	nd-slt-Stress	rt-slt-ctr nor	rt-slt-St nor	nd-slt-ctr nor	nd-slt-St nor
STCa-15981	CATGGTGATAGCATCCCGGCCCAGAA	"-"	"-"	"-"	"-"	"-"	"-"	"-"	"-"	0.577	3.53	34.124	4.73e-06	"-"	"-"	"-"	0	0	0	20	0	0	0	64.7249
STCa-19965	CATGTCGGGTGATGTCGCCAGGAATT	"-"	"-"	"-"	"-"	"-"	"-"	"-"	"-"	0.577	3.099	22.1758	0.000355	"-"	"-"	"-"	0	0	0	13	0	0	0	42.0712
STCa-16261	CATGGTGGTTTTTATGATAATTAAAG	5e-08	Contig27102	GR421029.1	Q3LF77_PEA	Putative basic PR1 precursor	GO:5576	4.345	77.092	1.26565e-14	0.534	1.70574	0.489	1.745	5.7259	0.137	0	95	3	6	0	153.834	11.3718	19.4175
STCa-1263	CATGAAGATATTCCAAGATTTGATGA	1e-05	Contig39387	"-"	"-"	"-"	"-"	"-"	"-"	0.577	2.326	10.2369	0.0267	"-"	"-"	"-"	0	0	0	6	0	0	0	19.4175
STCa-47	CATGAAAAACAAATATCAAAGCAAAT	"-"	"-"	"-"	"-"	"-"	"-"	"-"	"-"	0.577	2.144	8.5335	0.0494	"-"	"-"	"-"	0	0	0	5	0	0	0	16.1812
STCa-1446	CATGAAGGATCGTGCGGCGGATGAGA	"-"	"-"	"-"	"-"	"-"	"-"	"-"	"-"	0.577	2.144	8.5335	0.0494	"-"	"-"	"-"	0	0	0	5	0	0	0	16.1812
STCa-10001	CATGCTGGAAAGCAACGTTCAAAAAA	"-"	"-"	"-"	"-"	"-"	"-"	"-"	"-"	0.577	2.144	8.5335	0.0494	"-"	"-"	"-"	0	0	0	5	0	0	0	16.1812
STCa-8172	CATGCCAACCGAGACAGTGATCAGGT	2e-07	Contig17354	"-"	"-"	"-"	"-"	"-"	"-"	0.577	2.144	8.5335	0.0494	"-"	"-"	"-"	0	0	0	5	0	0	0	16.1812
STCa-12885	CATGGCATTGTTGTTTGGACCCTACT	"-"	"-"	"-"	"-"	"-"	"-"	"-"	"-"	0.577	2.144	8.5335	0.0494	"-"	"-"	"-"	0	0	0	5	0	0	0	16.1812
STCa-14324	CATGGGCGGTGGCGAACCACTACAGA	"-"	"-"	"-"	"-"	"-"	"-"	"-"	"-"	0.577	2.144	8.5335	0.0494	"-"	"-"	"-"	0	0	0	5	0	0	0	16.1812
STCa-23572	CATGTTGTATATCCTTTGACTCATTG	"-"	"-"	"-"	"-"	"-"	"-"	"-"	"-"	0.577	2.144	8.5335	0.0494	"-"	"-"	"-"	0	0	0	5	0	0	0	16.1812
STCa-23477	CATGTTGGTGATACACGTGTTCAGTT	5e-08	Contig43360	"-"	Q2HW32_MEDTR	Lissencephaly type-1-like homology motif CTLH, C-terminal to LisH motif; Nitrous oxide reductase, N-terminal; WD40-like; Quinonprotein alcohol dehydrogenase-like;	"-"	"-"	"-"	0.577	2.144	8.5335	0.0494	"-"	"-"	"-"	0	0	0	5	0	0	0	16.1812
STCa-12193	CATGGATATTGAATTCGAGCAGAAAA	"-"	"-"	"-"	"-"	"-"	"-"	"-"	"-"	0.577	1.921	6.82778	0.0915	"-"	"-"	"-"	0	0	0	4	0	0	0	12.945
STCa-767	CATGAACAAAGTCAACCACCTTGTTT	"-"	"-"	"-"	"-"	"-"	"-"	"-"	"-"	0.577	1.921	6.82778	0.0915	"-"	"-"	"-"	0	0	0	4	0	0	0	12.945
STCa-11433	CATGGACCTGTAATGTAAGCTGCACT	"-"	"-"	"-"	"-"	"-"	"-"	"-"	"-"	0.577	1.921	6.82778	0.0915	"-"	"-"	"-"	0	0	0	4	0	0	0	12.945
STCa-3467	CATGAGGAAAACCAGGCCCACAATGA	"-"	"-"	"-"	"-"	"-"	"-"	"-"	"-"	0.577	1.921	6.82778	0.0915	"-"	"-"	"-"	0	0	0	4	0	0	0	12.945
STCa-4383	CATGATATAGAATTCGAGCAGAACAA	"-"	"-"	"-"	"-"	"-"	"-"	"-"	"-"	0.577	1.921	6.82778	0.0915	"-"	"-"	"-"	0	0	0	4	0	0	0	12.945
STCa-5506	CATGATGTTGTGTTAATATGATGTTG	"-"	"-"	"-"	"-"	"-"	"-"	"-"	"-"	0.577	1.921	6.82778	0.0915	"-"	"-"	"-"	0	0	0	4	0	0	0	12.945
STCa-8079	CATGCATTTGAGTTTTGTTTTTGATT	"-"	"-"	"-"	"-"	"-"	"-"	"-"	"-"	0.577	1.921	6.82778	0.0915	"-"	"-"	"-"	0	0	0	4	0	0	0	12.945
STCa-9904	CATGCTGAGAAATTCATACACAGGAA	"-"	"-"	"-"	"-"	"-"	"-"	"-"	"-"	0.577	1.921	6.82778	0.0915	"-"	"-"	"-"	0	0	0	4	0	0	0	12.945
STCa-10132	CATGCTGTTCGACCTGGCGCCCAGCC	"-"	"-"	"-"	"-"	"-"	"-"	"-"	"-"	0.577	1.921	6.82778	0.0915	"-"	"-"	"-"	0	0	0	4	0	0	0	12.945
STCa-2424	CATGACAGATGACAAGGCTTATTGTC	5e-08	Contig42821	"-"	"-"	"-"	"-"	"-"	"-"	0.577	1.921	6.82778	0.0915	"-"	"-"	"-"	0	0	0	4	0	0	0	12.945
STCa-11254	CATGGACACTATCAGCAGCATAGAAA	"-"	"-"	"-"	"-"	"-"	"-"	"-"	"-"	0.577	1.921	6.82778	0.0915	"-"	"-"	"-"	0	0	0	4	0	0	0	12.945
STCa-11949	CATGGAGGCTTAGAAATGTATATAAT	"-"	"-"	"-"	"-"	"-"	"-"	"-"	"-"	0.577	1.921	6.82778	0.0915	"-"	"-"	"-"	0	0	0	4	0	0	0	12.945
STCa-12356	CATGGATGCCCAGGCTTTGTGGACGG	"-"	"-"	"-"	"-"	"-"	"-"	"-"	"-"	0.577	1.921	6.82778	0.0915	"-"	"-"	"-"	0	0	0	4	0	0	0	12.945
STCa-5362	CATGATGTAATATGCGAAATGTTGCT	8e-07	Contig14868	GR402768.1	HSP12_MEDSA	18.2 kDa class I heat shock protein	GO:0006950; 0005737	"-"	"-"	0.577	2.614	13.6536	0.00776	"-"	"-"	"-"	0	0	0	8	0	0	0	25.89
STCa-18884	CATGTATCATAAAGTGAATACATAGC	"-"	"-"	"-"	NO40_SESRO	Early Nodulin	"-"	4.11	60.9467	0	4.118	61.4362	2.45e-10	"-"	"-"	"-"	0	366	0	36	0	592.665	0	116.505
STCa-19168	CATGTATGTTTGTTTAATTATGTTTT	5e-08	Contig18596	GR397643.1	Q43817_PEA	Lipoxygenase; ( EC=1.13.11.12)	GO:0005506,GO:0016165,GO:0016702,GO:0016491,GO:0046872,GO:0008610,GO:0031408,GO:0055114,GO:0006633	3.902	49.5014	1.35e-09	0.822	2.27505	0.239	1.745	5.7259	0.137	0	61	3	8	0	98.7774	11.3718	25.89
STCa-15459	CATGGTACTTGGTACGTATGTGCTTG	3e-06	Contig24463	GR406375.1	"-"	"-"	"-"	"-"	"-"	0.577	1.921	6.82778	0.0915	"-"	"-"	"-"	0	0	0	4	0	0	0	12.945
STCa-9019	CATGCGAGATGATGCCGTTTCTCAAA	5e-08	Contig18529	"-"	"-"	"-"	"-"	"-"	"-"	0.577	1.921	6.82778	0.0915	"-"	"-"	"-"	0	0	0	4	0	0	0	12.945
STCa-16201	CATGGTGGTAAGGATATCTATCTAGG	5e-08	Contig1625	FE670904.1	Q0H742_BRANA	Baby boom interacting protein 2 (Fragment)	GO:0003677; 0030528; 0043565; 0003700; 0045449; 0006355; 0005634	"-"	"-"	0.577	1.921	6.82778	0.0915	"-"	"-"	"-"	0	0	0	4	0	0	0	12.945
STCa-1667	CATGAATAAGGAGATGTACAATAACA	"-"	"-"	"-"	"-"	"-"	"-"	"-"	"-"	0.577	1.921	6.82778	0.0915	"-"	"-"	"-"	0	0	0	4	0	0	0	12.945
STCa-20900	CATGTGCTCAAGGAACTAAATGCAAG	"-"	"-"	"-"	"-"	"-"	"-"	"-"	"-"	0.577	1.921	6.82778	0.0915	"-"	"-"	"-"	0	0	0	4	0	0	0	12.945
STCa-18583	CATGTAGTTAGGTCACCACCTCCTTA	"-"	"-"	"-"	"-"	"-"	"-"	"-"	"-"	0.577	1.921	6.82778	0.0915	"-"	"-"	"-"	0	0	0	4	0	0	0	12.945
STCa-19813	CATGTCCCCCAGAACATAGAGGATGA	1e-05	Contig40551	"-"	"-"	"-"	"-"	"-"	"-"	0.577	1.921	6.82778	0.0915	"-"	"-"	"-"	0	0	0	4	0	0	0	12.945
STCa-13993	CATGGGATCAAACGTGGAATTTGCAG	5e-08	Contig10397	"-"	A0YN03_LYNSP	Diaminobutyrate-2-oxoglutarate transaminase	GO:0003824; 0016831; 0030170; 0016829; 0019752	"-"	"-"	0.577	1.921	6.82778	0.0915	"-"	"-"	"-"	0	0	0	4	0	0	0	12.945
STCa-11342	CATGGACCAATACATCTAATGGTCCA	5e-08	Contig6360	"-"	"-"	"-"	"-"	"-"	"-"	0.577	1.921	6.82778	0.0915	"-"	"-"	"-"	0	0	0	4	0	0	0	12.945
STCa-9781	CATGCTCGATCTGAAAAACTACACAA	5e-08	Contig18923	"-"	"-"	"-"	"-"	"-"	"-"	0.577	1.921	6.82778	0.0915	"-"	"-"	"-"	0	0	0	4	0	0	0	12.945
STCa-23488	CATGTTGGTGCAATGTAAAGTTTTTT	"-"	"-"	"-"	"-"	"-"	"-"	"-"	"-"	0.577	1.633	5.11921	0.17	"-"	"-"	"-"	0	0	0	3	0	0	0	9.70874
STCa-1697	CATGAATACCAAAACGATGCGTTTGC	"-"	"-"	"-"	"-"	"-"	"-"	"-"	"-"	0.577	1.633	5.11921	0.17	"-"	"-"	"-"	0	0	0	3	0	0	0	9.70874
STCa-2091	CATGAATTAGAGCAGAATCCCATACA	"-"	"-"	"-"	"-"	"-"	"-"	"-"	"-"	0.577	1.633	5.11921	0.17	"-"	"-"	"-"	0	0	0	3	0	0	0	9.70874
STCa-2505	CATGACATCCTGGTTGGTGGGGTATT	"-"	"-"	"-"	"-"	"-"	"-"	"-"	"-"	0.577	1.633	5.11921	0.17	"-"	"-"	"-"	0	0	0	3	0	0	0	9.70874
STCa-2758	CATGACGGCGGGTCGGCGGGCTGACA	"-"	"-"	"-"	"-"	"-"	"-"	"-"	"-"	0.577	1.633	5.11921	0.17	"-"	"-"	"-"	0	0	0	3	0	0	0	9.70874
STCa-3069	CATGAGAAGAGTGAAGTGAATTGATG	"-"	"-"	"-"	"-"	"-"	"-"	"-"	"-"	0.577	1.633	5.11921	0.17	"-"	"-"	"-"	0	0	0	3	0	0	0	9.70874
STCa-3099	CATGAGAATCATATGAATACTGAATC	"-"	"-"	"-"	"-"	"-"	"-"	"-"	"-"	0.577	1.633	5.11921	0.17	"-"	"-"	"-"	0	0	0	3	0	0	0	9.70874
STCa-3484	CATGAGGAAGACAATGGATTTGGGTT	"-"	"-"	"-"	"-"	"-"	"-"	"-"	"-"	0.577	1.633	5.11921	0.17	"-"	"-"	"-"	0	0	0	3	0	0	0	9.70874
STCa-3873	CATGAGTCTACTGTAAGCAGAGCAGT	"-"	"-"	"-"	"-"	"-"	"-"	"-"	"-"	0.577	1.633	5.11921	0.17	"-"	"-"	"-"	0	0	0	3	0	0	0	9.70874
STCa-4295	CATGATAGAGGCTATATTGCGCGCAT	"-"	"-"	"-"	"-"	"-"	"-"	"-"	"-"	0.577	1.633	5.11921	0.17	"-"	"-"	"-"	0	0	0	3	0	0	0	9.70874
STCa-4318	CATGATAGGCGCGTCCTTCTGGTTGG	"-"	"-"	"-"	"-"	"-"	"-"	"-"	"-"	0.577	1.633	5.11921	0.17	"-"	"-"	"-"	0	0	0	3	0	0	0	9.70874
STCa-4712	CATGATCTATAAGATGTATGAGAGGT	"-"	"-"	"-"	"-"	"-"	"-"	"-"	"-"	0.577	1.633	5.11921	0.17	"-"	"-"	"-"	0	0	0	3	0	0	0	9.70874
STCa-5682	CATGATTCATTCAATGATATATTGCA	"-"	"-"	"-"	"-"	"-"	"-"	"-"	"-"	0.577	1.633	5.11921	0.17	"-"	"-"	"-"	0	0	0	3	0	0	0	9.70874
STCa-5815	CATGATTGGATATTGAATTCGAGCAG	"-"	"-"	"-"	"-"	"-"	"-"	"-"	"-"	0.577	1.633	5.11921	0.17	"-"	"-"	"-"	0	0	0	3	0	0	0	9.70874
STCa-5931	CATGATTTATTGGAGCTGGCAGGGTG	"-"	"-"	"-"	"-"	"-"	"-"	"-"	"-"	0.577	1.633	5.11921	0.17	"-"	"-"	"-"	0	0	0	3	0	0	0	9.70874
STCa-6732	CATGCAATTCAAATTCTAATTGAGAC	"-"	"-"	"-"	"-"	"-"	"-"	"-"	"-"	0.577	1.633	5.11921	0.17	"-"	"-"	"-"	0	0	0	3	0	0	0	9.70874
STCa-8538	CATGCCCAGGCGGTCCGGCCACTTGT	"-"	"-"	"-"	"-"	"-"	"-"	"-"	"-"	0.577	1.633	5.11921	0.17	"-"	"-"	"-"	0	0	0	3	0	0	0	9.70874
STCa-9124	CATGCGGAATAGGTACAAACTAGAAA	"-"	"-"	"-"	"-"	"-"	"-"	"-"	"-"	0.577	1.633	5.11921	0.17	"-"	"-"	"-"	0	0	0	3	0	0	0	9.70874
STCa-9672	CATGCTATTCGGTGGCACTACTGTTT	"-"	"-"	"-"	"-"	"-"	"-"	"-"	"-"	0.577	1.633	5.11921	0.17	"-"	"-"	"-"	0	0	0	3	0	0	0	9.70874
STCa-9822	CATGCTCTCCCGCGCAAATATATTGA	"-"	"-"	"-"	"-"	"-"	"-"	"-"	"-"	0.577	1.633	5.11921	0.17	"-"	"-"	"-"	0	0	0	3	0	0	0	9.70874
STCa-10031	CATGCTGGCAAAGGGCGAACTGTTAA	"-"	"-"	"-"	"-"	"-"	"-"	"-"	"-"	0.577	1.633	5.11921	0.17	"-"	"-"	"-"	0	0	0	3	0	0	0	9.70874
STCa-111	CATGAAAACCTGATTCATCTTTCCTT	1e-05	Contig16788	GR917850.1	"-"	"-"	"-"	"-"	"-"	0.577	1.633	5.11921	0.17	"-"	"-"	"-"	0	0	0	3	0	0	0	9.70874
STCa-455	CATGAAAGCTAGCACAAAGTTCTTCT	5e-05	Contig44503	"-"	"-"	"-"	"-"	"-"	"-"	0.577	1.633	5.11921	0.17	"-"	"-"	"-"	0	0	0	3	0	0	0	9.70874
STCa-6113	CATGCAAAAGCTAACAGAGTGAGCCC	2e-07	Contig4758	"-"	"-"	"-"	"-"	"-"	"-"	0.577	1.633	5.11921	0.17	"-"	"-"	"-"	0	0	0	3	0	0	0	9.70874
STCa-6609	CATGCAATACATATTGGTTTGGGAAG	2e-07	Contig35715	FE669624.1	"-"	"-"	"-"	"-"	"-"	0.577	1.633	5.11921	0.17	"-"	"-"	"-"	0	0	0	3	0	0	0	9.70874
STCa-11253	CATGGACACTATCAGCAGCATAAATG	"-"	"-"	"-"	"-"	"-"	"-"	"-"	"-"	0.577	1.633	5.11921	0.17	"-"	"-"	"-"	0	0	0	3	0	0	0	9.70874
STCa-11256	CATGGACACTATCAGCAGCATAGGAA	"-"	"-"	"-"	"-"	"-"	"-"	"-"	"-"	0.577	1.633	5.11921	0.17	"-"	"-"	"-"	0	0	0	3	0	0	0	9.70874
STCa-11273	CATGGACAGCCAGCAGCATAGAAGAA	"-"	"-"	"-"	"-"	"-"	"-"	"-"	"-"	0.577	1.633	5.11921	0.17	"-"	"-"	"-"	0	0	0	3	0	0	0	9.70874
STCa-11665	CATGGAGAAGAGAGATACACATCTAT	"-"	"-"	"-"	"-"	"-"	"-"	"-"	"-"	0.577	1.633	5.11921	0.17	"-"	"-"	"-"	0	0	0	3	0	0	0	9.70874
STCa-8962	CATGCGAAGGGAGAATGAATGATCCT	1e-05	Contig43202	"-"	"-"	"-"	"-"	"-"	"-"	0.577	1.633	5.11921	0.17	"-"	"-"	"-"	0	0	0	3	0	0	0	9.70874
STCa-12176	CATGGATATCCAGGGCATCAAGAAAT	"-"	"-"	"-"	"-"	"-"	"-"	"-"	"-"	0.577	1.633	5.11921	0.17	"-"	"-"	"-"	0	0	0	3	0	0	0	9.70874
STCa-12383	CATGGATGGCCTGGCCGTGCTCAAGT	"-"	"-"	"-"	"-"	"-"	"-"	"-"	"-"	0.577	1.633	5.11921	0.17	"-"	"-"	"-"	0	0	0	3	0	0	0	9.70874
STCa-192	CATGAAAATATTAAAGAGAGTCCAGT	5e-08	Contig13564	"-"	"-"	"-"	"-"	"-"	"-"	0.577	1.633	5.11921	0.17	"-"	"-"	"-"	0	0	0	3	0	0	0	9.70874
STCa-807	CATGAACAAGGCTAGGCCAAAGAGGT	5e-08	Contig23409	"-"	Q8S3U2_NICBE	EDS1-like protein	GO:0004806; 0016787; 0006629	"-"	"-"	0.577	1.633	5.11921	0.17	"-"	"-"	"-"	0	0	0	3	0	0	0	9.70874
STCa-862	CATGAACATAAACACCTTGACAAACT	1e-05	Contig17445	GR403384.1	"-"	"-"	"-"	"-"	"-"	0.577	1.633	5.11921	0.17	"-"	"-"	"-"	0	0	0	3	0	0	0	9.70874
STCa-7547	CATGCAGTCAGGTGCTTACTCCTCAA	1e-05	Contig60	"-"	SODCP_PEA	Superoxide dismutase [Cu-Zn], chloroplastic precursor; ( EC=1.15.1.1)	GO:0016209; 0004784; 0016491; 0046872; 0006801; 0055114; 0009507; 0009536	"-"	"-"	0.577	0.534	1.70574	0.582	"-"	"-"	"-"	0	0	0	1	0	0	0	3.23625
STCa-318	CATGAAACGAGTGCTTGTCTCTGTTT	5e-08	Contig4378	"-"	Q5WM51_CICAR	Trypsin protein inhibitor 3	GO:4866	3.587	36.1255	2.63001e-12	1.546	4.69266	7.05e-05	1.745	5.7259	0.0813	1	89	6	33	3.97393	144.118	22.7436	106.796
STCa-5894	CATGATTTACAAATCCTTAGAAATAG	5e-08	Contig39353	"-"	A2Q5Z1_MEDTR	General substrate transporter Sugar transporter superfamily;	GO:0022891,GO:0005215,GO:0006810,GO:0055085,GO:0008643,GO:0016021,GO:0016020	3.529	34.0899	8.73e-07	2.144	8.5335	0.0494	"-"	"-"	"-"	0	42	0	5	0	68.0107	0	16.1812
STCa-21968	CATGTGTTATCTTTTTTAATTTATGT	5e-08	Contig43534	"-"	Q8W4T8_MEDTR	Aquaporin	GO:0005215,GO:0006810,GO:0055085,GO:0016021,GO:0016020	3.529	34.0899	8.73e-07	0.94	2.55998	0.271	1.339	3.81523	0.268	0	42	2	6	0	68.0107	7.58121	19.4175
STCa-5877	CATGATTGTTTACTGTGAAATTGAAT	5e-08	Contig35860	GR917471.1	Q84KA1_CROSA	Alternative oxidase (Fragment); ( EC=1.-.-.-)	GO:0016491,GO:0046872,GO:0022900,GO:0055114,GO:0007585,GO:0070469,GO:0016021,GO:0016020,GO:0005740	3.429	30.8458	3.41e-06	2.144	8.5335	0.0137	0.646	1.90789	0.524	0	38	1	10	0	61.5335	3.79061	32.3625
STCa-6504	CATGCAAGGCTGATGATGTGTAGTTT	"-"	"-"	"-"	"-"	"-"	"-"	"-"	"-"	0.577	1.633	5.11921	0.17	"-"	"-"	"-"	0	0	0	3	0	0	0	9.70874
STCa-19021	CATGTATGATTGCTTTTATATTTATT	5e-08	Contig36157	GR402981.1	O65760_CICAR	Extensin (Fragment)	"-"	3.402	30.0241	4.79e-06	0.94	2.55998	0.482	0.646	1.90789	0.524	0	37	1	3	0	59.9142	3.79061	9.70874
STCa-17087	CATGTAAATATTCTCCTGTTTTCTTG	5e-08	Contig28249	GR398837.1	O22611_PEA	Dormancy-associated protein	"-"	3.375	29.2243	6.74e-06	1.345	3.83819	0.0723	1.339	3.81523	0.268	0	36	2	9	0	58.2949	7.58121	29.1262
STCa-19301	CATGTATTGTTCTCATTCTGGAGAAT	5e-08	Contig24760	"-"	FBK22_ARATH	F-box/kelch-repeat protein At1g55270	"-"	"-"	"-"	0.577	2.144	8.5335	0.0494	"-"	"-"	"-"	0	0	0	5	0	0	0	16.1812
STCa-13136	CATGGCCTTAGGTTGATTTTGAAATA	5e-08	Contig33588	"-"	"-"	"-"	"-"	"-"	"-"	0.577	1.633	5.11921	0.17	"-"	"-"	"-"	0	0	0	3	0	0	0	9.70874
STCa-14299	CATGGGCGAAATGAATCAGATATATC	"-"	"-"	"-"	"-"	"-"	"-"	"-"	"-"	0.577	1.633	5.11921	0.17	"-"	"-"	"-"	0	0	0	3	0	0	0	9.70874
STCa-15021	CATGGGTCGGGCGGCAATCAGGGCAT	"-"	"-"	"-"	"-"	"-"	"-"	"-"	"-"	0.577	1.633	5.11921	0.17	"-"	"-"	"-"	0	0	0	3	0	0	0	9.70874
STCa-2619	CATGACCCATACGAAGATTGTATTTT	"-"	"-"	"-"	"-"	"-"	"-"	"-"	"-"	0.577	1.633	5.11921	0.17	"-"	"-"	"-"	0	0	0	3	0	0	0	9.70874
STCa-4015	CATGAGTTGTACAAGATAGATGTGGG	"-"	"-"	"-"	"-"	"-"	"-"	"-"	"-"	0.577	1.633	5.11921	0.17	"-"	"-"	"-"	0	0	0	3	0	0	0	9.70874
STCa-23762	CATGTTTACCGTGGGATTCCCTGATT	5e-08	Contig28054	"-"	"-"	"-"	"-"	"-"	"-"	0.577	1.633	5.11921	0.17	"-"	"-"	"-"	0	0	0	3	0	0	0	9.70874
STCa-9290	CATGCGTCGAAACTGTTGCTGTCGGT	"-"	"-"	"-"	"-"	"-"	"-"	"-"	"-"	0.577	1.633	5.11921	0.17	"-"	"-"	"-"	0	0	0	3	0	0	0	9.70874
STCa-16164	CATGGTGGGAGTGGTGGATCAAGAGT	"-"	"-"	"-"	"-"	"-"	"-"	"-"	"-"	0.577	1.633	5.11921	0.17	"-"	"-"	"-"	0	0	0	3	0	0	0	9.70874
STCa-16727	CATGGTTGTGTATGAATTATGGCTTA	"-"	"-"	"-"	"-"	"-"	"-"	"-"	"-"	0.577	1.633	5.11921	0.17	"-"	"-"	"-"	0	0	0	3	0	0	0	9.70874
STCa-16753	CATGGTTTAAAGATAGGTATTCAAGT	"-"	"-"	"-"	"-"	"-"	"-"	"-"	"-"	0.577	1.633	5.11921	0.17	"-"	"-"	"-"	0	0	0	3	0	0	0	9.70874
STCa-16759	CATGGTTTAATTTATCAGTCTCTACT	"-"	"-"	"-"	"-"	"-"	"-"	"-"	"-"	0.577	1.633	5.11921	0.17	"-"	"-"	"-"	0	0	0	3	0	0	0	9.70874
STCa-16764	CATGGTTTACGGGTGCCATTCTGCTC	"-"	"-"	"-"	"-"	"-"	"-"	"-"	"-"	0.577	1.633	5.11921	0.17	"-"	"-"	"-"	0	0	0	3	0	0	0	9.70874
STCa-17082	CATGTAAATATTAGTCTTATGTTTTA	"-"	"-"	"-"	"-"	"-"	"-"	"-"	"-"	0.577	1.633	5.11921	0.17	"-"	"-"	"-"	0	0	0	3	0	0	0	9.70874
STCa-11542	CATGGACTAGGGTGGTGACCTCCATT	"-"	"-"	"-"	"-"	"-"	"-"	"-"	"-"	0.577	1.633	5.11921	0.17	"-"	"-"	"-"	0	0	0	3	0	0	0	9.70874
STCa-13952	CATGGGAGTTCTACTGACTCTTGTGG	"-"	"-"	"-"	"-"	"-"	"-"	"-"	"-"	0.577	1.633	5.11921	0.17	"-"	"-"	"-"	0	0	0	3	0	0	0	9.70874
STCa-8762	CATGCCTATGGTACTTTCGTAGGTAC	5e-08	Contig39605	"-"	"-"	"-"	"-"	"-"	"-"	0.577	1.633	5.11921	0.17	"-"	"-"	"-"	0	0	0	3	0	0	0	9.70874
STCa-19552	CATGTCACTAAGGAATAGATGTCATA	"-"	"-"	"-"	"-"	"-"	"-"	"-"	"-"	0.577	1.633	5.11921	0.17	"-"	"-"	"-"	0	0	0	3	0	0	0	9.70874
STCa-19679	CATGTCATTCAAGTGGTTGAATTCGA	"-"	"-"	"-"	"-"	"-"	"-"	"-"	"-"	0.577	1.633	5.11921	0.17	"-"	"-"	"-"	0	0	0	3	0	0	0	9.70874
STCa-19769	CATGTCCAGCTGCAATGGGATTTGGA	"-"	"-"	"-"	"-"	"-"	"-"	"-"	"-"	0.577	1.633	5.11921	0.17	"-"	"-"	"-"	0	0	0	3	0	0	0	9.70874
STCa-20400	CATGTGAATACGCAACCATTGACGAG	"-"	"-"	"-"	"-"	"-"	"-"	"-"	"-"	0.577	1.633	5.11921	0.17	"-"	"-"	"-"	0	0	0	3	0	0	0	9.70874
STCa-20429	CATGTGAATGCGTTTTATTTTTATTT	"-"	"-"	"-"	"-"	"-"	"-"	"-"	"-"	0.577	1.633	5.11921	0.17	"-"	"-"	"-"	0	0	0	3	0	0	0	9.70874
STCa-21682	CATGTGTCTAGACTACACATCAGAGT	"-"	"-"	"-"	"-"	"-"	"-"	"-"	"-"	0.577	1.633	5.11921	0.17	"-"	"-"	"-"	0	0	0	3	0	0	0	9.70874
STCa-12037	CATGGAGTGAGTTATGGCAGGACTCT	5e-08	Contig20164	"-"	"-"	"-"	"-"	"-"	"-"	0.577	1.633	5.11921	0.17	"-"	"-"	"-"	0	0	0	3	0	0	0	9.70874
STCa-22366	CATGTTACGTAGGCTAAAAGTACTTT	"-"	"-"	"-"	"-"	"-"	"-"	"-"	"-"	0.577	1.633	5.11921	0.17	"-"	"-"	"-"	0	0	0	3	0	0	0	9.70874
STCa-22577	CATGTTATGATGTAACGGTGTAGCTT	"-"	"-"	"-"	"-"	"-"	"-"	"-"	"-"	0.577	1.633	5.11921	0.17	"-"	"-"	"-"	0	0	0	3	0	0	0	9.70874
STCa-16552	CATGGTTCAGTTTGATTTGGTTATTA	5e-08	Contig24743	"-"	"-"	"-"	"-"	"-"	"-"	0.577	1.633	5.11921	0.17	"-"	"-"	"-"	0	0	0	3	0	0	0	9.70874
STCa-23429	CATGTTGGCGATGTTATAGCTTCAAA	"-"	"-"	"-"	"-"	"-"	"-"	"-"	"-"	0.577	1.633	5.11921	0.17	"-"	"-"	"-"	0	0	0	3	0	0	0	9.70874
STCa-22344	CATGTTACCAAAGATAATCAATTCGA	1e-05	Contig45484	"-"	QCR8_SOLTU	Cytochrome b-c1 complex subunit 8; (AltName: Full=Ubiquinol-cytochrome c reductase complex ubiquinone-binding protein QP-C; AltName: Full=Ubiquinol-cytochrome c reductase complex 8.2 kDa protein; AltName: Full=Complex III subunit VII; AltName: Full=Complex III subunit 8)	GO:0006810; 0022900; 0005743; 0005739; 0070469; 0016020	"-"	"-"	0.577	1.633	5.11921	0.17	"-"	"-"	"-"	0	0	0	3	0	0	0	9.70874
STCa-9278	CATGCGTCAACTGAGAATATCAGCTT	5e-08	Contig17456	GR393602.1	Q3EDL1_ARATH	Putative uncharacterized protein At1g02090.3	"-"	"-"	"-"	0.577	1.633	5.11921	0.17	"-"	"-"	"-"	0	0	0	3	0	0	0	9.70874
STCa-23269	CATGTTGCAAAGCATCAAGAGATGAA	5e-08	Contig5538	"-"	Q4JI18_ICTPU	Trit1 protein (Fragment)	GO:0005524; 0016740; 0004811; 0000166; 0008033	"-"	"-"	0.577	1.633	5.11921	0.17	"-"	"-"	"-"	0	0	0	3	0	0	0	9.70874
STCa-981	CATGAACGTTTGATGAATATGCTTTA	5e-08	Contig5723	"-"	Q9LZD7_ARATH	AT5G03500 protein; (SubName: Full=At5g03505/C320EPL23M; SubName: Full=Transcriptional co-activator-like protein)	GO:0016455; 0006357; 0016592	"-"	"-"	0.577	1.633	5.11921	0.17	"-"	"-"	"-"	0	0	0	3	0	0	0	9.70874
STCa-8063	CATGCATTTATGTATTTTGCAGTGAG	1e-05	Contig26758	"-"	"-"	"-"	"-"	"-"	"-"	0.577	1.633	5.11921	0.17	"-"	"-"	"-"	0	0	0	3	0	0	0	9.70874
STCa-1822	CATGAATCGCGATGCTGTACTTGCCA	5e-08	Contig6481	"-"	"-"	"-"	"-"	"-"	"-"	0.577	1.633	5.11921	0.17	"-"	"-"	"-"	0	0	0	3	0	0	0	9.70874
STCa-13469	CATGGCTGGTACAAGCATCCCAATAG	5e-08	Contig12357	GR913669.1	"-"	"-"	"-"	"-"	"-"	0.577	1.633	5.11921	0.17	"-"	"-"	"-"	0	0	0	3	0	0	0	9.70874
STCa-8849	CATGCCTGTCTGTTGGAGTGAATTGG	5e-08	Contig46551	"-"	"-"	"-"	"-"	"-"	"-"	0.577	1.633	5.11921	0.17	"-"	"-"	"-"	0	0	0	3	0	0	0	9.70874
STCa-11121	CATGGAATGTATTGGGATAGGATAGT	5e-08	Contig19100	GR393204.1	"-"	"-"	"-"	"-"	"-"	0.577	1.633	5.11921	0.17	"-"	"-"	"-"	0	0	0	3	0	0	0	9.70874
STCa-9726	CATGCTCAGCCACAATCTACTGATGC	5e-08	Contig21498	"-"	A7AN88_BABBO	RNA recognition motif domain containing protein	GO:0000166; 0003676	"-"	"-"	0.577	1.633	5.11921	0.17	"-"	"-"	"-"	0	0	0	3	0	0	0	9.70874
STCa-62	CATGAAAAAGCACAGTTGGACAAAAA	"-"	"-"	"-"	"-"	"-"	"-"	"-"	"-"	0.577	1.227	3.41098	0.314	"-"	"-"	"-"	0	0	0	2	0	0	0	6.47249
STCa-197	CATGAAAATATTTATAGACGACACAT	"-"	"-"	"-"	"-"	"-"	"-"	"-"	"-"	0.577	1.227	3.41098	0.314	"-"	"-"	"-"	0	0	0	2	0	0	0	6.47249
STCa-273	CATGAAACACACATATTATGCTATTA	"-"	"-"	"-"	"-"	"-"	"-"	"-"	"-"	0.577	1.227	3.41098	0.314	"-"	"-"	"-"	0	0	0	2	0	0	0	6.47249
STCa-290	CATGAAACATACAGGGAAAAACACAG	"-"	"-"	"-"	"-"	"-"	"-"	"-"	"-"	0.577	1.227	3.41098	0.314	"-"	"-"	"-"	0	0	0	2	0	0	0	6.47249
STCa-308	CATGAAACCCTAAATAAGCAAAATAG	"-"	"-"	"-"	"-"	"-"	"-"	"-"	"-"	0.577	1.227	3.41098	0.314	"-"	"-"	"-"	0	0	0	2	0	0	0	6.47249
STCa-326	CATGAAACGGTTGGCGGAACTCGATC	"-"	"-"	"-"	"-"	"-"	"-"	"-"	"-"	0.577	1.227	3.41098	0.314	"-"	"-"	"-"	0	0	0	2	0	0	0	6.47249
STCa-393	CATGAAAGAAATATTAATGATTCATA	"-"	"-"	"-"	"-"	"-"	"-"	"-"	"-"	0.577	1.227	3.41098	0.314	"-"	"-"	"-"	0	0	0	2	0	0	0	6.47249
STCa-438	CATGAAAGATTTGTTAATGCATTTCT	"-"	"-"	"-"	"-"	"-"	"-"	"-"	"-"	0.577	1.227	3.41098	0.314	"-"	"-"	"-"	0	0	0	2	0	0	0	6.47249
STCa-451	CATGAAAGCGTTAAACAACATCTTCG	"-"	"-"	"-"	"-"	"-"	"-"	"-"	"-"	0.577	1.227	3.41098	0.314	"-"	"-"	"-"	0	0	0	2	0	0	0	6.47249
STCa-471	CATGAAAGGAAACTAACGCGCAATTT	"-"	"-"	"-"	"-"	"-"	"-"	"-"	"-"	0.577	1.227	3.41098	0.314	"-"	"-"	"-"	0	0	0	2	0	0	0	6.47249
STCa-520	CATGAAAGTTGATGAGAATAACAACT	"-"	"-"	"-"	"-"	"-"	"-"	"-"	"-"	0.577	1.227	3.41098	0.314	"-"	"-"	"-"	0	0	0	2	0	0	0	6.47249
STCa-521	CATGAAAGTTGCTGTTGGGGTGGAGC	"-"	"-"	"-"	"-"	"-"	"-"	"-"	"-"	0.577	1.227	3.41098	0.314	"-"	"-"	"-"	0	0	0	2	0	0	0	6.47249
STCa-567	CATGAAATATATTGAATTCGAGCAGA	"-"	"-"	"-"	"-"	"-"	"-"	"-"	"-"	0.577	1.227	3.41098	0.314	"-"	"-"	"-"	0	0	0	2	0	0	0	6.47249
STCa-824	CATGAACACCGAAAAGGCCCGTTCGG	"-"	"-"	"-"	"-"	"-"	"-"	"-"	"-"	0.577	1.227	3.41098	0.314	"-"	"-"	"-"	0	0	0	2	0	0	0	6.47249
STCa-833	CATGAACACTGAAGACGTATTTATGT	"-"	"-"	"-"	"-"	"-"	"-"	"-"	"-"	0.577	1.227	3.41098	0.314	"-"	"-"	"-"	0	0	0	2	0	0	0	6.47249
STCa-951	CATGAACGAGTGATCCATACAGCATA	"-"	"-"	"-"	"-"	"-"	"-"	"-"	"-"	0.577	1.227	3.41098	0.314	"-"	"-"	"-"	0	0	0	2	0	0	0	6.47249
STCa-963	CATGAACGGATCGTGCGGCGGAGTGA	"-"	"-"	"-"	"-"	"-"	"-"	"-"	"-"	0.577	1.227	3.41098	0.314	"-"	"-"	"-"	0	0	0	2	0	0	0	6.47249
STCa-984	CATGAACTAATTGATCAGACCTAAAT	"-"	"-"	"-"	"-"	"-"	"-"	"-"	"-"	0.577	1.227	3.41098	0.314	"-"	"-"	"-"	0	0	0	2	0	0	0	6.47249
STCa-1133	CATGAAGAAGATATGGTCCAATAGAC	"-"	"-"	"-"	"-"	"-"	"-"	"-"	"-"	0.577	1.227	3.41098	0.314	"-"	"-"	"-"	0	0	0	2	0	0	0	6.47249
STCa-1169	CATGAAGAAGTTTTATTCGAGCAGAA	"-"	"-"	"-"	"-"	"-"	"-"	"-"	"-"	0.577	1.227	3.41098	0.314	"-"	"-"	"-"	0	0	0	2	0	0	0	6.47249
STCa-1173	CATGAAGAATATCCCAACCTGATATA	"-"	"-"	"-"	"-"	"-"	"-"	"-"	"-"	0.577	1.227	3.41098	0.314	"-"	"-"	"-"	0	0	0	2	0	0	0	6.47249
STCa-1219	CATGAAGAGACCAGGCAAGGAAGATA	"-"	"-"	"-"	"-"	"-"	"-"	"-"	"-"	0.577	1.227	3.41098	0.314	"-"	"-"	"-"	0	0	0	2	0	0	0	6.47249
STCa-1303	CATGAAGATTACCTTAGGGCCAAGGA	"-"	"-"	"-"	"-"	"-"	"-"	"-"	"-"	0.577	1.227	3.41098	0.314	"-"	"-"	"-"	0	0	0	2	0	0	0	6.47249
STCa-1306	CATGAAGATTGGAACTGGAATTGAAG	"-"	"-"	"-"	"-"	"-"	"-"	"-"	"-"	0.577	1.227	3.41098	0.314	"-"	"-"	"-"	0	0	0	2	0	0	0	6.47249
STCa-1339	CATGAAGCACGAAAGACCTGAAAGAG	"-"	"-"	"-"	"-"	"-"	"-"	"-"	"-"	0.577	1.227	3.41098	0.314	"-"	"-"	"-"	0	0	0	2	0	0	0	6.47249
STCa-1399	CATGAAGCTTGCTTCTCAACCTACCA	"-"	"-"	"-"	"-"	"-"	"-"	"-"	"-"	0.577	1.227	3.41098	0.314	"-"	"-"	"-"	0	0	0	2	0	0	0	6.47249
STCa-1503	CATGAAGGTGAAGGGGGCAGGAACAA	"-"	"-"	"-"	"-"	"-"	"-"	"-"	"-"	0.577	1.227	3.41098	0.314	"-"	"-"	"-"	0	0	0	2	0	0	0	6.47249
STCa-1506	CATGAAGGTGCAGTTGGACGATGATT	"-"	"-"	"-"	"-"	"-"	"-"	"-"	"-"	0.577	1.227	3.41098	0.314	"-"	"-"	"-"	0	0	0	2	0	0	0	6.47249
STCa-1544	CATGAAGTATTTCATCCTCGAAGCGA	"-"	"-"	"-"	"-"	"-"	"-"	"-"	"-"	0.577	1.227	3.41098	0.314	"-"	"-"	"-"	0	0	0	2	0	0	0	6.47249
STCa-1587	CATGAAGTGTGAAGATCAATGGAGAC	"-"	"-"	"-"	"-"	"-"	"-"	"-"	"-"	0.577	1.227	3.41098	0.314	"-"	"-"	"-"	0	0	0	2	0	0	0	6.47249
STCa-1722	CATGAATAGGTCCAAGAAGGAAACAA	"-"	"-"	"-"	"-"	"-"	"-"	"-"	"-"	0.577	1.227	3.41098	0.314	"-"	"-"	"-"	0	0	0	2	0	0	0	6.47249
STCa-1744	CATGAATATCATTCATTGCAAATCAA	"-"	"-"	"-"	"-"	"-"	"-"	"-"	"-"	0.577	1.227	3.41098	0.314	"-"	"-"	"-"	0	0	0	2	0	0	0	6.47249
STCa-1761	CATGAATATTCGTCAGTCATCCACAA	"-"	"-"	"-"	"-"	"-"	"-"	"-"	"-"	0.577	1.227	3.41098	0.314	"-"	"-"	"-"	0	0	0	2	0	0	0	6.47249
STCa-1790	CATGAATCAATTCAATAGACCACTGT	"-"	"-"	"-"	"-"	"-"	"-"	"-"	"-"	0.577	1.227	3.41098	0.314	"-"	"-"	"-"	0	0	0	2	0	0	0	6.47249
STCa-1859	CATGAATGAAAAATTGAGTTAATAAA	"-"	"-"	"-"	"-"	"-"	"-"	"-"	"-"	0.577	1.227	3.41098	0.314	"-"	"-"	"-"	0	0	0	2	0	0	0	6.47249
STCa-2028	CATGAATGTCCAGCCAGAGCTATAGT	"-"	"-"	"-"	"-"	"-"	"-"	"-"	"-"	0.577	1.227	3.41098	0.314	"-"	"-"	"-"	0	0	0	2	0	0	0	6.47249
STCa-2058	CATGAATTAAAAAGAATATAATGCTA	"-"	"-"	"-"	"-"	"-"	"-"	"-"	"-"	0.577	1.227	3.41098	0.314	"-"	"-"	"-"	0	0	0	2	0	0	0	6.47249
STCa-2155	CATGAATTGTTTCCGTTCAACAAAGT	"-"	"-"	"-"	"-"	"-"	"-"	"-"	"-"	0.577	1.227	3.41098	0.314	"-"	"-"	"-"	0	0	0	2	0	0	0	6.47249
STCa-2261	CATGACAAATCTGCAAGATGCATTGA	"-"	"-"	"-"	"-"	"-"	"-"	"-"	"-"	0.577	1.227	3.41098	0.314	"-"	"-"	"-"	0	0	0	2	0	0	0	6.47249
STCa-24382	CATGTTTTGGTGGATATTGGACCTAT	"-"	"-"	"-"	"-"	"-"	"-"	"-"	"-"	0.577	1.227	3.41098	0.314	"-"	"-"	"-"	0	0	0	2	0	0	0	6.47249
STCa-2451	CATGACAGGATAAATATTTGTATTAC	"-"	"-"	"-"	"-"	"-"	"-"	"-"	"-"	0.577	1.227	3.41098	0.314	"-"	"-"	"-"	0	0	0	2	0	0	0	6.47249
STCa-2452	CATGACAGGATACATAAATGGTGTAC	"-"	"-"	"-"	"-"	"-"	"-"	"-"	"-"	0.577	1.227	3.41098	0.314	"-"	"-"	"-"	0	0	0	2	0	0	0	6.47249
STCa-2569	CATGACCAATCAATTGATAAGAGTAA	"-"	"-"	"-"	"-"	"-"	"-"	"-"	"-"	0.577	1.227	3.41098	0.314	"-"	"-"	"-"	0	0	0	2	0	0	0	6.47249
STCa-2738	CATGACGCGTGGTTCAACCTTGGAGT	"-"	"-"	"-"	"-"	"-"	"-"	"-"	"-"	0.577	1.227	3.41098	0.314	"-"	"-"	"-"	0	0	0	2	0	0	0	6.47249
STCa-2756	CATGACGGCAGATCGAGAGATCAAAT	"-"	"-"	"-"	"-"	"-"	"-"	"-"	"-"	0.577	1.227	3.41098	0.314	"-"	"-"	"-"	0	0	0	2	0	0	0	6.47249
STCa-2777	CATGACGTGCACGGTTCTCACCACGA	"-"	"-"	"-"	"-"	"-"	"-"	"-"	"-"	0.577	1.227	3.41098	0.314	"-"	"-"	"-"	0	0	0	2	0	0	0	6.47249
STCa-2856	CATGACTCGCGCTCAACTGGCTAAGA	"-"	"-"	"-"	"-"	"-"	"-"	"-"	"-"	0.577	1.227	3.41098	0.314	"-"	"-"	"-"	0	0	0	2	0	0	0	6.47249
STCa-2884	CATGACTGATAGAGCATATGCTGATT	"-"	"-"	"-"	"-"	"-"	"-"	"-"	"-"	0.577	1.227	3.41098	0.314	"-"	"-"	"-"	0	0	0	2	0	0	0	6.47249
STCa-2965	CATGACTTGGGTAGCAGAGATCACTA	"-"	"-"	"-"	"-"	"-"	"-"	"-"	"-"	0.577	1.227	3.41098	0.314	"-"	"-"	"-"	0	0	0	2	0	0	0	6.47249
STCa-2979	CATGACTTTACACAATGAGAGATTTA	"-"	"-"	"-"	"-"	"-"	"-"	"-"	"-"	0.577	1.227	3.41098	0.314	"-"	"-"	"-"	0	0	0	2	0	0	0	6.47249
STCa-3107	CATGAGAATCGGTCGCGATGCCTTGC	"-"	"-"	"-"	"-"	"-"	"-"	"-"	"-"	0.577	1.227	3.41098	0.314	"-"	"-"	"-"	0	0	0	2	0	0	0	6.47249
STCa-3539	CATGAGGATAATAAGTTTAGTGTCAT	"-"	"-"	"-"	"-"	"-"	"-"	"-"	"-"	0.577	1.227	3.41098	0.314	"-"	"-"	"-"	0	0	0	2	0	0	0	6.47249
STCa-3602	CATGAGGCAGCAGTGACTGCAGTGAT	"-"	"-"	"-"	"-"	"-"	"-"	"-"	"-"	0.577	1.227	3.41098	0.314	"-"	"-"	"-"	0	0	0	2	0	0	0	6.47249
STCa-3676	CATGAGGGCTAAGTGGGGTCGGAGAT	"-"	"-"	"-"	"-"	"-"	"-"	"-"	"-"	0.577	1.227	3.41098	0.314	"-"	"-"	"-"	0	0	0	2	0	0	0	6.47249
STCa-3727	CATGAGGTCGTCGTCACATAGGATGC	"-"	"-"	"-"	"-"	"-"	"-"	"-"	"-"	0.577	1.227	3.41098	0.314	"-"	"-"	"-"	0	0	0	2	0	0	0	6.47249
STCa-2037	CATGAATGTGGAGGATTTTAGCTGCT	"-"	"-"	"-"	"-"	"-"	"-"	"-"	"-"	0.577	1.227	3.41098	0.314	"-"	"-"	"-"	0	0	0	2	0	0	0	6.47249
STCa-3734	CATGAGGTGAGAGCTCAGGTCACAGG	"-"	"-"	"-"	"-"	"-"	"-"	"-"	"-"	0.577	1.227	3.41098	0.314	"-"	"-"	"-"	0	0	0	2	0	0	0	6.47249
STCa-3909	CATGAGTGAGGATCGAAGAGGAAGAG	"-"	"-"	"-"	"-"	"-"	"-"	"-"	"-"	0.577	1.227	3.41098	0.314	"-"	"-"	"-"	0	0	0	2	0	0	0	6.47249
STCa-4002	CATGAGTTGAACGAAGAGTGTCGAGT	"-"	"-"	"-"	"-"	"-"	"-"	"-"	"-"	0.577	1.227	3.41098	0.314	"-"	"-"	"-"	0	0	0	2	0	0	0	6.47249
STCa-4126	CATGATAACGATGCAGACTATTATGA	"-"	"-"	"-"	"-"	"-"	"-"	"-"	"-"	0.577	1.227	3.41098	0.314	"-"	"-"	"-"	0	0	0	2	0	0	0	6.47249
STCa-4185	CATGATAATGTACTCTATTGTACTAG	"-"	"-"	"-"	"-"	"-"	"-"	"-"	"-"	0.577	1.227	3.41098	0.314	"-"	"-"	"-"	0	0	0	2	0	0	0	6.47249
STCa-9267	CATGCGTCAAACTAGTTGCTGTCGGT	"-"	"-"	"-"	"-"	"-"	"-"	"-"	"-"	0.577	1.227	3.41098	0.314	"-"	"-"	"-"	0	0	0	2	0	0	0	6.47249
STCa-4191	CATGATAATTAAGCTACCTAATACTT	"-"	"-"	"-"	"-"	"-"	"-"	"-"	"-"	0.577	1.227	3.41098	0.314	"-"	"-"	"-"	0	0	0	2	0	0	0	6.47249
STCa-4194	CATGATAATTCACATATAAATAAAAT	"-"	"-"	"-"	"-"	"-"	"-"	"-"	"-"	0.577	1.227	3.41098	0.314	"-"	"-"	"-"	0	0	0	2	0	0	0	6.47249
STCa-4249	CATGATACGGGAATACGAAAAAAAAA	"-"	"-"	"-"	"-"	"-"	"-"	"-"	"-"	0.577	1.227	3.41098	0.314	"-"	"-"	"-"	0	0	0	2	0	0	0	6.47249
STCa-4352	CATGATATAAGAAATAAGAGCAACAC	"-"	"-"	"-"	"-"	"-"	"-"	"-"	"-"	0.577	1.227	3.41098	0.314	"-"	"-"	"-"	0	0	0	2	0	0	0	6.47249
STCa-4417	CATGATATCTGCAGTTATCGCATATA	"-"	"-"	"-"	"-"	"-"	"-"	"-"	"-"	0.577	1.227	3.41098	0.314	"-"	"-"	"-"	0	0	0	2	0	0	0	6.47249
STCa-4572	CATGATCACCGGTGCTGCTCAGATGG	"-"	"-"	"-"	"-"	"-"	"-"	"-"	"-"	0.577	1.227	3.41098	0.314	"-"	"-"	"-"	0	0	0	2	0	0	0	6.47249
STCa-4587	CATGATCAGCGGCGGCTCGGCGGGAT	"-"	"-"	"-"	"-"	"-"	"-"	"-"	"-"	0.577	1.227	3.41098	0.314	"-"	"-"	"-"	0	0	0	2	0	0	0	6.47249
STCa-4710	CATGATCTACAATCCCATCGATGAGT	"-"	"-"	"-"	"-"	"-"	"-"	"-"	"-"	0.577	1.227	3.41098	0.314	"-"	"-"	"-"	0	0	0	2	0	0	0	6.47249
STCa-4741	CATGATCTGAATACATTTGACATCAA	"-"	"-"	"-"	"-"	"-"	"-"	"-"	"-"	0.577	1.227	3.41098	0.314	"-"	"-"	"-"	0	0	0	2	0	0	0	6.47249
STCa-4743	CATGATCTGAGGTTGGTGGTGTCTGA	"-"	"-"	"-"	"-"	"-"	"-"	"-"	"-"	0.577	1.227	3.41098	0.314	"-"	"-"	"-"	0	0	0	2	0	0	0	6.47249
STCa-4757	CATGATCTGTGAAGGCCTTACGGACA	"-"	"-"	"-"	"-"	"-"	"-"	"-"	"-"	0.577	1.227	3.41098	0.314	"-"	"-"	"-"	0	0	0	2	0	0	0	6.47249
STCa-4812	CATGATGAAATTCGGTTATTGTCTTT	"-"	"-"	"-"	"-"	"-"	"-"	"-"	"-"	0.577	1.227	3.41098	0.314	"-"	"-"	"-"	0	0	0	2	0	0	0	6.47249
STCa-4824	CATGATGAACGGCAATATGATGAGTG	"-"	"-"	"-"	"-"	"-"	"-"	"-"	"-"	0.577	1.227	3.41098	0.314	"-"	"-"	"-"	0	0	0	2	0	0	0	6.47249
STCa-4839	CATGATGAAGATGACATTAAATTGTT	"-"	"-"	"-"	"-"	"-"	"-"	"-"	"-"	0.577	1.227	3.41098	0.314	"-"	"-"	"-"	0	0	0	2	0	0	0	6.47249
STCa-4863	CATGATGAATAGCCAAAGGCGGAAGC	"-"	"-"	"-"	"-"	"-"	"-"	"-"	"-"	0.577	1.227	3.41098	0.314	"-"	"-"	"-"	0	0	0	2	0	0	0	6.47249
STCa-5017	CATGATGATGATTACGAGTCCCACAA	"-"	"-"	"-"	"-"	"-"	"-"	"-"	"-"	0.577	1.227	3.41098	0.314	"-"	"-"	"-"	0	0	0	2	0	0	0	6.47249
STCa-5190	CATGATGGACAATTCTAGAAGCAAAA	"-"	"-"	"-"	"-"	"-"	"-"	"-"	"-"	0.577	1.227	3.41098	0.314	"-"	"-"	"-"	0	0	0	2	0	0	0	6.47249
STCa-5264	CATGATGGGCAATGCTTCGACTAAAT	"-"	"-"	"-"	"-"	"-"	"-"	"-"	"-"	0.577	1.227	3.41098	0.314	"-"	"-"	"-"	0	0	0	2	0	0	0	6.47249
STCa-10779	CATGGAACCAACATTATTTGGTTCTG	"-"	"-"	"-"	"-"	"-"	"-"	"-"	"-"	0.577	1.227	3.41098	0.314	"-"	"-"	"-"	0	0	0	2	0	0	0	6.47249
STCa-5321	CATGATGGTGGTGCAATAGCGCGCTT	"-"	"-"	"-"	"-"	"-"	"-"	"-"	"-"	0.577	1.227	3.41098	0.314	"-"	"-"	"-"	0	0	0	2	0	0	0	6.47249
STCa-5426	CATGATGTGAACAATATAGCTAATAT	"-"	"-"	"-"	"-"	"-"	"-"	"-"	"-"	0.577	1.227	3.41098	0.314	"-"	"-"	"-"	0	0	0	2	0	0	0	6.47249
STCa-5473	CATGATGTTAAGGTATGGTCGTGATT	"-"	"-"	"-"	"-"	"-"	"-"	"-"	"-"	0.577	1.227	3.41098	0.314	"-"	"-"	"-"	0	0	0	2	0	0	0	6.47249
STCa-5505	CATGATGTTGTGTGATATACTCTGCA	"-"	"-"	"-"	"-"	"-"	"-"	"-"	"-"	0.577	1.227	3.41098	0.314	"-"	"-"	"-"	0	0	0	2	0	0	0	6.47249
STCa-5526	CATGATTAAACGAAAGATTGTCAATA	"-"	"-"	"-"	"-"	"-"	"-"	"-"	"-"	0.577	1.227	3.41098	0.314	"-"	"-"	"-"	0	0	0	2	0	0	0	6.47249
STCa-5891	CATGATTTAATGGTACCACTATGTTC	"-"	"-"	"-"	"-"	"-"	"-"	"-"	"-"	0.577	1.227	3.41098	0.314	"-"	"-"	"-"	0	0	0	2	0	0	0	6.47249
STCa-5964	CATGATTTGAATGTGAGCAGAATTGG	"-"	"-"	"-"	"-"	"-"	"-"	"-"	"-"	0.577	1.227	3.41098	0.314	"-"	"-"	"-"	0	0	0	2	0	0	0	6.47249
STCa-6227	CATGCAAAGTGCAAGATACTTTGTTT	"-"	"-"	"-"	"-"	"-"	"-"	"-"	"-"	0.577	1.227	3.41098	0.314	"-"	"-"	"-"	0	0	0	2	0	0	0	6.47249
STCa-6230	CATGCAAAGTGGTGAATTGAATTGAT	"-"	"-"	"-"	"-"	"-"	"-"	"-"	"-"	0.577	1.227	3.41098	0.314	"-"	"-"	"-"	0	0	0	2	0	0	0	6.47249
STCa-6271	CATGCAAATGTAATTAGGTCAAGAAA	"-"	"-"	"-"	"-"	"-"	"-"	"-"	"-"	0.577	1.227	3.41098	0.314	"-"	"-"	"-"	0	0	0	2	0	0	0	6.47249
STCa-6296	CATGCAACAAGCACTCTAGGCAGGTT	"-"	"-"	"-"	"-"	"-"	"-"	"-"	"-"	0.577	1.227	3.41098	0.314	"-"	"-"	"-"	0	0	0	2	0	0	0	6.47249
STCa-964	CATGAACGGATTAACGAGATTCCCAC	1e-05	Contig46569	"-"	"-"	"-"	"-"	"-"	"-"	0.577	1.227	3.41098	0.314	"-"	"-"	"-"	0	0	0	2	0	0	0	6.47249
STCa-6392	CATGCAACTCTAGTCCTGATACAGAT	"-"	"-"	"-"	"-"	"-"	"-"	"-"	"-"	0.577	1.227	3.41098	0.314	"-"	"-"	"-"	0	0	0	2	0	0	0	6.47249
STCa-6447	CATGCAAGAGGATGAATTCGAGCAGA	"-"	"-"	"-"	"-"	"-"	"-"	"-"	"-"	0.577	1.227	3.41098	0.314	"-"	"-"	"-"	0	0	0	2	0	0	0	6.47249
STCa-6492	CATGCAAGGAATCCAAATGAAGAAGA	"-"	"-"	"-"	"-"	"-"	"-"	"-"	"-"	0.577	1.227	3.41098	0.314	"-"	"-"	"-"	0	0	0	2	0	0	0	6.47249
STCa-6508	CATGCAAGGGCGATGTCGTGGTTGGT	"-"	"-"	"-"	"-"	"-"	"-"	"-"	"-"	0.577	1.227	3.41098	0.314	"-"	"-"	"-"	0	0	0	2	0	0	0	6.47249
STCa-6519	CATGCAAGTAAGAAGAAGAGTTTGGG	"-"	"-"	"-"	"-"	"-"	"-"	"-"	"-"	0.577	1.227	3.41098	0.314	"-"	"-"	"-"	0	0	0	2	0	0	0	6.47249
STCa-6792	CATGCACAAATTGTGTACACACAAAA	"-"	"-"	"-"	"-"	"-"	"-"	"-"	"-"	0.577	1.227	3.41098	0.314	"-"	"-"	"-"	0	0	0	2	0	0	0	6.47249
STCa-3275	CATGAGATGGCAAAGTAGTCGCCCGT	"-"	"-"	"-"	"-"	"-"	"-"	"-"	"-"	0.577	1.227	3.41098	0.314	"-"	"-"	"-"	0	0	0	2	0	0	0	6.47249
STCa-6846	CATGCACACCCAATAAGTATAAAGGG	"-"	"-"	"-"	"-"	"-"	"-"	"-"	"-"	0.577	1.227	3.41098	0.314	"-"	"-"	"-"	0	0	0	2	0	0	0	6.47249
STCa-6858	CATGCACACGTACATATGAGTATGGT	"-"	"-"	"-"	"-"	"-"	"-"	"-"	"-"	0.577	1.227	3.41098	0.314	"-"	"-"	"-"	0	0	0	2	0	0	0	6.47249
STCa-6912	CATGCACATAAAATACACTCATACAG	"-"	"-"	"-"	"-"	"-"	"-"	"-"	"-"	0.577	1.227	3.41098	0.314	"-"	"-"	"-"	0	0	0	2	0	0	0	6.47249
STCa-6969	CATGCACCAATTTAACCTTTGGTATA	"-"	"-"	"-"	"-"	"-"	"-"	"-"	"-"	0.577	1.227	3.41098	0.314	"-"	"-"	"-"	0	0	0	2	0	0	0	6.47249
STCa-6973	CATGCACCACCACCGCAAAAACTGCT	"-"	"-"	"-"	"-"	"-"	"-"	"-"	"-"	0.577	1.227	3.41098	0.314	"-"	"-"	"-"	0	0	0	2	0	0	0	6.47249
STCa-7378	CATGCAGCTAGTTTGGAGATTTTGAA	"-"	"-"	"-"	"-"	"-"	"-"	"-"	"-"	0.577	1.227	3.41098	0.314	"-"	"-"	"-"	0	0	0	2	0	0	0	6.47249
STCa-10015	CATGCTGGAGATCTCAGTAAGTTGTA	"-"	"-"	"-"	"-"	"-"	"-"	"-"	"-"	0.577	1.227	3.41098	0.314	"-"	"-"	"-"	0	0	0	2	0	0	0	6.47249
STCa-7622	CATGCAGTTGTGCTGCATTGTGTCAC	"-"	"-"	"-"	"-"	"-"	"-"	"-"	"-"	0.577	1.227	3.41098	0.314	"-"	"-"	"-"	0	0	0	2	0	0	0	6.47249
STCa-7847	CATGCATCACGACACCTTGCATCCCT	"-"	"-"	"-"	"-"	"-"	"-"	"-"	"-"	0.577	1.227	3.41098	0.314	"-"	"-"	"-"	0	0	0	2	0	0	0	6.47249
STCa-7870	CATGCATCCGGGTTGGCTTTTATTTT	"-"	"-"	"-"	"-"	"-"	"-"	"-"	"-"	0.577	1.227	3.41098	0.314	"-"	"-"	"-"	0	0	0	2	0	0	0	6.47249
STCa-7884	CATGCATCTACCTTTAAATTGTGTCT	"-"	"-"	"-"	"-"	"-"	"-"	"-"	"-"	0.577	1.227	3.41098	0.314	"-"	"-"	"-"	0	0	0	2	0	0	0	6.47249
STCa-7947	CATGCATTATGGATTGAATTCGAGCA	"-"	"-"	"-"	"-"	"-"	"-"	"-"	"-"	0.577	1.227	3.41098	0.314	"-"	"-"	"-"	0	0	0	2	0	0	0	6.47249
STCa-7951	CATGCATTATTGTGTTGAGGTGTTGG	"-"	"-"	"-"	"-"	"-"	"-"	"-"	"-"	0.577	1.227	3.41098	0.314	"-"	"-"	"-"	0	0	0	2	0	0	0	6.47249
STCa-8004	CATGCATTGGAGACCAGACACATCTT	"-"	"-"	"-"	"-"	"-"	"-"	"-"	"-"	0.577	1.227	3.41098	0.314	"-"	"-"	"-"	0	0	0	2	0	0	0	6.47249
STCa-8116	CATGCCAAAAGTGGTTGAATTCGAGC	"-"	"-"	"-"	"-"	"-"	"-"	"-"	"-"	0.577	1.227	3.41098	0.314	"-"	"-"	"-"	0	0	0	2	0	0	0	6.47249
STCa-8126	CATGCCAAACCGCCTCAGGATATCCT	"-"	"-"	"-"	"-"	"-"	"-"	"-"	"-"	0.577	1.227	3.41098	0.314	"-"	"-"	"-"	0	0	0	2	0	0	0	6.47249
STCa-8147	CATGCCAAATAGCAATGTGTATGTTT	"-"	"-"	"-"	"-"	"-"	"-"	"-"	"-"	0.577	1.227	3.41098	0.314	"-"	"-"	"-"	0	0	0	2	0	0	0	6.47249
STCa-8176	CATGCCAACGGCCGTGAGTAACTAGT	"-"	"-"	"-"	"-"	"-"	"-"	"-"	"-"	0.577	1.227	3.41098	0.314	"-"	"-"	"-"	0	0	0	2	0	0	0	6.47249
STCa-15430	CATGGTACAGTTACAGTATTCTGTTA	"-"	"-"	"-"	"-"	"-"	"-"	"-"	"-"	0.577	1.227	3.41098	0.314	"-"	"-"	"-"	0	0	0	2	0	0	0	6.47249
STCa-8315	CATGCCACCCACCTTGTCCACTAGAT	"-"	"-"	"-"	"-"	"-"	"-"	"-"	"-"	0.577	1.227	3.41098	0.314	"-"	"-"	"-"	0	0	0	2	0	0	0	6.47249
STCa-8320	CATGCCACCTTCATATATTCAAAGGG	"-"	"-"	"-"	"-"	"-"	"-"	"-"	"-"	0.577	1.227	3.41098	0.314	"-"	"-"	"-"	0	0	0	2	0	0	0	6.47249
STCa-8420	CATGCCATCAAGATTTCTGCTCGAAT	"-"	"-"	"-"	"-"	"-"	"-"	"-"	"-"	0.577	1.227	3.41098	0.314	"-"	"-"	"-"	0	0	0	2	0	0	0	6.47249
STCa-8541	CATGCCCAGTGCGAACGCGGGGAACG	"-"	"-"	"-"	"-"	"-"	"-"	"-"	"-"	0.577	1.227	3.41098	0.314	"-"	"-"	"-"	0	0	0	2	0	0	0	6.47249
STCa-8605	CATGCCCTCAACGATCTTCGGGCCAC	"-"	"-"	"-"	"-"	"-"	"-"	"-"	"-"	0.577	1.227	3.41098	0.314	"-"	"-"	"-"	0	0	0	2	0	0	0	6.47249
STCa-8672	CATGCCGCTTATTGCATCTGGCTCTT	"-"	"-"	"-"	"-"	"-"	"-"	"-"	"-"	0.577	1.227	3.41098	0.314	"-"	"-"	"-"	0	0	0	2	0	0	0	6.47249
STCa-8693	CATGCCGGTGTCACCATAAGCAATGA	"-"	"-"	"-"	"-"	"-"	"-"	"-"	"-"	0.577	1.227	3.41098	0.314	"-"	"-"	"-"	0	0	0	2	0	0	0	6.47249
STCa-10990	CATGGAAGTTGAGACATTGGTTCGGT	"-"	"-"	"-"	"-"	"-"	"-"	"-"	"-"	0.577	1.227	3.41098	0.314	"-"	"-"	"-"	0	0	0	2	0	0	0	6.47249
STCa-8972	CATGCGAATATATGATTGTCTTCTTC	"-"	"-"	"-"	"-"	"-"	"-"	"-"	"-"	0.577	1.227	3.41098	0.314	"-"	"-"	"-"	0	0	0	2	0	0	0	6.47249
STCa-9036	CATGCGAGTGTGTTAGTGATGCCGAA	"-"	"-"	"-"	"-"	"-"	"-"	"-"	"-"	0.577	1.227	3.41098	0.314	"-"	"-"	"-"	0	0	0	2	0	0	0	6.47249
STCa-9053	CATGCGATGTGGATCAATTCGCGATC	"-"	"-"	"-"	"-"	"-"	"-"	"-"	"-"	0.577	1.227	3.41098	0.314	"-"	"-"	"-"	0	0	0	2	0	0	0	6.47249
STCa-9069	CATGCGCAACCTGCATCGCCGACGAT	"-"	"-"	"-"	"-"	"-"	"-"	"-"	"-"	0.577	1.227	3.41098	0.314	"-"	"-"	"-"	0	0	0	2	0	0	0	6.47249
STCa-9099	CATGCGCGATATCGAATACCTTCAGT	"-"	"-"	"-"	"-"	"-"	"-"	"-"	"-"	0.577	1.227	3.41098	0.314	"-"	"-"	"-"	0	0	0	2	0	0	0	6.47249
STCa-9152	CATGCGGATGAAAGTGACAATGAAGC	"-"	"-"	"-"	"-"	"-"	"-"	"-"	"-"	0.577	1.227	3.41098	0.314	"-"	"-"	"-"	0	0	0	2	0	0	0	6.47249
STCa-9180	CATGCGGCGCGACGATGGCTCCTTGT	"-"	"-"	"-"	"-"	"-"	"-"	"-"	"-"	0.577	1.227	3.41098	0.314	"-"	"-"	"-"	0	0	0	2	0	0	0	6.47249
STCa-9189	CATGCGGCTGGATATCTGTTGATGAT	"-"	"-"	"-"	"-"	"-"	"-"	"-"	"-"	0.577	1.227	3.41098	0.314	"-"	"-"	"-"	0	0	0	2	0	0	0	6.47249
STCa-9291	CATGCGTCGACTAGGTAATTGGCGTA	"-"	"-"	"-"	"-"	"-"	"-"	"-"	"-"	0.577	1.227	3.41098	0.314	"-"	"-"	"-"	0	0	0	2	0	0	0	6.47249
STCa-9325	CATGCGTGGATGATAACTGATTTCCT	"-"	"-"	"-"	"-"	"-"	"-"	"-"	"-"	0.577	1.227	3.41098	0.314	"-"	"-"	"-"	0	0	0	2	0	0	0	6.47249
STCa-9326	CATGCGTGGTAACCGACCTTTATCAA	"-"	"-"	"-"	"-"	"-"	"-"	"-"	"-"	0.577	1.227	3.41098	0.314	"-"	"-"	"-"	0	0	0	2	0	0	0	6.47249
STCa-9368	CATGCGTTGTAATTCGAGCAGAAAAG	"-"	"-"	"-"	"-"	"-"	"-"	"-"	"-"	0.577	1.227	3.41098	0.314	"-"	"-"	"-"	0	0	0	2	0	0	0	6.47249
STCa-9394	CATGCTAAAATGCCTCCGATTCGCTT	"-"	"-"	"-"	"-"	"-"	"-"	"-"	"-"	0.577	1.227	3.41098	0.314	"-"	"-"	"-"	0	0	0	2	0	0	0	6.47249
STCa-9400	CATGCTAAAGAAAAAAATTCGAGCAG	"-"	"-"	"-"	"-"	"-"	"-"	"-"	"-"	0.577	1.227	3.41098	0.314	"-"	"-"	"-"	0	0	0	2	0	0	0	6.47249
STCa-21761	CATGTGTGATGTATTAGTTGTAATTG	"-"	"-"	"-"	"-"	"-"	"-"	"-"	"-"	0.577	1.227	3.41098	0.314	"-"	"-"	"-"	0	0	0	2	0	0	0	6.47249
STCa-9467	CATGCTAATGCCACTTGGATGAATTC	"-"	"-"	"-"	"-"	"-"	"-"	"-"	"-"	0.577	1.227	3.41098	0.314	"-"	"-"	"-"	0	0	0	2	0	0	0	6.47249
STCa-9492	CATGCTACAATCCACAAAATCTATGC	"-"	"-"	"-"	"-"	"-"	"-"	"-"	"-"	0.577	1.227	3.41098	0.314	"-"	"-"	"-"	0	0	0	2	0	0	0	6.47249
STCa-9542	CATGCTAGACAAAGTGATGATATTTG	"-"	"-"	"-"	"-"	"-"	"-"	"-"	"-"	0.577	1.227	3.41098	0.314	"-"	"-"	"-"	0	0	0	2	0	0	0	6.47249
STCa-9765	CATGCTCCTCTATATAGACATCATTC	"-"	"-"	"-"	"-"	"-"	"-"	"-"	"-"	0.577	1.227	3.41098	0.314	"-"	"-"	"-"	0	0	0	2	0	0	0	6.47249
STCa-9772	CATGCTCCTTGACGGAATGCTTTTGA	"-"	"-"	"-"	"-"	"-"	"-"	"-"	"-"	0.577	1.227	3.41098	0.314	"-"	"-"	"-"	0	0	0	2	0	0	0	6.47249
STCa-9798	CATGCTCGTCGGTGCGGCCCCCGTCA	"-"	"-"	"-"	"-"	"-"	"-"	"-"	"-"	0.577	1.227	3.41098	0.314	"-"	"-"	"-"	0	0	0	2	0	0	0	6.47249
STCa-9833	CATGCTCTGGTGTGTATATATTATAG	"-"	"-"	"-"	"-"	"-"	"-"	"-"	"-"	0.577	1.227	3.41098	0.314	"-"	"-"	"-"	0	0	0	2	0	0	0	6.47249
STCa-9878	CATGCTGAAGAGGAAGCATAAAATGT	"-"	"-"	"-"	"-"	"-"	"-"	"-"	"-"	0.577	1.227	3.41098	0.314	"-"	"-"	"-"	0	0	0	2	0	0	0	6.47249
STCa-9915	CATGCTGAGGAAGAGAAGGAAAAGGC	"-"	"-"	"-"	"-"	"-"	"-"	"-"	"-"	0.577	1.227	3.41098	0.314	"-"	"-"	"-"	0	0	0	2	0	0	0	6.47249
STCa-9938	CATGCTGATCGACGAGACCGGGCACG	"-"	"-"	"-"	"-"	"-"	"-"	"-"	"-"	0.577	1.227	3.41098	0.314	"-"	"-"	"-"	0	0	0	2	0	0	0	6.47249
STCa-9979	CATGCTGCCGCCCGGCCGGTCGATCC	"-"	"-"	"-"	"-"	"-"	"-"	"-"	"-"	0.577	1.227	3.41098	0.314	"-"	"-"	"-"	0	0	0	2	0	0	0	6.47249
STCa-10000	CATGCTGGAAAGACAACGTTCAATCA	"-"	"-"	"-"	"-"	"-"	"-"	"-"	"-"	0.577	1.227	3.41098	0.314	"-"	"-"	"-"	0	0	0	2	0	0	0	6.47249
STCa-10038	CATGCTGGCGGAGGAAGTTCGAGATG	"-"	"-"	"-"	"-"	"-"	"-"	"-"	"-"	0.577	1.227	3.41098	0.314	"-"	"-"	"-"	0	0	0	2	0	0	0	6.47249
STCa-10044	CATGCTGGGTGTAACACCACTTCTGC	"-"	"-"	"-"	"-"	"-"	"-"	"-"	"-"	0.577	1.227	3.41098	0.314	"-"	"-"	"-"	0	0	0	2	0	0	0	6.47249
STCa-157	CATGAAAAGTATAATGACGTATTAAT	"-"	"-"	"-"	"-"	"-"	"-"	"-"	"-"	0.577	1.227	3.41098	0.314	"-"	"-"	"-"	0	0	0	2	0	0	0	6.47249
STCa-10049	CATGCTGGTAAGTCCGCAATCGACTG	"-"	"-"	"-"	"-"	"-"	"-"	"-"	"-"	0.577	1.227	3.41098	0.314	"-"	"-"	"-"	0	0	0	2	0	0	0	6.47249
STCa-76	CATGAAAAATAGTCTCAGATTATGGG	1e-05	Contig15400	GR404548.1	"-"	"-"	"-"	"-"	"-"	0.577	1.227	3.41098	0.314	"-"	"-"	"-"	0	0	0	2	0	0	0	6.47249
STCa-141	CATGAAAAGATTGTCAACGAAGCACC	1e-05	Contig38872	"-"	"-"	"-"	"-"	"-"	"-"	0.577	1.227	3.41098	0.314	"-"	"-"	"-"	0	0	0	2	0	0	0	6.47249
STCa-10091	CATGCTGTCCAAGAAGAATCTATTGG	"-"	"-"	"-"	"-"	"-"	"-"	"-"	"-"	0.577	1.227	3.41098	0.314	"-"	"-"	"-"	0	0	0	2	0	0	0	6.47249
STCa-302	CATGAAACCAACAAACAAGACTACAA	5e-08	Contig6787	"-"	"-"	"-"	"-"	"-"	"-"	0.577	1.227	3.41098	0.314	"-"	"-"	"-"	0	0	0	2	0	0	0	6.47249
STCa-461	CATGAAAGCTTATCCTGTTCTGTTCA	0.0002	Contig38072	"-"	"-"	"-"	"-"	"-"	"-"	0.577	1.227	3.41098	0.314	"-"	"-"	"-"	0	0	0	2	0	0	0	6.47249
STCa-506	CATGAAAGTATTATTCTAGAGGGATA	5e-08	Contig45110	"-"	"-"	"-"	"-"	"-"	"-"	0.577	1.227	3.41098	0.314	"-"	"-"	"-"	0	0	0	2	0	0	0	6.47249
STCa-644	CATGAAATGTGAGTCCTAGCTAGGAA	8e-07	Contig37227	"-"	"-"	"-"	"-"	"-"	"-"	0.577	1.227	3.41098	0.314	"-"	"-"	"-"	0	0	0	2	0	0	0	6.47249
STCa-10176	CATGCTTAATCAAGGTTAATGGTCAC	"-"	"-"	"-"	"-"	"-"	"-"	"-"	"-"	0.577	1.227	3.41098	0.314	"-"	"-"	"-"	0	0	0	2	0	0	0	6.47249
STCa-1176	CATGAAGAATCACTGGATTACAATGT	5e-08	Contig326	GR392300.1	"-"	"-"	"-"	"-"	"-"	0.577	1.227	3.41098	0.314	"-"	"-"	"-"	0	0	0	2	0	0	0	6.47249
STCa-408	CATGAAAGACAACAATTCGAGCAGAA	"-"	"-"	"-"	"-"	"-"	"-"	"-"	"-"	0.577	1.227	3.41098	0.314	"-"	"-"	"-"	0	0	0	2	0	0	0	6.47249
STCa-468	CATGAAAGCTTTCAAAAATGTTTTTG	"-"	"-"	"-"	"-"	"-"	"-"	"-"	"-"	0.577	1.227	3.41098	0.314	"-"	"-"	"-"	0	0	0	2	0	0	0	6.47249
STCa-517	CATGAAAGTTATGTGAAAAATGTGTA	"-"	"-"	"-"	"-"	"-"	"-"	"-"	"-"	0.577	1.227	3.41098	0.314	"-"	"-"	"-"	0	0	0	2	0	0	0	6.47249
STCa-2333	CATGACAATCTTCTGACTGCAAATGC	5e-08	Contig14208	"-"	"-"	"-"	"-"	"-"	"-"	0.577	1.227	3.41098	0.314	"-"	"-"	"-"	0	0	0	2	0	0	0	6.47249
STCa-10398	CATGCTTGTTACAAGCGGATGTAGCC	"-"	"-"	"-"	"-"	"-"	"-"	"-"	"-"	0.577	1.227	3.41098	0.314	"-"	"-"	"-"	0	0	0	2	0	0	0	6.47249
STCa-2747	CATGACGGAGAGGAATTCATACAAAA	1e-05	Contig16937	GR398617.1	"-"	"-"	"-"	"-"	"-"	0.577	1.227	3.41098	0.314	"-"	"-"	"-"	0	0	0	2	0	0	0	6.47249
STCa-10472	CATGCTTTGCATCTTGACCTTTATCG	"-"	"-"	"-"	"-"	"-"	"-"	"-"	"-"	0.577	1.227	3.41098	0.314	"-"	"-"	"-"	0	0	0	2	0	0	0	6.47249
STCa-800	CATGAACAAGATTATTGAATTCGAGC	"-"	"-"	"-"	"-"	"-"	"-"	"-"	"-"	0.577	1.227	3.41098	0.314	"-"	"-"	"-"	0	0	0	2	0	0	0	6.47249
STCa-3015	CATGAGAAACATTATGTGATGAATTC	2e-07	Contig1912	FE669201.1	"-"	"-"	"-"	"-"	"-"	0.577	1.227	3.41098	0.314	"-"	"-"	"-"	0	0	0	2	0	0	0	6.47249
STCa-3017	CATGAGAAACATTATTTGATGAATAA	1e-05	Contig36305	GR402490.1	"-"	"-"	"-"	"-"	"-"	0.577	1.227	3.41098	0.314	"-"	"-"	"-"	0	0	0	2	0	0	0	6.47249
STCa-3058	CATGAGAACTCTCAAGGACTACAACA	5e-08	Contig31861	GR397544.1	"-"	"-"	"-"	"-"	"-"	0.577	1.227	3.41098	0.314	"-"	"-"	"-"	0	0	0	2	0	0	0	6.47249
STCa-3263	CATGAGATGAGACTTTTGGTGTGAAA	3e-06	Contig43421	"-"	"-"	"-"	"-"	"-"	"-"	0.577	1.227	3.41098	0.314	"-"	"-"	"-"	0	0	0	2	0	0	0	6.47249
STCa-10561	CATGGAAAAATTCAAGCTTAAATGCA	"-"	"-"	"-"	"-"	"-"	"-"	"-"	"-"	0.577	1.227	3.41098	0.314	"-"	"-"	"-"	0	0	0	2	0	0	0	6.47249
STCa-10590	CATGGAAAATGGGTGGAGTTTTATGG	"-"	"-"	"-"	"-"	"-"	"-"	"-"	"-"	0.577	1.227	3.41098	0.314	"-"	"-"	"-"	0	0	0	2	0	0	0	6.47249
STCa-1064	CATGAACTTGAATAAAGCTGCAACAC	"-"	"-"	"-"	"-"	"-"	"-"	"-"	"-"	0.577	1.227	3.41098	0.314	"-"	"-"	"-"	0	0	0	2	0	0	0	6.47249
STCa-10628	CATGGAAACTCACTTCATTTCAAAGG	"-"	"-"	"-"	"-"	"-"	"-"	"-"	"-"	0.577	1.227	3.41098	0.314	"-"	"-"	"-"	0	0	0	2	0	0	0	6.47249
STCa-1124	CATGAAGAAGAACGAGCTCAGACAGA	"-"	"-"	"-"	"-"	"-"	"-"	"-"	"-"	0.577	1.227	3.41098	0.314	"-"	"-"	"-"	0	0	0	2	0	0	0	6.47249
STCa-10687	CATGGAAATATTGAATTCGAGCAGAA	"-"	"-"	"-"	"-"	"-"	"-"	"-"	"-"	0.577	1.227	3.41098	0.314	"-"	"-"	"-"	0	0	0	2	0	0	0	6.47249
STCa-10743	CATGGAACAACAGAAAGGTCAACCAA	"-"	"-"	"-"	"-"	"-"	"-"	"-"	"-"	0.577	1.227	3.41098	0.314	"-"	"-"	"-"	0	0	0	2	0	0	0	6.47249
STCa-4107	CATGATAAATTATTATTGAAACACTT	2e-07	Contig46339	"-"	"-"	"-"	"-"	"-"	"-"	0.577	1.227	3.41098	0.314	"-"	"-"	"-"	0	0	0	2	0	0	0	6.47249
STCa-10857	CATGGAAGAATGTAGGTAAGGGAAGT	"-"	"-"	"-"	"-"	"-"	"-"	"-"	"-"	0.577	1.227	3.41098	0.314	"-"	"-"	"-"	0	0	0	2	0	0	0	6.47249
STCa-4512	CATGATATTTTGTTATGTTATTTAAC	2e-07	Contig30924	"-"	"-"	"-"	"-"	"-"	"-"	0.577	1.227	3.41098	0.314	"-"	"-"	"-"	0	0	0	2	0	0	0	6.47249
STCa-10892	CATGGAAGATGATTATTATCAATACC	"-"	"-"	"-"	"-"	"-"	"-"	"-"	"-"	0.577	1.227	3.41098	0.314	"-"	"-"	"-"	0	0	0	2	0	0	0	6.47249
STCa-10906	CATGGAAGCAAGAAGCAGATGGGATG	"-"	"-"	"-"	"-"	"-"	"-"	"-"	"-"	0.577	1.227	3.41098	0.314	"-"	"-"	"-"	0	0	0	2	0	0	0	6.47249
STCa-10961	CATGGAAGGTGATATTTGAGATGGAA	"-"	"-"	"-"	"-"	"-"	"-"	"-"	"-"	0.577	1.227	3.41098	0.314	"-"	"-"	"-"	0	0	0	2	0	0	0	6.47249
STCa-11020	CATGGAATACTATATAGTATTAATTA	"-"	"-"	"-"	"-"	"-"	"-"	"-"	"-"	0.577	1.227	3.41098	0.314	"-"	"-"	"-"	0	0	0	2	0	0	0	6.47249
STCa-5561	CATGATTACAATCAAGAGGATAACAA	5e-08	Contig18799	"-"	"-"	"-"	"-"	"-"	"-"	0.577	1.227	3.41098	0.314	"-"	"-"	"-"	0	0	0	2	0	0	0	6.47249
STCa-11047	CATGGAATCAGATTGTTAATGTAATC	"-"	"-"	"-"	"-"	"-"	"-"	"-"	"-"	0.577	1.227	3.41098	0.314	"-"	"-"	"-"	0	0	0	2	0	0	0	6.47249
STCa-5951	CATGATTTCGAATGTACACATTGAGA	5e-08	Contig43808	"-"	"-"	"-"	"-"	"-"	"-"	0.577	1.227	3.41098	0.314	"-"	"-"	"-"	0	0	0	2	0	0	0	6.47249
STCa-6008	CATGATTTGTGGAAAGACATCAATGA	2e-07	Contig95	"-"	"-"	"-"	"-"	"-"	"-"	0.577	1.227	3.41098	0.314	"-"	"-"	"-"	0	0	0	2	0	0	0	6.47249
STCa-6215	CATGCAAAGCAGACGCACATCATTGA	8e-07	Contig6238	"-"	"-"	"-"	"-"	"-"	"-"	0.577	1.227	3.41098	0.314	"-"	"-"	"-"	0	0	0	2	0	0	0	6.47249
STCa-6416	CATGCAACTTTGAAGGTGCTTGGTTG	5e-08	Contig44326	"-"	"-"	"-"	"-"	"-"	"-"	0.577	1.227	3.41098	0.314	"-"	"-"	"-"	0	0	0	2	0	0	0	6.47249
STCa-6575	CATGCAAGTTGTACAAATTAATAATC	2e-07	Contig25170	GR390877.1	"-"	"-"	"-"	"-"	"-"	0.577	1.227	3.41098	0.314	"-"	"-"	"-"	0	0	0	2	0	0	0	6.47249
STCa-11166	CATGGAATTGTATTATTCAAAAAGTT	"-"	"-"	"-"	"-"	"-"	"-"	"-"	"-"	0.577	1.227	3.41098	0.314	"-"	"-"	"-"	0	0	0	2	0	0	0	6.47249
STCa-6755	CATGCAATTGTATCATTTGAAATCTA	5e-08	Contig27741	"-"	"-"	"-"	"-"	"-"	"-"	0.577	1.227	3.41098	0.314	"-"	"-"	"-"	0	0	0	2	0	0	0	6.47249
STCa-6869	CATGCACAGCTACTTCTTCCACCTCA	0.0008	Contig37781	"-"	"-"	"-"	"-"	"-"	"-"	0.577	1.227	3.41098	0.314	"-"	"-"	"-"	0	0	0	2	0	0	0	6.47249
STCa-11240	CATGGACACGAACTAGATATCGAATT	"-"	"-"	"-"	"-"	"-"	"-"	"-"	"-"	0.577	1.227	3.41098	0.314	"-"	"-"	"-"	0	0	0	2	0	0	0	6.47249
STCa-11250	CATGGACACTATCAGCAGCAGTGCAA	"-"	"-"	"-"	"-"	"-"	"-"	"-"	"-"	0.577	1.227	3.41098	0.314	"-"	"-"	"-"	0	0	0	2	0	0	0	6.47249
STCa-11251	CATGGACACTATCAGCAGCAGTGGGC	"-"	"-"	"-"	"-"	"-"	"-"	"-"	"-"	0.577	1.227	3.41098	0.314	"-"	"-"	"-"	0	0	0	2	0	0	0	6.47249
STCa-11252	CATGGACACTATCAGCAGCAGTGTTT	"-"	"-"	"-"	"-"	"-"	"-"	"-"	"-"	0.577	1.227	3.41098	0.314	"-"	"-"	"-"	0	0	0	2	0	0	0	6.47249
STCa-11255	CATGGACACTATCAGCAGCATAGAAG	"-"	"-"	"-"	"-"	"-"	"-"	"-"	"-"	0.577	1.227	3.41098	0.314	"-"	"-"	"-"	0	0	0	2	0	0	0	6.47249
STCa-11257	CATGGACACTATCAGCAGCATCGTAT	"-"	"-"	"-"	"-"	"-"	"-"	"-"	"-"	0.577	1.227	3.41098	0.314	"-"	"-"	"-"	0	0	0	2	0	0	0	6.47249
STCa-11258	CATGGACACTATCAGCAGCATTGTTT	"-"	"-"	"-"	"-"	"-"	"-"	"-"	"-"	0.577	1.227	3.41098	0.314	"-"	"-"	"-"	0	0	0	2	0	0	0	6.47249
STCa-11259	CATGGACACTATCAGCAGCGATGTAG	"-"	"-"	"-"	"-"	"-"	"-"	"-"	"-"	0.577	1.227	3.41098	0.314	"-"	"-"	"-"	0	0	0	2	0	0	0	6.47249
STCa-11260	CATGGACACTATCAGCAGCTGAGTAA	"-"	"-"	"-"	"-"	"-"	"-"	"-"	"-"	0.577	1.227	3.41098	0.314	"-"	"-"	"-"	0	0	0	2	0	0	0	6.47249
STCa-7072	CATGCACGTAGCAATCTAGATGGGAA	1e-05	Contig7921	"-"	"-"	"-"	"-"	"-"	"-"	0.577	1.227	3.41098	0.314	"-"	"-"	"-"	0	0	0	2	0	0	0	6.47249
STCa-11312	CATGGACATTTATTGCTAGCCAAACA	"-"	"-"	"-"	"-"	"-"	"-"	"-"	"-"	0.577	1.227	3.41098	0.314	"-"	"-"	"-"	0	0	0	2	0	0	0	6.47249
STCa-7193	CATGCACTTTGATTTATTTTTTTGGT	1e-05	Contig14239	GR407097.1	"-"	"-"	"-"	"-"	"-"	0.577	1.227	3.41098	0.314	"-"	"-"	"-"	0	0	0	2	0	0	0	6.47249
STCa-7339	CATGCAGCAGCATTCAGGGTGAGTGA	5e-08	Contig14703	"-"	"-"	"-"	"-"	"-"	"-"	0.577	1.227	3.41098	0.314	"-"	"-"	"-"	0	0	0	2	0	0	0	6.47249
STCa-7618	CATGCAGTTGCCTCAGAGAAGTAGTC	5e-08	Contig45209	"-"	"-"	"-"	"-"	"-"	"-"	0.577	1.227	3.41098	0.314	"-"	"-"	"-"	0	0	0	2	0	0	0	6.47249
STCa-11562	CATGGACTAGTAGTGGATTAGGAAGG	"-"	"-"	"-"	"-"	"-"	"-"	"-"	"-"	0.577	1.227	3.41098	0.314	"-"	"-"	"-"	0	0	0	2	0	0	0	6.47249
STCa-7972	CATGCATTCTGGAATTCAGGAGTTAT	5e-08	Contig22470	"-"	"-"	"-"	"-"	"-"	"-"	0.577	1.227	3.41098	0.314	"-"	"-"	"-"	0	0	0	2	0	0	0	6.47249
STCa-17765	CATGTACAGATTTTATTAATGTTTTG	"-"	"-"	"-"	"-"	"-"	"-"	"-"	"-"	0.577	1.227	3.41098	0.314	"-"	"-"	"-"	0	0	0	2	0	0	0	6.47249
STCa-11757	CATGGAGATGAGATTGAGAAGACAAC	"-"	"-"	"-"	"-"	"-"	"-"	"-"	"-"	0.577	1.227	3.41098	0.314	"-"	"-"	"-"	0	0	0	2	0	0	0	6.47249
STCa-18236	CATGTAGAGCTACCAGTTATTGTTGT	"-"	"-"	"-"	"-"	"-"	"-"	"-"	"-"	0.577	1.227	3.41098	0.314	"-"	"-"	"-"	0	0	0	2	0	0	0	6.47249
STCa-11903	CATGGAGGAGGAGTGGCAGCAAGAAG	"-"	"-"	"-"	"-"	"-"	"-"	"-"	"-"	0.577	1.227	3.41098	0.314	"-"	"-"	"-"	0	0	0	2	0	0	0	6.47249
STCa-8481	CATGCCCAATAAAGATTGAATGTATT	1e-05	Contig16274	GR395645.1	"-"	"-"	"-"	"-"	"-"	0.577	1.227	3.41098	0.314	"-"	"-"	"-"	0	0	0	2	0	0	0	6.47249
STCa-11958	CATGGAGGGCGCGGCACGCCCGGCTG	"-"	"-"	"-"	"-"	"-"	"-"	"-"	"-"	0.577	1.227	3.41098	0.314	"-"	"-"	"-"	0	0	0	2	0	0	0	6.47249
STCa-12026	CATGGAGTCGAAATCCGACTAAGGAG	"-"	"-"	"-"	"-"	"-"	"-"	"-"	"-"	0.577	1.227	3.41098	0.314	"-"	"-"	"-"	0	0	0	2	0	0	0	6.47249
STCa-12059	CATGGAGTTATATTGAATTCGAGCAG	"-"	"-"	"-"	"-"	"-"	"-"	"-"	"-"	0.577	1.227	3.41098	0.314	"-"	"-"	"-"	0	0	0	2	0	0	0	6.47249
STCa-12097	CATGGAGTTTTGTAAGCAATTTAACG	"-"	"-"	"-"	"-"	"-"	"-"	"-"	"-"	0.577	1.227	3.41098	0.314	"-"	"-"	"-"	0	0	0	2	0	0	0	6.47249
STCa-12158	CATGGATAGCGAGGATGAGCAATGGT	"-"	"-"	"-"	"-"	"-"	"-"	"-"	"-"	0.577	1.227	3.41098	0.314	"-"	"-"	"-"	0	0	0	2	0	0	0	6.47249
STCa-12197	CATGGATATTGAATTCGAGCAGAACA	"-"	"-"	"-"	"-"	"-"	"-"	"-"	"-"	0.577	1.227	3.41098	0.314	"-"	"-"	"-"	0	0	0	2	0	0	0	6.47249
STCa-12223	CATGGATCACGAGGTTTATTCAGCGA	"-"	"-"	"-"	"-"	"-"	"-"	"-"	"-"	0.577	1.227	3.41098	0.314	"-"	"-"	"-"	0	0	0	2	0	0	0	6.47249
STCa-12232	CATGGATCATATACAGCAATTGATGG	"-"	"-"	"-"	"-"	"-"	"-"	"-"	"-"	0.577	1.227	3.41098	0.314	"-"	"-"	"-"	0	0	0	2	0	0	0	6.47249
STCa-12371	CATGGATGGAAAACACGTGAATGGGA	"-"	"-"	"-"	"-"	"-"	"-"	"-"	"-"	0.577	1.227	3.41098	0.314	"-"	"-"	"-"	0	0	0	2	0	0	0	6.47249
STCa-9627	CATGCTATCATATGAATATTTTAGTT	5e-08	Contig27818	"-"	"-"	"-"	"-"	"-"	"-"	0.577	1.227	3.41098	0.314	"-"	"-"	"-"	0	0	0	2	0	0	0	6.47249
STCa-12470	CATGGATTAGCCCCGGTGTCAGGACT	"-"	"-"	"-"	"-"	"-"	"-"	"-"	"-"	0.577	1.227	3.41098	0.314	"-"	"-"	"-"	0	0	0	2	0	0	0	6.47249
STCa-42	CATGAAAAAAGGTTGTACAATTTTAT	5e-08	Contig17202	"-"	O23291_ARATH	Kinesin like protein	GO:0005524; 0003774; 0000166; 0003777; 0007018; 0005874	"-"	"-"	0.577	1.227	3.41098	0.314	"-"	"-"	"-"	0	0	0	2	0	0	0	6.47249
STCa-12765	CATGGCAGAATCAGAAAACAACCTCC	"-"	"-"	"-"	"-"	"-"	"-"	"-"	"-"	0.577	1.227	3.41098	0.314	"-"	"-"	"-"	0	0	0	2	0	0	0	6.47249
STCa-12766	CATGGCAGACACATTAAAAAACATAT	"-"	"-"	"-"	"-"	"-"	"-"	"-"	"-"	0.577	1.227	3.41098	0.314	"-"	"-"	"-"	0	0	0	2	0	0	0	6.47249
STCa-10475	CATGCTTTGGGTTTGGCGGACCGTTT	5e-08	Contig38192	"-"	"-"	"-"	"-"	"-"	"-"	0.577	1.227	3.41098	0.314	"-"	"-"	"-"	0	0	0	2	0	0	0	6.47249
STCa-1119	CATGAAGAACTCTAAGGGAAAGCCTA	5e-08	Contig16478	FE672807.1	Q2HRJ5_MEDTR	Gibberellin regulated protein; (SubName: Full=Putative uncharacterized protein)	"-"	"-"	"-"	0.577	1.227	3.41098	0.314	"-"	"-"	"-"	0	0	0	2	0	0	0	6.47249
STCa-12985	CATGGCCACTGCAGTTCAGGATACGG	"-"	"-"	"-"	"-"	"-"	"-"	"-"	"-"	0.577	1.227	3.41098	0.314	"-"	"-"	"-"	0	0	0	2	0	0	0	6.47249
STCa-4957	CATGATGAGGCCAAAACAAAACACCC	"-"	"-"	"-"	"-"	"-"	"-"	"-"	"-"	0.577	1.227	3.41098	0.314	"-"	"-"	"-"	0	0	0	2	0	0	0	6.47249
STCa-13032	CATGGCCCAGGATGTCTGGTGTTGAA	"-"	"-"	"-"	"-"	"-"	"-"	"-"	"-"	0.577	1.227	3.41098	0.314	"-"	"-"	"-"	0	0	0	2	0	0	0	6.47249
STCa-13061	CATGGCCCTTATGGGTACAAAACTCA	"-"	"-"	"-"	"-"	"-"	"-"	"-"	"-"	0.577	1.227	3.41098	0.314	"-"	"-"	"-"	0	0	0	2	0	0	0	6.47249
STCa-2019	CATGAATGTACAAGTGGAAGTAGTAT	0.0008	Contig32817	"-"	"-"	"-"	"-"	"-"	"-"	0.577	1.227	3.41098	0.314	"-"	"-"	"-"	0	0	0	2	0	0	0	6.47249
STCa-11420	CATGGACCTACAAATGTATGTTTTTC	1e-05	Contig29960	GR914212.1	"-"	"-"	"-"	"-"	"-"	0.577	1.227	3.41098	0.314	"-"	"-"	"-"	0	0	0	2	0	0	0	6.47249
STCa-2203	CATGAATTTGTTGCGGCAACACTTTG	8e-07	Contig32211	FE672350.1	"-"	"-"	"-"	"-"	"-"	0.577	1.227	3.41098	0.314	"-"	"-"	"-"	0	0	0	2	0	0	0	6.47249
STCa-13158	CATGGCGAAGTTGGCAGATCACACCG	"-"	"-"	"-"	"-"	"-"	"-"	"-"	"-"	0.577	1.227	3.41098	0.314	"-"	"-"	"-"	0	0	0	2	0	0	0	6.47249
STCa-13162	CATGGCGAATGCGGCCCGGGTTCACG	"-"	"-"	"-"	"-"	"-"	"-"	"-"	"-"	0.577	1.227	3.41098	0.314	"-"	"-"	"-"	0	0	0	2	0	0	0	6.47249
STCa-13180	CATGGCGAGCGAGCAGAGTTGGCTAC	"-"	"-"	"-"	"-"	"-"	"-"	"-"	"-"	0.577	1.227	3.41098	0.314	"-"	"-"	"-"	0	0	0	2	0	0	0	6.47249
STCa-3301	CATGAGATTGGAGGGACAAGGACAAT	2e-07	Contig19832	"-"	"-"	"-"	"-"	"-"	"-"	0.577	1.227	3.41098	0.314	"-"	"-"	"-"	0	0	0	2	0	0	0	6.47249
STCa-12410	CATGGATGTAAACTAATGTCAAATAC	5e-08	Contig16210	GR400132.1	"-"	"-"	"-"	"-"	"-"	0.577	1.227	3.41098	0.314	"-"	"-"	"-"	0	0	0	2	0	0	0	6.47249
STCa-3979	CATGAGTTAGGGTTGACTCACAGAAG	5e-05	Contig29993	GR915892.1	"-"	"-"	"-"	"-"	"-"	0.577	1.227	3.41098	0.314	"-"	"-"	"-"	0	0	0	2	0	0	0	6.47249
STCa-12816	CATGGCAGGGTTTGGCAGTGAACAAA	1e-05	Contig33437	FE670751.1	"-"	"-"	"-"	"-"	"-"	0.577	1.227	3.41098	0.314	"-"	"-"	"-"	0	0	0	2	0	0	0	6.47249
STCa-12846	CATGGCATCAAGGGAGTGGTTTGAAC	1e-05	Contig29376	"-"	"-"	"-"	"-"	"-"	"-"	0.577	1.227	3.41098	0.314	"-"	"-"	"-"	0	0	0	2	0	0	0	6.47249
STCa-4843	CATGATGAAGATGACGATGGGGACGA	1e-05	Contig25653	FE673075.1	"-"	"-"	"-"	"-"	"-"	0.577	1.227	3.41098	0.314	"-"	"-"	"-"	0	0	0	2	0	0	0	6.47249
STCa-5325	CATGATGGTGTTGGCCACAGGAAAAG	5e-08	Contig7870	"-"	"-"	"-"	"-"	"-"	"-"	0.577	1.227	3.41098	0.314	"-"	"-"	"-"	0	0	0	2	0	0	0	6.47249
STCa-13288	CATGGCGGGTAAAGTGAAGTGAATTC	2e-07	Contig40052	"-"	"-"	"-"	"-"	"-"	"-"	0.577	1.227	3.41098	0.314	"-"	"-"	"-"	0	0	0	2	0	0	0	6.47249
STCa-5384	CATGATGTAGGATGCTTATTGTGTAG	5e-08	Contig26725	GR404238.1	Q9LJL8_ARATH	AT3g19120/MVI11_3; (SubName: Full=At3g19120/MVI11_3; SubName: Full=Emb|CAB43653.1)	"-"	"-"	"-"	0.577	1.227	3.41098	0.314	"-"	"-"	"-"	0	0	0	2	0	0	0	6.47249
STCa-13451	CATGGCTGCAGTCATTGTCTTATCTT	8e-07	Contig11073	FE671994.1	"-"	"-"	"-"	"-"	"-"	0.577	1.227	3.41098	0.314	"-"	"-"	"-"	0	0	0	2	0	0	0	6.47249
STCa-13585	CATGGGAAAATGTTCAATGTTGAAAT	5e-08	Contig13567	"-"	"-"	"-"	"-"	"-"	"-"	0.577	1.227	3.41098	0.314	"-"	"-"	"-"	0	0	0	2	0	0	0	6.47249
STCa-13742	CATGGGAATTAGTTGCTAAAGGATTC	0.0002	Contig31599	"-"	"-"	"-"	"-"	"-"	"-"	0.577	1.227	3.41098	0.314	"-"	"-"	"-"	0	0	0	2	0	0	0	6.47249
STCa-6308	CATGCAACAGTGTGCATAAGAGGGAT	5e-08	Contig9469	"-"	A8D7M1_PHAVU	Hetrotrimeric G protein alpha subunit	GO:0019001; 0004871; 0000166; 0005525; 0006471; 0007186; 0007165	"-"	"-"	0.577	1.227	3.41098	0.314	"-"	"-"	"-"	0	0	0	2	0	0	0	6.47249
STCa-13434	CATGGCTGAAAAAAGGCATAAGAAGG	"-"	"-"	"-"	"-"	"-"	"-"	"-"	"-"	0.577	1.227	3.41098	0.314	"-"	"-"	"-"	0	0	0	2	0	0	0	6.47249
STCa-13456	CATGGCTGCCTTCGCAGCAGCTACCC	"-"	"-"	"-"	"-"	"-"	"-"	"-"	"-"	0.577	1.227	3.41098	0.314	"-"	"-"	"-"	0	0	0	2	0	0	0	6.47249
STCa-13482	CATGGCTGTCACCAATGAACCTCACC	"-"	"-"	"-"	"-"	"-"	"-"	"-"	"-"	0.577	1.227	3.41098	0.314	"-"	"-"	"-"	0	0	0	2	0	0	0	6.47249
STCa-7038	CATGCACGATGTATGAAATTTTGAGC	5e-08	Contig22803	"-"	"-"	"-"	"-"	"-"	"-"	0.577	1.227	3.41098	0.314	"-"	"-"	"-"	0	0	0	2	0	0	0	6.47249
STCa-13527	CATGGCTTCGGCGCCTACATCTGCGG	"-"	"-"	"-"	"-"	"-"	"-"	"-"	"-"	0.577	1.227	3.41098	0.314	"-"	"-"	"-"	0	0	0	2	0	0	0	6.47249
STCa-13563	CATGGCTTTGCTCAGGTCGACGGTGG	"-"	"-"	"-"	"-"	"-"	"-"	"-"	"-"	0.577	1.227	3.41098	0.314	"-"	"-"	"-"	0	0	0	2	0	0	0	6.47249
STCa-13584	CATGGGAAAATGCGAAATTGATTGTT	"-"	"-"	"-"	"-"	"-"	"-"	"-"	"-"	0.577	1.227	3.41098	0.314	"-"	"-"	"-"	0	0	0	2	0	0	0	6.47249
STCa-7843	CATGCATCACATTGCTTATGTTGGGT	1e-05	Contig15381	"-"	"-"	"-"	"-"	"-"	"-"	0.577	1.227	3.41098	0.314	"-"	"-"	"-"	0	0	0	2	0	0	0	6.47249
STCa-13629	CATGGGAACCTTTTGTGGAGGAGACT	"-"	"-"	"-"	"-"	"-"	"-"	"-"	"-"	0.577	1.227	3.41098	0.314	"-"	"-"	"-"	0	0	0	2	0	0	0	6.47249
STCa-13639	CATGGGAACTCTTAAATTTACTGTCT	"-"	"-"	"-"	"-"	"-"	"-"	"-"	"-"	0.577	1.227	3.41098	0.314	"-"	"-"	"-"	0	0	0	2	0	0	0	6.47249
STCa-13687	CATGGGAAGGTGATAACTAAGACTGA	"-"	"-"	"-"	"-"	"-"	"-"	"-"	"-"	0.577	1.227	3.41098	0.314	"-"	"-"	"-"	0	0	0	2	0	0	0	6.47249
STCa-15363	CATGGTAAGAAAAAAGGATCAGAGAA	5e-08	Contig9675	"-"	"-"	"-"	"-"	"-"	"-"	0.577	1.227	3.41098	0.314	"-"	"-"	"-"	0	0	0	2	0	0	0	6.47249
STCa-8789	CATGCCTCGTTAGCCCATACTGCTCC	5e-08	Contig27550	DY475393.1	"-"	"-"	"-"	"-"	"-"	0.577	1.227	3.41098	0.314	"-"	"-"	"-"	0	0	0	2	0	0	0	6.47249
STCa-13733	CATGGGAATGTACAAAGTATAGGACA	"-"	"-"	"-"	"-"	"-"	"-"	"-"	"-"	0.577	1.227	3.41098	0.314	"-"	"-"	"-"	0	0	0	2	0	0	0	6.47249
STCa-13737	CATGGGAATGTTGGAAGAGACTTCGG	"-"	"-"	"-"	"-"	"-"	"-"	"-"	"-"	0.577	1.227	3.41098	0.314	"-"	"-"	"-"	0	0	0	2	0	0	0	6.47249
STCa-9148	CATGCGGATAGTGAAAGACAGATCAA	3e-06	Contig42818	"-"	"-"	"-"	"-"	"-"	"-"	0.577	1.227	3.41098	0.314	"-"	"-"	"-"	0	0	0	2	0	0	0	6.47249
STCa-9352	CATGCGTGTTGCTTCCAAACAATCTT	5e-08	Contig15090	GR916741.1	Q2R3F0_ORYSJ	Expressed protein; (SubName: Full=Os11g0524300 protein; SubName: Full=cDNA clone:001-207-B10, full insert sequence)	"-"	"-"	"-"	0.577	1.227	3.41098	0.314	"-"	"-"	"-"	0	0	0	2	0	0	0	6.47249
STCa-15741	CATGGTCATTTGAAACAAAGGAGGAG	5e-08	Contig26347	"-"	"-"	"-"	"-"	"-"	"-"	0.577	1.227	3.41098	0.314	"-"	"-"	"-"	0	0	0	2	0	0	0	6.47249
STCa-15878	CATGGTGAAAGCATTTAGGGAACGAC	2e-07	Contig4241	"-"	"-"	"-"	"-"	"-"	"-"	0.577	1.227	3.41098	0.314	"-"	"-"	"-"	0	0	0	2	0	0	0	6.47249
STCa-13829	CATGGGACTTTGATGAGGAAAAGGGA	"-"	"-"	"-"	"-"	"-"	"-"	"-"	"-"	0.577	1.227	3.41098	0.314	"-"	"-"	"-"	0	0	0	2	0	0	0	6.47249
STCa-9999	CATGCTGGAAACTTGAAGTATCCATT	1e-05	Contig15997	"-"	XYL2_MEDVA	Beta-xylosidase/alpha-L-arabinofuranosidase 2 precursor; (AltName: Full=Xylan 1,4-beta-xylosidase/Alpha-N-arabinofuranosidase 2; Short=MsXyl2; Includes: RecName: Full=Beta-xylosidase; EC=3.2.1.37; AltName: Full=1,4-beta-D-xylan xylohydrolase; AltName: Full=Xylan 1,4-beta-xylosidase; Includes: RecName: Full=Alpha-N-arabinofuranosidase; EC=3.2.1.55; AltName: Full=Alpha-L-arabinofuranosidase; Short=…	GO:0003824; 0004553; 0016798; 0046556; 0009044; 0016787; 0008152; 0005975; 0045493; 0005576; 0005578	"-"	"-"	0.577	1.227	3.41098	0.314	"-"	"-"	"-"	0	0	0	2	0	0	0	6.47249
STCa-10426	CATGCTTTAATTTCAATTTTGTTAGG	5e-08	Contig27651	"-"	A7X649_SOYBN	Inositol polyphosphate 6-/3-/5-kinase	GO:0016301; 0008440	"-"	"-"	0.577	1.227	3.41098	0.314	"-"	"-"	"-"	0	0	0	2	0	0	0	6.47249
STCa-10620	CATGGAAACGAATGAGCCAACAACTC	5e-05	Contig12637	GR408646.1	"-"	"-"	"-"	"-"	"-"	0.577	1.227	3.41098	0.314	"-"	"-"	"-"	0	0	0	2	0	0	0	6.47249
STCa-16615	CATGGTTGACTGATATGTGTACAAGA	0.0002	Contig43475	"-"	"-"	"-"	"-"	"-"	"-"	0.577	1.227	3.41098	0.314	"-"	"-"	"-"	0	0	0	2	0	0	0	6.47249
STCa-11039	CATGGAATATTTAGCTCTGTACCAGC	5e-05	Contig10903	FE671808.1	"-"	"-"	"-"	"-"	"-"	0.577	1.227	3.41098	0.314	"-"	"-"	"-"	0	0	0	2	0	0	0	6.47249
STCa-16957	CATGTAAAATGGACCCCTTTATCAAT	0.0002	Contig11149	GR410023.1	"-"	"-"	"-"	"-"	"-"	0.577	1.227	3.41098	0.314	"-"	"-"	"-"	0	0	0	2	0	0	0	6.47249
STCa-14023	CATGGGATGCCAAATAATTTTTTTTT	"-"	"-"	"-"	"-"	"-"	"-"	"-"	"-"	0.577	1.227	3.41098	0.314	"-"	"-"	"-"	0	0	0	2	0	0	0	6.47249
STCa-11501	CATGGACGTGGTGTGAGTCTTGGAGA	1e-05	Contig34462	"-"	Q9FK34_ARATH	Gb|AAD25781.1	GO:0006887; 0000145	"-"	"-"	0.577	1.227	3.41098	0.314	"-"	"-"	"-"	0	0	0	2	0	0	0	6.47249
STCa-11503	CATGGACGTTTGATGAATATGCTTTA	1e-05	Contig5723	"-"	Q9LZD7_ARATH	AT5G03500 protein; (SubName: Full=At5g03505/C320EPL23M; SubName: Full=Transcriptional co-activator-like protein)	GO:0016455; 0006357; 0016592	"-"	"-"	0.577	1.227	3.41098	0.314	"-"	"-"	"-"	0	0	0	2	0	0	0	6.47249
STCa-14050	CATGGGATTATGGTCATAATGGAGGT	"-"	"-"	"-"	"-"	"-"	"-"	"-"	"-"	0.577	1.227	3.41098	0.314	"-"	"-"	"-"	0	0	0	2	0	0	0	6.47249
STCa-14059	CATGGGATTGATGTTGTTGTTGCAAA	"-"	"-"	"-"	"-"	"-"	"-"	"-"	"-"	0.577	1.227	3.41098	0.314	"-"	"-"	"-"	0	0	0	2	0	0	0	6.47249
STCa-17173	CATGTAACAAACTTCAAGGGACAAGG	1e-05	Contig36074	"-"	"-"	"-"	"-"	"-"	"-"	0.577	1.227	3.41098	0.314	"-"	"-"	"-"	0	0	0	2	0	0	0	6.47249
STCa-14083	CATGGGCAAAACGCCAATTGTGGTTA	"-"	"-"	"-"	"-"	"-"	"-"	"-"	"-"	0.577	1.227	3.41098	0.314	"-"	"-"	"-"	0	0	0	2	0	0	0	6.47249
STCa-14131	CATGGGCAGACGGACAACCAGGTCAA	"-"	"-"	"-"	"-"	"-"	"-"	"-"	"-"	0.577	1.227	3.41098	0.314	"-"	"-"	"-"	0	0	0	2	0	0	0	6.47249
STCa-12496	CATGGATTGAAATTTGTGGTGTGTCA	5e-08	Contig10348	GR396493.1	"-"	"-"	"-"	"-"	"-"	0.577	1.227	3.41098	0.314	"-"	"-"	"-"	0	0	0	2	0	0	0	6.47249
STCa-14186	CATGGGCATTACCAGCAGCATTAAGA	"-"	"-"	"-"	"-"	"-"	"-"	"-"	"-"	0.577	1.227	3.41098	0.314	"-"	"-"	"-"	0	0	0	2	0	0	0	6.47249
STCa-13437	CATGGCTGAACTGCAAGGAGTCAGCT	5e-08	Contig3920	"-"	Q9FYB4_ARATH	SRPK1	GO:0004672; 0005524; 0004674; 0000166; 0006468	"-"	"-"	0.577	1.227	3.41098	0.314	"-"	"-"	"-"	0	0	0	2	0	0	0	6.47249
STCa-18560	CATGTAGTGGATTTAGGGTTTTGTGC	5e-08	Contig7627	"-"	"-"	"-"	"-"	"-"	"-"	0.577	1.227	3.41098	0.314	"-"	"-"	"-"	0	0	0	2	0	0	0	6.47249
STCa-14313	CATGGGCGGAAATTTCTGCGCATCGG	"-"	"-"	"-"	"-"	"-"	"-"	"-"	"-"	0.577	1.227	3.41098	0.314	"-"	"-"	"-"	0	0	0	2	0	0	0	6.47249
STCa-14319	CATGGGCGGCTGGGGCGGTGCGTGCA	"-"	"-"	"-"	"-"	"-"	"-"	"-"	"-"	0.577	1.227	3.41098	0.314	"-"	"-"	"-"	0	0	0	2	0	0	0	6.47249
STCa-14321	CATGGGCGGGTTACGATGGAGTGATG	"-"	"-"	"-"	"-"	"-"	"-"	"-"	"-"	0.577	1.227	3.41098	0.314	"-"	"-"	"-"	0	0	0	2	0	0	0	6.47249
STCa-14328	CATGGGCGTATTTAAGTGGTATGCAA	"-"	"-"	"-"	"-"	"-"	"-"	"-"	"-"	0.577	1.227	3.41098	0.314	"-"	"-"	"-"	0	0	0	2	0	0	0	6.47249
STCa-18789	CATGTATATCTTCTACCTGGATAGTC	1e-05	Contig22439	"-"	"-"	"-"	"-"	"-"	"-"	0.577	1.227	3.41098	0.314	"-"	"-"	"-"	0	0	0	2	0	0	0	6.47249
STCa-14379	CATGGGCTGGCGCATCCCACAGAAAA	"-"	"-"	"-"	"-"	"-"	"-"	"-"	"-"	0.577	1.227	3.41098	0.314	"-"	"-"	"-"	0	0	0	2	0	0	0	6.47249
STCa-14411	CATGGGCTTCAGATTGGCGCGCGCCG	"-"	"-"	"-"	"-"	"-"	"-"	"-"	"-"	0.577	1.227	3.41098	0.314	"-"	"-"	"-"	0	0	0	2	0	0	0	6.47249
STCa-19125	CATGTATGTCGTCATTGATAGTGGTA	5e-08	Contig46047	"-"	"-"	"-"	"-"	"-"	"-"	0.577	1.227	3.41098	0.314	"-"	"-"	"-"	0	0	0	2	0	0	0	6.47249
STCa-19159	CATGTATGTTTCATCCTCTTCCTCTT	5e-08	Contig18304	"-"	"-"	"-"	"-"	"-"	"-"	0.577	1.227	3.41098	0.314	"-"	"-"	"-"	0	0	0	2	0	0	0	6.47249
STCa-14433	CATGGGCTTTAGGAGGAAAATAATGC	"-"	"-"	"-"	"-"	"-"	"-"	"-"	"-"	0.577	1.227	3.41098	0.314	"-"	"-"	"-"	0	0	0	2	0	0	0	6.47249
STCa-14452	CATGGGGAAAGGAATTCAAAGAAAGG	"-"	"-"	"-"	"-"	"-"	"-"	"-"	"-"	0.577	1.227	3.41098	0.314	"-"	"-"	"-"	0	0	0	2	0	0	0	6.47249
STCa-20120	CATGTCTGCATTATGCGCATTAACGA	3e-06	Contig42709	"-"	"-"	"-"	"-"	"-"	"-"	0.577	1.227	3.41098	0.314	"-"	"-"	"-"	0	0	0	2	0	0	0	6.47249
STCa-14503	CATGGGGACAAGAAGGCTTCTTTTGG	"-"	"-"	"-"	"-"	"-"	"-"	"-"	"-"	0.577	1.227	3.41098	0.314	"-"	"-"	"-"	0	0	0	2	0	0	0	6.47249
STCa-17694	CATGTACAAAGGTCCTGACATTGAAC	1e-05	Contig24634	"-"	"-"	"-"	"-"	"-"	"-"	0.577	1.227	3.41098	0.314	"-"	"-"	"-"	0	0	0	2	0	0	0	6.47249
STCa-20558	CATGTGAGGAGAGTGACTGAGTTGGT	5e-08	Contig36585	"-"	"-"	"-"	"-"	"-"	"-"	0.577	1.227	3.41098	0.314	"-"	"-"	"-"	0	0	0	2	0	0	0	6.47249
STCa-7283	CATGCAGATTACAGTGGTATTGTAAT	"-"	"-"	"-"	"-"	"-"	"-"	"-"	"-"	0.577	1.227	3.41098	0.314	"-"	"-"	"-"	0	0	0	2	0	0	0	6.47249
STCa-20808	CATGTGCATACACACGGGTCACATTG	5e-08	Contig279	GR391797.1	"-"	"-"	"-"	"-"	"-"	0.577	1.227	3.41098	0.314	"-"	"-"	"-"	0	0	0	2	0	0	0	6.47249
STCa-14673	CATGGGGAGTAGTTGTTCATATGCTC	"-"	"-"	"-"	"-"	"-"	"-"	"-"	"-"	0.577	1.227	3.41098	0.314	"-"	"-"	"-"	0	0	0	2	0	0	0	6.47249
STCa-14685	CATGGGGATCGGGATGTTTCGTTTGG	"-"	"-"	"-"	"-"	"-"	"-"	"-"	"-"	0.577	1.227	3.41098	0.314	"-"	"-"	"-"	0	0	0	2	0	0	0	6.47249
STCa-18967	CATGTATGAAGATATAAGATTTACCA	3e-06	Contig6172	"-"	Q8H251_MEDTR	Amt2-like protein	GO:0008519; 0006810; 0055085; 0016021; 0016020	"-"	"-"	0.577	1.227	3.41098	0.314	"-"	"-"	"-"	0	0	0	2	0	0	0	6.47249
STCa-14694	CATGGGGATTGAATTCGAGCAGAAAA	"-"	"-"	"-"	"-"	"-"	"-"	"-"	"-"	0.577	1.227	3.41098	0.314	"-"	"-"	"-"	0	0	0	2	0	0	0	6.47249
STCa-14722	CATGGGGCATTTACCCAGCAGCCAAT	"-"	"-"	"-"	"-"	"-"	"-"	"-"	"-"	0.577	1.227	3.41098	0.314	"-"	"-"	"-"	0	0	0	2	0	0	0	6.47249
STCa-7653	CATGCATAAATATGCAGACACCGATG	"-"	"-"	"-"	"-"	"-"	"-"	"-"	"-"	0.577	1.227	3.41098	0.314	"-"	"-"	"-"	0	0	0	2	0	0	0	6.47249
STCa-14841	CATGGGGTACAGGTTGGGGTGAAGAC	"-"	"-"	"-"	"-"	"-"	"-"	"-"	"-"	0.577	1.227	3.41098	0.314	"-"	"-"	"-"	0	0	0	2	0	0	0	6.47249
STCa-22251	CATGTTAATGCCACTTGGATTCGAGC	5e-05	Contig11649	GR393731.1	"-"	"-"	"-"	"-"	"-"	0.577	1.227	3.41098	0.314	"-"	"-"	"-"	0	0	0	2	0	0	0	6.47249
STCa-21004	CATGTGGAATGTAAGATCGCCGTTAC	5e-08	Contig9915	"-"	Q6DCL7_XENLA	LOC503676 protein	GO:228	"-"	"-"	0.577	1.227	3.41098	0.314	"-"	"-"	"-"	0	0	0	2	0	0	0	6.47249
STCa-14861	CATGGGGTAGTAGGTAAACAATGTGA	"-"	"-"	"-"	"-"	"-"	"-"	"-"	"-"	0.577	1.227	3.41098	0.314	"-"	"-"	"-"	0	0	0	2	0	0	0	6.47249
STCa-7826	CATGCATATTTGCTTGTAATATTACA	"-"	"-"	"-"	"-"	"-"	"-"	"-"	"-"	0.577	1.227	3.41098	0.314	"-"	"-"	"-"	0	0	0	2	0	0	0	6.47249
STCa-21318	CATGTGGGTTTTATTAAGGTGCCCGT	3e-06	Contig26800	GR404692.1	"-"	"-"	"-"	"-"	"-"	0.577	1.227	3.41098	0.314	"-"	"-"	"-"	0	0	0	2	0	0	0	6.47249
STCa-21353	CATGTGGTCTTTTGCCAATTGTTGAA	5e-08	Contig46011	"-"	"-"	"-"	"-"	"-"	"-"	0.577	1.227	3.41098	0.314	"-"	"-"	"-"	0	0	0	2	0	0	0	6.47249
STCa-14905	CATGGGGTGTATCTAGTAAGCATCGT	"-"	"-"	"-"	"-"	"-"	"-"	"-"	"-"	0.577	1.227	3.41098	0.314	"-"	"-"	"-"	0	0	0	2	0	0	0	6.47249
STCa-22616	CATGTTATGTATGTGATATTAGGTTT	2e-07	Contig12079	"-"	"-"	"-"	"-"	"-"	"-"	0.577	1.227	3.41098	0.314	"-"	"-"	"-"	0	0	0	2	0	0	0	6.47249
STCa-22876	CATGTTCCCAAGTATAATCAAACTAA	5e-08	Contig29039	GR407911.1	"-"	"-"	"-"	"-"	"-"	0.577	1.227	3.41098	0.314	"-"	"-"	"-"	0	0	0	2	0	0	0	6.47249
STCa-15071	CATGGGTGATGGGGTATTTACAGGTT	"-"	"-"	"-"	"-"	"-"	"-"	"-"	"-"	0.577	1.227	3.41098	0.314	"-"	"-"	"-"	0	0	0	2	0	0	0	6.47249
STCa-15173	CATGGGTTAAAATCGATGATTGACCC	"-"	"-"	"-"	"-"	"-"	"-"	"-"	"-"	0.577	1.227	3.41098	0.314	"-"	"-"	"-"	0	0	0	2	0	0	0	6.47249
STCa-2850	CATGACTCATAATGATGCAATAGATA	"-"	"-"	"-"	"-"	"-"	"-"	"-"	"-"	0.577	1.227	3.41098	0.314	"-"	"-"	"-"	0	0	0	2	0	0	0	6.47249
STCa-15187	CATGGGTTACTAACTTACTATGCTGC	"-"	"-"	"-"	"-"	"-"	"-"	"-"	"-"	0.577	1.227	3.41098	0.314	"-"	"-"	"-"	0	0	0	2	0	0	0	6.47249
STCa-23138	CATGTTGACACACAAGTCTTAGTATA	8e-07	Contig44305	"-"	"-"	"-"	"-"	"-"	"-"	0.577	1.227	3.41098	0.314	"-"	"-"	"-"	0	0	0	2	0	0	0	6.47249
STCa-3320	CATGAGCAAAATTAAGGTTTGTATAT	"-"	"-"	"-"	"-"	"-"	"-"	"-"	"-"	0.577	1.227	3.41098	0.314	"-"	"-"	"-"	0	0	0	2	0	0	0	6.47249
STCa-15251	CATGGGTTGACAACAATAAGAGGAAC	"-"	"-"	"-"	"-"	"-"	"-"	"-"	"-"	0.577	1.227	3.41098	0.314	"-"	"-"	"-"	0	0	0	2	0	0	0	6.47249
STCa-15252	CATGGGTTGACATTTCCGATGGAGTT	"-"	"-"	"-"	"-"	"-"	"-"	"-"	"-"	0.577	1.227	3.41098	0.314	"-"	"-"	"-"	0	0	0	2	0	0	0	6.47249
STCa-15282	CATGGGTTTAGAGAATGCCGGTGCTT	"-"	"-"	"-"	"-"	"-"	"-"	"-"	"-"	0.577	1.227	3.41098	0.314	"-"	"-"	"-"	0	0	0	2	0	0	0	6.47249
STCa-15335	CATGGTAAAGGAATAAAATGGATACC	"-"	"-"	"-"	"-"	"-"	"-"	"-"	"-"	0.577	1.227	3.41098	0.314	"-"	"-"	"-"	0	0	0	2	0	0	0	6.47249
STCa-23695	CATGTTGTTGGCAACCTGTGTCGTGC	5e-08	Contig31959	"-"	"-"	"-"	"-"	"-"	"-"	0.577	1.227	3.41098	0.314	"-"	"-"	"-"	0	0	0	2	0	0	0	6.47249
STCa-23705	CATGTTGTTTGCTTACTGTCAAAGCA	5e-08	Contig15646	GR391437.1	"-"	"-"	"-"	"-"	"-"	0.577	1.227	3.41098	0.314	"-"	"-"	"-"	0	0	0	2	0	0	0	6.47249
STCa-8828	CATGCCTGGTGCCTGATTACCAACTG	"-"	"-"	"-"	"-"	"-"	"-"	"-"	"-"	0.577	1.227	3.41098	0.314	"-"	"-"	"-"	0	0	0	2	0	0	0	6.47249
STCa-15516	CATGGTAGTGTAAATTGTCCTTATTT	"-"	"-"	"-"	"-"	"-"	"-"	"-"	"-"	0.577	1.227	3.41098	0.314	"-"	"-"	"-"	0	0	0	2	0	0	0	6.47249
STCa-15524	CATGGTAGTTTATTCCCCGGCCCTCT	"-"	"-"	"-"	"-"	"-"	"-"	"-"	"-"	0.577	1.227	3.41098	0.314	"-"	"-"	"-"	0	0	0	2	0	0	0	6.47249
STCa-15532	CATGGTATAAACTGTTGGTTTGGGAA	"-"	"-"	"-"	"-"	"-"	"-"	"-"	"-"	0.577	1.227	3.41098	0.314	"-"	"-"	"-"	0	0	0	2	0	0	0	6.47249
STCa-24343	CATGTTTTGATATCGATCAACTTCAA	5e-08	Contig36162	"-"	Q67IZ1_ORYSJ	Os09g0462400 protein; (SubName: Full=Putative patatin homolog; SubName: Full=Putative uncharacterized protein)	GO:0016787; 0008152; 0016042; 0006629	"-"	"-"	0.577	1.227	3.41098	0.314	"-"	"-"	"-"	0	0	0	2	0	0	0	6.47249
STCa-15546	CATGGTATAGATGATGCTGAATCACA	"-"	"-"	"-"	"-"	"-"	"-"	"-"	"-"	0.577	1.227	3.41098	0.314	"-"	"-"	"-"	0	0	0	2	0	0	0	6.47249
STCa-15826	CATGGTCTAGACACTTACAAACAGAA	"-"	"-"	"-"	"-"	"-"	"-"	"-"	"-"	0.577	1.227	3.41098	0.314	"-"	"-"	"-"	0	0	0	2	0	0	0	6.47249
STCa-7207	CATGCAGAACAAAACGAAGAAGAGGA	"-"	"-"	"-"	"-"	"-"	"-"	"-"	"-"	0.577	1.227	3.41098	0.314	"-"	"-"	"-"	0	0	0	2	0	0	0	6.47249
STCa-15853	CATGGTCTTAGTTTCTGTTTCCGAGT	"-"	"-"	"-"	"-"	"-"	"-"	"-"	"-"	0.577	1.227	3.41098	0.314	"-"	"-"	"-"	0	0	0	2	0	0	0	6.47249
STCa-9606	CATGCTATAACAAGGTGAAGAAGAGT	"-"	"-"	"-"	"-"	"-"	"-"	"-"	"-"	0.577	1.227	3.41098	0.314	"-"	"-"	"-"	0	0	0	2	0	0	0	6.47249
STCa-15966	CATGGTGATAATAAATAGACCACTGT	"-"	"-"	"-"	"-"	"-"	"-"	"-"	"-"	0.577	1.227	3.41098	0.314	"-"	"-"	"-"	0	0	0	2	0	0	0	6.47249
STCa-15980	CATGGTGATAGCATCCCGGCCCACGA	"-"	"-"	"-"	"-"	"-"	"-"	"-"	"-"	0.577	1.227	3.41098	0.314	"-"	"-"	"-"	0	0	0	2	0	0	0	6.47249
STCa-15999	CATGGTGATGAAGATGGAAGCATAAT	"-"	"-"	"-"	"-"	"-"	"-"	"-"	"-"	0.577	1.227	3.41098	0.314	"-"	"-"	"-"	0	0	0	2	0	0	0	6.47249
STCa-16179	CATGGTGGGCTTGTGAAACTCTATGA	"-"	"-"	"-"	"-"	"-"	"-"	"-"	"-"	0.577	1.227	3.41098	0.314	"-"	"-"	"-"	0	0	0	2	0	0	0	6.47249
STCa-9097	CATGCGCGAGCAATGTGTTTGTTTGT	"-"	"-"	"-"	"-"	"-"	"-"	"-"	"-"	0.577	1.227	3.41098	0.314	"-"	"-"	"-"	0	0	0	2	0	0	0	6.47249
STCa-16198	CATGGTGGGTTAATGCTAAATAGCCA	"-"	"-"	"-"	"-"	"-"	"-"	"-"	"-"	0.577	1.227	3.41098	0.314	"-"	"-"	"-"	0	0	0	2	0	0	0	6.47249
STCa-10100	CATGCTGTGATGCCAAAATTCTTGGG	"-"	"-"	"-"	"-"	"-"	"-"	"-"	"-"	0.577	1.227	3.41098	0.314	"-"	"-"	"-"	0	0	0	2	0	0	0	6.47249
STCa-16218	CATGGTGGTGAACGATCCGCTGATGC	"-"	"-"	"-"	"-"	"-"	"-"	"-"	"-"	0.577	1.227	3.41098	0.314	"-"	"-"	"-"	0	0	0	2	0	0	0	6.47249
STCa-16219	CATGGTGGTGACACTTTCAAAAAAAA	"-"	"-"	"-"	"-"	"-"	"-"	"-"	"-"	0.577	1.227	3.41098	0.314	"-"	"-"	"-"	0	0	0	2	0	0	0	6.47249
STCa-16280	CATGGTGTATCACAAAGGTCTGAAGC	"-"	"-"	"-"	"-"	"-"	"-"	"-"	"-"	0.577	1.227	3.41098	0.314	"-"	"-"	"-"	0	0	0	2	0	0	0	6.47249
STCa-16283	CATGGTGTATGCGTATATGTAAGTGG	"-"	"-"	"-"	"-"	"-"	"-"	"-"	"-"	0.577	1.227	3.41098	0.314	"-"	"-"	"-"	0	0	0	2	0	0	0	6.47249
STCa-16475	CATGGTTAGCTACCCATTATTGGCGT	"-"	"-"	"-"	"-"	"-"	"-"	"-"	"-"	0.577	1.227	3.41098	0.314	"-"	"-"	"-"	0	0	0	2	0	0	0	6.47249
STCa-10637	CATGGAAAGACTTAAAAATCGAGCAG	"-"	"-"	"-"	"-"	"-"	"-"	"-"	"-"	0.577	1.227	3.41098	0.314	"-"	"-"	"-"	0	0	0	2	0	0	0	6.47249
STCa-16723	CATGGTTGTCCAACTTGTGAATGTTT	"-"	"-"	"-"	"-"	"-"	"-"	"-"	"-"	0.577	1.227	3.41098	0.314	"-"	"-"	"-"	0	0	0	2	0	0	0	6.47249
STCa-16817	CATGGTTTGCTGATGACTCTCCGGTT	"-"	"-"	"-"	"-"	"-"	"-"	"-"	"-"	0.577	1.227	3.41098	0.314	"-"	"-"	"-"	0	0	0	2	0	0	0	6.47249
STCa-16970	CATGTAAACAAAAGGAATTCGAGCAG	"-"	"-"	"-"	"-"	"-"	"-"	"-"	"-"	0.577	1.227	3.41098	0.314	"-"	"-"	"-"	0	0	0	2	0	0	0	6.47249
STCa-17014	CATGTAAAGAACGGTGTTGACCAGTT	"-"	"-"	"-"	"-"	"-"	"-"	"-"	"-"	0.577	1.227	3.41098	0.314	"-"	"-"	"-"	0	0	0	2	0	0	0	6.47249
STCa-17041	CATGTAAAGTGAATTCGAGCAGAAAT	"-"	"-"	"-"	"-"	"-"	"-"	"-"	"-"	0.577	1.227	3.41098	0.314	"-"	"-"	"-"	0	0	0	2	0	0	0	6.47249
STCa-17101	CATGTAAATCTTTGAACATTCCTTCT	"-"	"-"	"-"	"-"	"-"	"-"	"-"	"-"	0.577	1.227	3.41098	0.314	"-"	"-"	"-"	0	0	0	2	0	0	0	6.47249
STCa-13677	CATGGGAAGGAGGAATGGGGAGATGG	"-"	"-"	"-"	"-"	"-"	"-"	"-"	"-"	0.577	1.227	3.41098	0.314	"-"	"-"	"-"	0	0	0	2	0	0	0	6.47249
STCa-14464	CATGGGGAAGAAGGTTGCAGTGTGAA	"-"	"-"	"-"	"-"	"-"	"-"	"-"	"-"	0.577	1.227	3.41098	0.314	"-"	"-"	"-"	0	0	0	2	0	0	0	6.47249
STCa-17499	CATGTAATCAGGCATATAAAAGAATA	"-"	"-"	"-"	"-"	"-"	"-"	"-"	"-"	0.577	1.227	3.41098	0.314	"-"	"-"	"-"	0	0	0	2	0	0	0	6.47249
STCa-12390	CATGGATGGGGTCTAAGTTGTGGTTG	"-"	"-"	"-"	"-"	"-"	"-"	"-"	"-"	0.577	1.227	3.41098	0.314	"-"	"-"	"-"	0	0	0	2	0	0	0	6.47249
STCa-12398	CATGGATGGTATGGATCAAATGGATA	"-"	"-"	"-"	"-"	"-"	"-"	"-"	"-"	0.577	1.227	3.41098	0.314	"-"	"-"	"-"	0	0	0	2	0	0	0	6.47249
STCa-12539	CATGGATTTAGATACTTCGTGTTGCT	"-"	"-"	"-"	"-"	"-"	"-"	"-"	"-"	0.577	1.227	3.41098	0.314	"-"	"-"	"-"	0	0	0	2	0	0	0	6.47249
STCa-17757	CATGTACAGACGACGAAGCGTTATAC	"-"	"-"	"-"	"-"	"-"	"-"	"-"	"-"	0.577	1.227	3.41098	0.314	"-"	"-"	"-"	0	0	0	2	0	0	0	6.47249
STCa-17831	CATGTACATCGGATTCTGAGGGCTTA	"-"	"-"	"-"	"-"	"-"	"-"	"-"	"-"	0.577	1.227	3.41098	0.314	"-"	"-"	"-"	0	0	0	2	0	0	0	6.47249
STCa-17843	CATGTACATTTATGATGGACGGCTGG	"-"	"-"	"-"	"-"	"-"	"-"	"-"	"-"	0.577	1.227	3.41098	0.314	"-"	"-"	"-"	0	0	0	2	0	0	0	6.47249
STCa-15038	CATGGGTGAATTATGTGAGAGAACAA	"-"	"-"	"-"	"-"	"-"	"-"	"-"	"-"	0.577	1.227	3.41098	0.314	"-"	"-"	"-"	0	0	0	2	0	0	0	6.47249
STCa-17964	CATGTACGCCACCTCTCAATAACCAC	"-"	"-"	"-"	"-"	"-"	"-"	"-"	"-"	0.577	1.227	3.41098	0.314	"-"	"-"	"-"	0	0	0	2	0	0	0	6.47249
STCa-17965	CATGTACGCCACCTCTCAATATCCAC	"-"	"-"	"-"	"-"	"-"	"-"	"-"	"-"	0.577	1.227	3.41098	0.314	"-"	"-"	"-"	0	0	0	2	0	0	0	6.47249
STCa-18102	CATGTACTTAGATTCCTATATGTTTT	"-"	"-"	"-"	"-"	"-"	"-"	"-"	"-"	0.577	1.227	3.41098	0.314	"-"	"-"	"-"	0	0	0	2	0	0	0	6.47249
STCa-18226	CATGTAGAGACCGCATCCCAGCAGTT	"-"	"-"	"-"	"-"	"-"	"-"	"-"	"-"	0.577	1.227	3.41098	0.314	"-"	"-"	"-"	0	0	0	2	0	0	0	6.47249
STCa-15637	CATGGTATTGTGTTGTTTCTTGTGCA	"-"	"-"	"-"	"-"	"-"	"-"	"-"	"-"	0.577	1.227	3.41098	0.314	"-"	"-"	"-"	0	0	0	2	0	0	0	6.47249
STCa-18529	CATGTAGTATTCATCCGTTCTTTTGG	"-"	"-"	"-"	"-"	"-"	"-"	"-"	"-"	0.577	1.227	3.41098	0.314	"-"	"-"	"-"	0	0	0	2	0	0	0	6.47249
STCa-15778	CATGGTCGAAGCAAAAGTGTTAAGTA	"-"	"-"	"-"	"-"	"-"	"-"	"-"	"-"	0.577	1.227	3.41098	0.314	"-"	"-"	"-"	0	0	0	2	0	0	0	6.47249
STCa-18607	CATGTAGTTTATTGGCTCGATTTGAA	"-"	"-"	"-"	"-"	"-"	"-"	"-"	"-"	0.577	1.227	3.41098	0.314	"-"	"-"	"-"	0	0	0	2	0	0	0	6.47249
STCa-8759	CATGCCTATGAGCAAATGGTAGTGAA	5e-08	Contig35353	"-"	Q21V27_RHOFD	Methylation precursor	"-"	"-"	"-"	0.577	1.227	3.41098	0.314	"-"	"-"	"-"	0	0	0	2	0	0	0	6.47249
STCa-18726	CATGTATAGATTACTCTGCTATGCAT	"-"	"-"	"-"	"-"	"-"	"-"	"-"	"-"	0.577	1.227	3.41098	0.314	"-"	"-"	"-"	0	0	0	2	0	0	0	6.47249
STCa-10162	CATGCTTAACATTCAGCGATAAATAG	"-"	"-"	"-"	"-"	"-"	"-"	"-"	"-"	0.577	1.227	3.41098	0.314	"-"	"-"	"-"	0	0	0	2	0	0	0	6.47249
STCa-7326	CATGCAGCACCTAATGGGAATCGAGC	8e-07	Contig43296	"-"	"-"	"-"	"-"	"-"	"-"	0.577	1.227	3.41098	0.314	"-"	"-"	"-"	0	0	0	2	0	0	0	6.47249
STCa-19112	CATGTATGTATGTAATGATGACTTCA	"-"	"-"	"-"	"-"	"-"	"-"	"-"	"-"	0.577	1.227	3.41098	0.314	"-"	"-"	"-"	0	0	0	2	0	0	0	6.47249
STCa-15592	CATGGTATGCTAGAGAAACTCTATGA	5e-08	Contig25817	"-"	"-"	"-"	"-"	"-"	"-"	0.577	1.227	3.41098	0.314	"-"	"-"	"-"	0	0	0	2	0	0	0	6.47249
STCa-19271	CATGTATTGATTCAGTTCCATCTGTT	"-"	"-"	"-"	"-"	"-"	"-"	"-"	"-"	0.577	1.227	3.41098	0.314	"-"	"-"	"-"	0	0	0	2	0	0	0	6.47249
STCa-9093	CATGCGCCGTGGTGCTTGTGCGACGG	5e-08	Contig27972	GR395683.1	"-"	"-"	"-"	"-"	"-"	0.577	1.227	3.41098	0.314	"-"	"-"	"-"	0	0	0	2	0	0	0	6.47249
STCa-19397	CATGTCAAAACTAAATTATGCTTTCT	"-"	"-"	"-"	"-"	"-"	"-"	"-"	"-"	0.577	1.227	3.41098	0.314	"-"	"-"	"-"	0	0	0	2	0	0	0	6.47249
STCa-19500	CATGTCAATGTCAGTTTGAATGAGTA	"-"	"-"	"-"	"-"	"-"	"-"	"-"	"-"	0.577	1.227	3.41098	0.314	"-"	"-"	"-"	0	0	0	2	0	0	0	6.47249
STCa-19514	CATGTCACAAGTTATCGCTTCGAGCA	"-"	"-"	"-"	"-"	"-"	"-"	"-"	"-"	0.577	1.227	3.41098	0.314	"-"	"-"	"-"	0	0	0	2	0	0	0	6.47249
STCa-19525	CATGTCACAGAAAATAACTCCATTTA	"-"	"-"	"-"	"-"	"-"	"-"	"-"	"-"	0.577	1.227	3.41098	0.314	"-"	"-"	"-"	0	0	0	2	0	0	0	6.47249
STCa-19612	CATGTCAGTGTGACCTAATCCAACCA	"-"	"-"	"-"	"-"	"-"	"-"	"-"	"-"	0.577	1.227	3.41098	0.314	"-"	"-"	"-"	0	0	0	2	0	0	0	6.47249
STCa-19673	CATGTCATTAGTTGTTGCACAAATCT	"-"	"-"	"-"	"-"	"-"	"-"	"-"	"-"	0.577	1.227	3.41098	0.314	"-"	"-"	"-"	0	0	0	2	0	0	0	6.47249
STCa-4510	CATGATATTTTATAGTTTTAATTGCA	5e-08	Contig37956	"-"	"-"	"-"	"-"	"-"	"-"	0.577	1.227	3.41098	0.314	"-"	"-"	"-"	0	0	0	2	0	0	0	6.47249
STCa-19783	CATGTCCATAAACTCGTTTCAATCAG	"-"	"-"	"-"	"-"	"-"	"-"	"-"	"-"	0.577	1.227	3.41098	0.314	"-"	"-"	"-"	0	0	0	2	0	0	0	6.47249
STCa-19873	CATGTCCTGCGCGACCACCGCAACTT	"-"	"-"	"-"	"-"	"-"	"-"	"-"	"-"	0.577	1.227	3.41098	0.314	"-"	"-"	"-"	0	0	0	2	0	0	0	6.47249
STCa-19882	CATGTCCTTAATCGTAGGTGTATCCT	"-"	"-"	"-"	"-"	"-"	"-"	"-"	"-"	0.577	1.227	3.41098	0.314	"-"	"-"	"-"	0	0	0	2	0	0	0	6.47249
STCa-19934	CATGTCGATTCTGCAGGCTATCAACA	"-"	"-"	"-"	"-"	"-"	"-"	"-"	"-"	0.577	1.227	3.41098	0.314	"-"	"-"	"-"	0	0	0	2	0	0	0	6.47249
STCa-19953	CATGTCGGAGAGTTGTTGTGGTGATG	"-"	"-"	"-"	"-"	"-"	"-"	"-"	"-"	0.577	1.227	3.41098	0.314	"-"	"-"	"-"	0	0	0	2	0	0	0	6.47249
STCa-19959	CATGTCGGCGAAGGGATTGTACGCCA	"-"	"-"	"-"	"-"	"-"	"-"	"-"	"-"	0.577	1.227	3.41098	0.314	"-"	"-"	"-"	0	0	0	2	0	0	0	6.47249
STCa-19962	CATGTCGGGTATGTCGCCAGGAATTA	"-"	"-"	"-"	"-"	"-"	"-"	"-"	"-"	0.577	1.227	3.41098	0.314	"-"	"-"	"-"	0	0	0	2	0	0	0	6.47249
STCa-19966	CATGTCGGGTGATGTCGCCAGGGATT	"-"	"-"	"-"	"-"	"-"	"-"	"-"	"-"	0.577	1.227	3.41098	0.314	"-"	"-"	"-"	0	0	0	2	0	0	0	6.47249
STCa-20061	CATGTCTATTTCGGGCAGCTTTACGG	"-"	"-"	"-"	"-"	"-"	"-"	"-"	"-"	0.577	1.227	3.41098	0.314	"-"	"-"	"-"	0	0	0	2	0	0	0	6.47249
STCa-20072	CATGTCTCAAGATTCATAGAGCACTG	"-"	"-"	"-"	"-"	"-"	"-"	"-"	"-"	0.577	1.227	3.41098	0.314	"-"	"-"	"-"	0	0	0	2	0	0	0	6.47249
STCa-20141	CATGTCTGGTAACTCTGTATATTGGA	"-"	"-"	"-"	"-"	"-"	"-"	"-"	"-"	0.577	1.227	3.41098	0.314	"-"	"-"	"-"	0	0	0	2	0	0	0	6.47249
STCa-20328	CATGTGAAATTGAAAAGATCAACAGT	"-"	"-"	"-"	"-"	"-"	"-"	"-"	"-"	0.577	1.227	3.41098	0.314	"-"	"-"	"-"	0	0	0	2	0	0	0	6.47249
STCa-17309	CATGTAAGACACAGGAATGGTGCATT	"-"	"-"	"-"	"-"	"-"	"-"	"-"	"-"	0.577	1.227	3.41098	0.314	"-"	"-"	"-"	0	0	0	2	0	0	0	6.47249
STCa-20415	CATGTGAATCTGGCGGCCAACTATTT	"-"	"-"	"-"	"-"	"-"	"-"	"-"	"-"	0.577	1.227	3.41098	0.314	"-"	"-"	"-"	0	0	0	2	0	0	0	6.47249
STCa-20442	CATGTGAATTGAAATCATTTATGTCT	"-"	"-"	"-"	"-"	"-"	"-"	"-"	"-"	0.577	1.227	3.41098	0.314	"-"	"-"	"-"	0	0	0	2	0	0	0	6.47249
STCa-18668	CATGTATAATGCTTGGTTTCACAGTG	"-"	"-"	"-"	"-"	"-"	"-"	"-"	"-"	0.577	1.227	3.41098	0.314	"-"	"-"	"-"	0	0	0	2	0	0	0	6.47249
STCa-20467	CATGTGACATTACGCATTTCGTCTTC	"-"	"-"	"-"	"-"	"-"	"-"	"-"	"-"	0.577	1.227	3.41098	0.314	"-"	"-"	"-"	0	0	0	2	0	0	0	6.47249
STCa-17127	CATGTAAATGGTTTTCTTGTTCATCT	5e-08	Contig14235	"-"	Q1D0Y8_MYXXD	Channel protein, hemolysin III family	GO:0019835; 0016021	"-"	"-"	0.577	1.227	3.41098	0.314	"-"	"-"	"-"	0	0	0	2	0	0	0	6.47249
STCa-20541	CATGTGAGATTATGAAATGGAAATGA	"-"	"-"	"-"	"-"	"-"	"-"	"-"	"-"	0.577	1.227	3.41098	0.314	"-"	"-"	"-"	0	0	0	2	0	0	0	6.47249
STCa-20568	CATGTGAGGCGGTTGTGCTTTGGTGT	"-"	"-"	"-"	"-"	"-"	"-"	"-"	"-"	0.577	1.227	3.41098	0.314	"-"	"-"	"-"	0	0	0	2	0	0	0	6.47249
STCa-20153	CATGTCTGTAAATGCGAGTATATTAT	5e-08	Contig36738	GR915210.1	HDA2_ARATH	Histone deacetylase 2; ( EC=3.5.1.98)	GO:0016787; 0016568; 0006350; 0045449; 0005634	"-"	"-"	0.577	1.227	3.41098	0.314	"-"	"-"	"-"	0	0	0	2	0	0	0	6.47249
STCa-20593	CATGTGAGTTGATAGGAAAATACTTG	"-"	"-"	"-"	"-"	"-"	"-"	"-"	"-"	0.577	1.227	3.41098	0.314	"-"	"-"	"-"	0	0	0	2	0	0	0	6.47249
STCa-19495	CATGTCAATGTACGGACTGCATTCAA	"-"	"-"	"-"	"-"	"-"	"-"	"-"	"-"	0.577	1.227	3.41098	0.314	"-"	"-"	"-"	0	0	0	2	0	0	0	6.47249
STCa-20825	CATGTGCATTGCAGCTAGTTAAACTG	"-"	"-"	"-"	"-"	"-"	"-"	"-"	"-"	0.577	1.227	3.41098	0.314	"-"	"-"	"-"	0	0	0	2	0	0	0	6.47249
STCa-18275	CATGTAGATTACATTTACTTGAGAGT	"-"	"-"	"-"	"-"	"-"	"-"	"-"	"-"	0.577	1.227	3.41098	0.314	"-"	"-"	"-"	0	0	0	2	0	0	0	6.47249
STCa-13377	CATGGCTATACTAGTACTAATCACAA	5e-08	Contig24419	"-"	Q9FPH4_ARATH	AT4g33900	GO:16021	"-"	"-"	0.577	1.227	3.41098	0.314	"-"	"-"	"-"	0	0	0	2	0	0	0	6.47249
STCa-20908	CATGTGCTCCGTCGCCAAGAAGACCG	"-"	"-"	"-"	"-"	"-"	"-"	"-"	"-"	0.577	1.227	3.41098	0.314	"-"	"-"	"-"	0	0	0	2	0	0	0	6.47249
STCa-18391	CATGTAGCTGGATCTGCTGTACAGAC	"-"	"-"	"-"	"-"	"-"	"-"	"-"	"-"	0.577	1.227	3.41098	0.314	"-"	"-"	"-"	0	0	0	2	0	0	0	6.47249
STCa-20923	CATGTGCTGCTGCCCGTACAGCCAGC	"-"	"-"	"-"	"-"	"-"	"-"	"-"	"-"	0.577	1.227	3.41098	0.314	"-"	"-"	"-"	0	0	0	2	0	0	0	6.47249
STCa-21000	CATGTGGAATATAACCCGACCCAATC	"-"	"-"	"-"	"-"	"-"	"-"	"-"	"-"	0.577	1.227	3.41098	0.314	"-"	"-"	"-"	0	0	0	2	0	0	0	6.47249
STCa-21148	CATGTGGCCACACCCAATGTAGGAAA	"-"	"-"	"-"	"-"	"-"	"-"	"-"	"-"	0.577	1.227	3.41098	0.314	"-"	"-"	"-"	0	0	0	2	0	0	0	6.47249
STCa-21190	CATGTGGCTGTTGATTCAAAACCGAA	"-"	"-"	"-"	"-"	"-"	"-"	"-"	"-"	0.577	1.227	3.41098	0.314	"-"	"-"	"-"	0	0	0	2	0	0	0	6.47249
STCa-21445	CATGTGTAAAGAGGGGCAAAATGTTC	"-"	"-"	"-"	"-"	"-"	"-"	"-"	"-"	0.577	1.227	3.41098	0.314	"-"	"-"	"-"	0	0	0	2	0	0	0	6.47249
STCa-21657	CATGTGTCATACGAGTGTCGGACATC	"-"	"-"	"-"	"-"	"-"	"-"	"-"	"-"	0.577	1.227	3.41098	0.314	"-"	"-"	"-"	0	0	0	2	0	0	0	6.47249
STCa-21807	CATGTGTGGATCTGAGGTCCAGATGT	"-"	"-"	"-"	"-"	"-"	"-"	"-"	"-"	0.577	1.227	3.41098	0.314	"-"	"-"	"-"	0	0	0	2	0	0	0	6.47249
STCa-21861	CATGTGTGTGTTGCCTTAAAGCTATA	"-"	"-"	"-"	"-"	"-"	"-"	"-"	"-"	0.577	1.227	3.41098	0.314	"-"	"-"	"-"	0	0	0	2	0	0	0	6.47249
STCa-24137	CATGTTTGGTGCTGTTTGTTTGCTAC	"-"	"-"	"-"	"-"	"-"	"-"	"-"	"-"	0.577	1.227	3.41098	0.314	"-"	"-"	"-"	0	0	0	2	0	0	0	6.47249
STCa-22033	CATGTGTTGGTAGAATTCGAGCAGAA	"-"	"-"	"-"	"-"	"-"	"-"	"-"	"-"	0.577	1.227	3.41098	0.314	"-"	"-"	"-"	0	0	0	2	0	0	0	6.47249
STCa-22065	CATGTGTTTAGCCAAATATGAAAGAA	"-"	"-"	"-"	"-"	"-"	"-"	"-"	"-"	0.577	1.227	3.41098	0.314	"-"	"-"	"-"	0	0	0	2	0	0	0	6.47249
STCa-4660	CATGATCCGATGCAAAATTGACTTTA	5e-08	Contig38081	"-"	PAND_CAUCR	Aspartate 1-decarboxylase precursor; ( EC=4.1.1.11; AltName: Full=Aspartate alpha-decarboxylase; Contains: RecName: Full=Aspartate 1-decarboxylase beta chain; Contains: RecName: Full=Aspartate 1-decarboxylase alpha chain)	GO:0005488; 0016831; 0004068; 0016829; 0015940; 0006523; 0005737	"-"	"-"	0.577	1.227	3.41098	0.314	"-"	"-"	"-"	0	0	0	2	0	0	0	6.47249
STCa-22339	CATGTTACATTGCTCCAGCAAATCCA	"-"	"-"	"-"	"-"	"-"	"-"	"-"	"-"	0.577	1.227	3.41098	0.314	"-"	"-"	"-"	0	0	0	2	0	0	0	6.47249
STCa-13054	CATGGCCCTAACATCTCTTGGAAGTA	5e-08	Contig45927	"-"	"-"	"-"	"-"	"-"	"-"	0.577	1.227	3.41098	0.314	"-"	"-"	"-"	0	0	0	2	0	0	0	6.47249
STCa-21255	CATGTGGGGGTTGGGTTTGGGTTGAG	"-"	"-"	"-"	"-"	"-"	"-"	"-"	"-"	0.577	1.227	3.41098	0.314	"-"	"-"	"-"	0	0	0	2	0	0	0	6.47249
STCa-22410	CATGTTAGAGACATTTTGTTATTAGA	"-"	"-"	"-"	"-"	"-"	"-"	"-"	"-"	0.577	1.227	3.41098	0.314	"-"	"-"	"-"	0	0	0	2	0	0	0	6.47249
STCa-21279	CATGTGGGGTTTTTTATATCGCCTGA	"-"	"-"	"-"	"-"	"-"	"-"	"-"	"-"	0.577	1.227	3.41098	0.314	"-"	"-"	"-"	0	0	0	2	0	0	0	6.47249
STCa-5840	CATGATTGGTGCCAAAACTCAACATC	5e-08	Contig43646	"-"	A5YVS2_PROJU	Rab7	GO:0000166; 0005525; 0015031; 0007264	"-"	"-"	0.577	1.227	3.41098	0.314	"-"	"-"	"-"	0	0	0	2	0	0	0	6.47249
STCa-22438	CATGTTAGGATACTTCCTTCCGTGTA	"-"	"-"	"-"	"-"	"-"	"-"	"-"	"-"	0.577	1.227	3.41098	0.314	"-"	"-"	"-"	0	0	0	2	0	0	0	6.47249
STCa-3844	CATGAGTATTAGTTTCTAAGTTAAGG	5e-08	Contig37323	FE668737.1	"-"	"-"	"-"	3.375	29.2243	6.74e-06	-0.159	0.852996	0.852	1.339	3.81523	0.268	0	36	2	2	0	58.2949	7.58121	6.47249
STCa-22507	CATGTTATACTTTATTGCCTAAAAAA	"-"	"-"	"-"	"-"	"-"	"-"	"-"	"-"	0.577	1.227	3.41098	0.314	"-"	"-"	"-"	0	0	0	2	0	0	0	6.47249
STCa-283	CATGAAACAGATGCTTAGAGAGGTTT	5e-08	Contig30194	GR409542.1	A3RLB0_VICNA	Plastid phosphate translocator	GO:0005215,GO:0006810,GO:0016021,GO:0016020	3.317	27.5775	1.33e-05	0.688	1.98973	0.345	1.745	5.7259	0.137	0	34	3	7	0	55.0563	11.3718	22.6537
STCa-10582	CATGGAAAATCTATTGCACAAATCTC	5e-08	Contig31391	GR405255.1	Q40310_MEDSA	Chalcone reductase	GO:0016491,GO:0055114	3.257	25.9715	2.63e-05	0.247	1.28018	0.741	2.032	7.62933	0.0702	0	32	4	6	0	51.8177	15.1624	19.4175
STCa-22579	CATGTTATGATGTTTGTGTATGATAA	"-"	"-"	"-"	"-"	"-"	"-"	"-"	"-"	0.577	1.227	3.41098	0.314	"-"	"-"	"-"	0	0	0	2	0	0	0	6.47249
STCa-7166	CATGCACTTTCAAAAGAAATAAGAAA	5e-08	Contig44770	"-"	IDHP_MEDSA	Isocitrate dehydrogenase [NADP],	"-"	3.257	25.9715	2.63e-05	1.921	6.82778	0.0023	1.339	3.81523	0.268	0	32	2	16	0	51.8177	7.58121	51.7799
STCa-22618	CATGTTATGTCTACTCAGAAGATGTT	"-"	"-"	"-"	"-"	"-"	"-"	"-"	"-"	0.577	1.227	3.41098	0.314	"-"	"-"	"-"	0	0	0	2	0	0	0	6.47249
STCa-22628	CATGTTATTAACCAAACGCTTCAAAT	"-"	"-"	"-"	"-"	"-"	"-"	"-"	"-"	0.577	1.227	3.41098	0.314	"-"	"-"	"-"	0	0	0	2	0	0	0	6.47249
STCa-22653	CATGTTATTATTGTTATTCAACGGTG	"-"	"-"	"-"	"-"	"-"	"-"	"-"	"-"	0.577	1.227	3.41098	0.314	"-"	"-"	"-"	0	0	0	2	0	0	0	6.47249
STCa-6410	CATGCAACTTTAATATTAAACCTATG	5e-08	Contig18019	GR403422.1	A9V7Z1_MONBE	Predicted protein	"-"	3.241	25.5593	0	1.528	4.60895	0.000383	0.869	2.38453	0.321	2	126	5	27	7.94786	204.032	18.953	87.3786
STCa-9311	CATGCGTGCAAGGTCTCTGTTAACCT	"-"	"-"	"-"	"-"	"-"	"-"	"-"	"-"	0.577	1.227	3.41098	0.314	"-"	"-"	"-"	0	0	0	2	0	0	0	6.47249
STCa-1381	CATGAAGCTCAAACTTTGTACTATAC	5e-08	Contig972	"-"	Q8LPV1_DESAN	Acetyl CoA synthetase (Fragment)	GO:0003824,GO:0008152	3.192	24.3371	5.2e-05	-0.159	0.852996	0.788	2.255	9.53529	0.0359	0	30	5	5	0	48.5791	18.953	16.1812
STCa-22947	CATGTTCTAGTAACTTTGTTTAGGAG	"-"	"-"	"-"	"-"	"-"	"-"	"-"	"-"	0.577	1.227	3.41098	0.314	"-"	"-"	"-"	0	0	0	2	0	0	0	6.47249
STCa-24417	CATGTTTTTATGTATGCTTGGTTGAT	5e-08	Contig2692	GR397786.1	B7Z177_PEA	Lipoxygenase; ( EC=1.13.11.12)	GO:0005506,GO:0016165,GO:0016702,GO:0016491,GO:0046872,GO:0008610,GO:0031408,GO:0055114,GO:0006633	3.192	24.3371	3.53e-08	2.549	12.7943	0.000865	-0.047	0.954087	0.965	1	60	1	15	3.97393	97.1581	3.79061	48.5437
STCa-8669	CATGCCGCGTGCAGGAAGAAGGCGCT	0.0008	Contig37941	GR395082.1	"-"	"-"	"-"	3.192	24.3371	3.53e-08	1.633	5.11921	0.17	-0.74	0.477114	0.477	1	60	0	3	3.97393	97.1581	0	9.70874
STCa-23149	CATGTTGACCGCGCGAGGCGATGAGG	"-"	"-"	"-"	"-"	"-"	"-"	"-"	"-"	0.577	1.227	3.41098	0.314	"-"	"-"	"-"	0	0	0	2	0	0	0	6.47249
STCa-2982	CATGACTTTCGAGCCCTGAATTATTG	5e-08	Contig16350	FL512341.1	Q8W1A0_SOYBN	Cysteine synthase; ( EC=2.5.1.47)	GO:0003824,GO:0030170,GO:0016740,GO:0004124,GO:0008152,GO:0006535,GO:0008652,GO:0019344	3.158	23.5235	7.31e-05	1.633	5.11921	0.113	0.646	1.90789	0.524	0	29	1	6	0	46.9598	3.79061	19.4175
STCa-10371	CATGCTTGGTTGGTGTAGTGGAATCA	5e-08	Contig33536	"-"	"-"	"-"	"-"	"-"	"-"	0.577	1.227	3.41098	0.314	"-"	"-"	"-"	0	0	0	2	0	0	0	6.47249
STCa-23221	CATGTTGATCAAGAATGGTGAAGCTG	"-"	"-"	"-"	"-"	"-"	"-"	"-"	"-"	0.577	1.227	3.41098	0.314	"-"	"-"	"-"	0	0	0	2	0	0	0	6.47249
STCa-15189	CATGGGTTACTCGATCCTAAGATATA	5e-08	Contig46424	"-"	"-"	"-"	"-"	3.158	23.5235	7.31e-05	1.227	3.41098	0.302	0.646	1.90789	0.524	0	29	1	4	0	46.9598	3.79061	12.945
STCa-23247	CATGTTGATGTATGCAGTACTTTTTG	"-"	"-"	"-"	"-"	"-"	"-"	"-"	"-"	0.577	1.227	3.41098	0.314	"-"	"-"	"-"	0	0	0	2	0	0	0	6.47249
STCa-23270	CATGTTGCAAAGGAAGAATGTGTATA	"-"	"-"	"-"	"-"	"-"	"-"	"-"	"-"	0.577	1.227	3.41098	0.314	"-"	"-"	"-"	0	0	0	2	0	0	0	6.47249
STCa-15648	CATGGTCAAAAGGGAAACAGCCCAGA	1e-05	Contig154	GR395157.1	"-"	"-"	"-"	3.105	22.3092	4.21885e-14	3.173	23.879	0.000192	-1.433	0.238592	0.233	2	110	0	14	7.94786	178.123	0	45.3074
STCa-23338	CATGTTGCTGGGACCATCACCAAAAA	"-"	"-"	"-"	"-"	"-"	"-"	"-"	"-"	0.577	1.227	3.41098	0.314	"-"	"-"	"-"	0	0	0	2	0	0	0	6.47249
STCa-23396	CATGTTGGAGTAGTGTGGATGACGAA	"-"	"-"	"-"	"-"	"-"	"-"	"-"	"-"	0.577	1.227	3.41098	0.314	"-"	"-"	"-"	0	0	0	2	0	0	0	6.47249
STCa-23409	CATGTTGGATGCTAAGTATTGGGAGA	"-"	"-"	"-"	"-"	"-"	"-"	"-"	"-"	0.577	1.227	3.41098	0.314	"-"	"-"	"-"	0	0	0	2	0	0	0	6.47249
STCa-20215	CATGTCTTGGATTTGTTGATGGAGGG	5e-08	Contig46359	"-"	Q9FSZ9_CICAR	Putative extracellular dermal glycoprotein (Fragment)	GO:0004190,GO:0006508	3.087	21.9112	0.000144	0.064	1.06609	0.955	2.032	7.62933	0.0702	0	27	4	5	0	43.7212	15.1624	16.1812
STCa-24330	CATGTTTTGAAGTCTAATATAGAGTT	5e-08	Contig46055	"-"	O28298_ARCFU	ABC transporter, permease protein	GO:0005524,GO:0042626,GO:0006810,GO:0016020	3.087	21.9112	0.000144	1.633	5.11921	0.113	0.646	1.90789	0.524	0	27	1	6	0	43.7212	3.79061	19.4175
STCa-13750	CATGGGAATTTATTATTTTCTAGCTA	5e-08	Contig1907	GR398557.1	Q87CB9_XYLFT	Glucose/galactose transporter	GO:0005355,GO:0005354,GO:0015758,GO:0055085,GO:0015757,GO:0009276,GO:0016021	3.049	21.0942	0.000203	-0.159	0.852996	0.788	2.255	9.53529	0.0359	0	26	5	5	0	42.1019	18.953	16.1812
STCa-23587	CATGTTGTCAAAGCAGTGCGGTTCCA	"-"	"-"	"-"	"-"	"-"	"-"	"-"	"-"	0.577	1.227	3.41098	0.314	"-"	"-"	"-"	0	0	0	2	0	0	0	6.47249
STCa-23596	CATGTTGTCGTCGAGAAGAGTGGTGC	"-"	"-"	"-"	"-"	"-"	"-"	"-"	"-"	0.577	1.227	3.41098	0.314	"-"	"-"	"-"	0	0	0	2	0	0	0	6.47249
STCa-21916	CATGTGTGTTTTAGTGAAGAAGAATC	5e-08	Contig46380	"-"	Q2WBN3_MEDFA	Mob1-like protein	GO:5515	3.03	20.6972	6.52e-07	1.065	2.90084	0.0292	1.562	4.76835	0.141	1	51	5	17	3.97393	82.5844	18.953	55.0162
STCa-18657	CATGTATAATAGTTTTAATAGCAACC	5e-08	Contig10572	FE672787.1	"-"	"-"	"-"	"-"	"-"	0.577	1.227	3.41098	0.314	"-"	"-"	"-"	0	0	0	2	0	0	0	6.47249
STCa-23618	CATGTTGTGCAATTGGGGACTATTGG	"-"	"-"	"-"	"-"	"-"	"-"	"-"	"-"	0.577	1.227	3.41098	0.314	"-"	"-"	"-"	0	0	0	2	0	0	0	6.47249
STCa-16308	CATGGTGTGCATCAAAAGGAAATATC	5e-08	Contig18942	DY475382.1	"-"	"-"	"-"	"-"	"-"	0.577	1.227	3.41098	0.314	"-"	"-"	"-"	0	0	0	2	0	0	0	6.47249
STCa-4760	CATGATCTTACTAGATCAATCCATCT	1e-05	Contig37366	GR403769.1	Q2VTE6_SOYBN	HDZip I protein	GO:0003677; 0030528; 0043565; 0003700; 0006350; 0045449; 0006355; 0005634	"-"	"-"	0.577	1.921	6.82778	0.0915	"-"	"-"	"-"	0	0	0	4	0	0	0	12.945
STCa-8977	CATGCGAATGTGATGTAGCTGTTTAT	2e-07	Contig38670	GR404274.1	Q41120_PHAVU	Hydroxyproline-rich glycoprotein (HRGP) (Fragment)	GO:0005199; 0009664	"-"	"-"	0.577	1.921	6.82778	0.0915	"-"	"-"	"-"	0	0	0	4	0	0	0	12.945
STCa-10086	CATGCTGTCAAGTTACAGCAAAAAAA	3e-06	Contig42762	"-"	Q9FVD7_MEDVA	Ser/Thr specific protein phosphatase 2A A regulatory subunit alpha isoform	GO:5488	"-"	"-"	0.577	1.921	6.82778	0.0915	"-"	"-"	"-"	0	0	0	4	0	0	0	12.945
STCa-14579	CATGGGGACTCGGAATGCCTATCGTA	5e-08	Contig41748	"-"	Q56H33_MEDTR	4-hydroxyphenylpyruvate dioxygenase	GO:0003868; 0016702; 0009072	"-"	"-"	0.577	1.921	6.82778	0.0915	"-"	"-"	"-"	0	0	0	4	0	0	0	12.945
STCa-3057	CATGAGAACTCTATAGCATCAGTTAG	5e-08	Contig24112	"-"	Q8LEI6_ARATH	Receptor-like protein kinase	GO:0004672; 0005524; 0004872; 0016301; 0005515; 0006468; 0016021; 0016020	"-"	"-"	0.577	1.921	6.82778	0.0915	"-"	"-"	"-"	0	0	0	4	0	0	0	12.945
STCa-20066	CATGTCTATTTTATGAATTTTAGATG	5e-08	Contig43187	"-"	A5YM78_CICAR	14-3-3-like protein	GO:19904	3.03	20.6972	6.52e-07	-0.852	0.426561	0.511	0.646	1.90789	0.661	1	51	2	1	3.97393	82.5844	7.58121	3.23625
STCa-22299	CATGTTAATTTTAAATCCATTATTTG	5e-08	Contig30548	GR915835.1	A9TXV0_PHYPA	Predicted protein (Fragment)	GO:0003735,GO:0006412,GO:0005622,GO:0005840,GO:0015934,GO:0030529	3.03	20.6972	6.52e-07	2.614	13.6536	0.00776	-0.74	0.477114	0.477	1	51	0	8	3.97393	82.5844	0	25.89
STCa-24012	CATGTTTGAATTTGCTAACGTGTATG	"-"	"-"	"-"	"-"	"-"	"-"	"-"	"-"	0.577	1.227	3.41098	0.314	"-"	"-"	"-"	0	0	0	2	0	0	0	6.47249
STCa-23821	CATGTTTAGTTTGATTATCAGTTGAA	5e-08	Contig63	"-"	Q6S4R7_MEDSA	ADP-ribosylation factor	GO:0000166,GO:0005525,GO:0007264,GO:0005622	3.01	20.2874	0.000285	0.447	1.56361	0.4	2.438	11.4501	0.0184	0	25	6	11	0	40.4826	22.7436	35.5987
STCa-24398	CATGTTTTGTTACAAATTTTATGTTA	5e-08	Contig675	"-"	RS25_SOLLC	40S ribosomal protein S25	GO:0005840,GO:0030529	3.01	20.2874	0.000285	0.534	1.70574	0.593	1.339	3.81523	0.268	0	25	2	4	0	40.4826	7.58121	12.945
STCa-18427	CATGTAGGATTTATGTTTATCTTAGA	5e-08	Contig1872	GR406298.1	Q7X9K1_WHEAT	Ribosomal Pr 117 (Fragment)	GO:0003735,GO:0006412,GO:0005622,GO:0005840,GO:0030529	3.01	20.2874	0.000285	0.94	2.55998	0.482	0.646	1.90789	0.524	0	25	1	3	0	40.4826	3.79061	9.70874
STCa-20062	CATGTCTATTTGAAAGTTTGGTATCT	5e-08	Contig21478	GR912633.1	A5JJV0_VICFA	Mitochondrial dihydroorotase (Fragment)	GO:0016812; 0004151; 0016787; 0046872; 0019856	"-"	"-"	0.577	1.227	3.41098	0.314	"-"	"-"	"-"	0	0	0	2	0	0	0	6.47249
STCa-15159	CATGGGTGTTTTCAGTTTTGAGGATG	5e-08	Contig46372	"-"	"-"	"-"	"-"	2.98	19.6878	2.77001e-12	0.588	1.80038	0.149	1.457	4.29306	0.0468	2	97	9	19	7.94786	157.072	34.1155	61.4887
STCa-1885	CATGAATGAATTGATTAAGATATATA	5e-08	Contig46380	"-"	Q2WBN3_MEDFA	Mob1-like protein	GO:5515	2.969	19.4724	0.000401	2.144	8.5335	0.0494	"-"	"-"	"-"	0	24	0	5	0	38.8632	0	16.1812
STCa-21993	CATGTGTTCGTATTAATGATTTATGA	5e-08	Contig45871	"-"	CHOMT_MEDSA	Isoliquiritigenin 2'-O-methyltransferase; ( EC=2.1.1.-; AltName: Full=Chalcone O-methyltransferase; Short=ChOMT)	GO:0008171,GO:0046983,GO:0016740,GO:0008168	2.969	19.4724	1.71e-06	-0.901	0.406163	0.016	2.997	20.0254	9.35e-06	1	48	21	10	3.97393	77.7265	79.6027	32.3625
STCa-22950	CATGTTCTATAACAATATACTTTGAT	5e-08	Contig30482	GR396956.1	Q2HUF4_MEDTR	Rubber elongation factor	GO:3746	2.969	19.4724	0.000401	0.534	1.70574	0.489	1.745	5.7259	0.137	0	24	3	6	0	38.8632	11.3718	19.4175
STCa-387	CATGAAAGAAAATCAATTATGTGGGC	5e-08	Contig27831	"-"	Q9AYM5_VIGUN	CPRD49 protein	GO:0016788,GO:0016787,GO:0006629	2.969	19.4724	0.000401	1.345	3.83819	0.0723	1.339	3.81523	0.268	0	24	2	9	0	38.8632	7.58121	29.1262
STCa-24268	CATGTTTTATGCTGTGGTCAAGTGGA	"-"	"-"	"-"	"-"	"-"	"-"	"-"	"-"	0.577	1.227	3.41098	0.314	"-"	"-"	"-"	0	0	0	2	0	0	0	6.47249
STCa-17434	CATGTAATAATAAAAAATAAACAAAT	5e-08	Contig23636	GR390991.1	A1YZD2_ROBPS	Chitinase-related agglutinin (Fragment)	GO:0003824,GO:0004553,GO:0004568,GO:0043169,GO:0005975,GO:0006032	2.927	18.6715	0.000564	2.614	13.6536	0.00776	"-"	"-"	"-"	0	23	0	8	0	37.2439	0	25.89
STCa-24301	CATGTTTTCCGATTGTTATAATAATA	"-"	"-"	"-"	"-"	"-"	"-"	"-"	"-"	0.577	1.227	3.41098	0.314	"-"	"-"	"-"	0	0	0	2	0	0	0	6.47249
STCa-23906	CATGTTTCACCGAAAAATGCATTCAG	5e-08	Contig38117	"-"	"-"	"-"	"-"	"-"	"-"	0.577	1.227	3.41098	0.314	"-"	"-"	"-"	0	0	0	2	0	0	0	6.47249
STCa-7445	CATGCAGGGGGAACCCGGGGAACTGA	0.0008	Contig739	"-"	"-"	"-"	"-"	2.882	17.8499	0.000793	2.326	10.2369	0.0267	"-"	"-"	"-"	0	22	0	6	0	35.6246	0	19.4175
STCa-4531	CATGATCAAAGGTCTTATCCAGGCTA	5e-08	Contig46063	"-"	Q9SML1_CICAR	Cytochrome P450 monooxygenase (Fragment)	GO:0004497,GO:0005506,GO:0009055,GO:0016491,GO:0020037,GO:0046872,GO:0055114	2.882	17.8499	0.000793	0.064	1.06609	0.955	2.032	7.62933	0.0702	0	22	4	5	0	35.6246	15.1624	16.1812
STCa-22619	CATGTTATGTCTACTGTAATAATAAA	5e-08	Contig19155	GR916051.1	A9SIK2_PHYPA	Predicted protein (Fragment)	"-"	2.882	17.8499	0.000793	-0.447	0.639544	0.561	2.032	7.62933	0.0702	0	22	4	3	0	35.6246	15.1624	9.70874
STCa-22427	CATGTTAGCTTTGTAGTTTATGATAG	5e-08	Contig15940	GR916802.1	"-"	"-"	"-"	2.882	17.8499	0.000793	0.688	1.98973	0.345	1.745	5.7259	0.137	0	22	3	7	0	35.6246	11.3718	22.6537
STCa-20130	CATGTCTGGAAAATAAATTTGTCTTA	5e-08	Contig37186	GR916565.1	Q2HRX3_MEDTR	Pectinesterase; ( EC=3.1.1.11)	GO:0030599,GO:0016787,GO:0004857,GO:0045330,GO:0042545,GO:0005618	2.882	17.8499	0.000793	1.787	5.97151	0.0673	0.646	1.90789	0.524	0	22	1	7	0	35.6246	3.79061	22.6537
STCa-23784	CATGTTTACTTTGTTACTATCATTAT	5e-08	Contig46326	"-"	Q2GRI0_CHAGB	Predicted protein	"-"	2.882	17.8499	0.000793	1.451	4.26738	0.186	0.646	1.90789	0.524	0	22	1	5	0	35.6246	3.79061	16.1812
STCa-1385	CATGAAGCTCTATGTTGGTCTCAAAT	5e-08	Contig41630	"-"	Q9XER2_TRIRP	1-aminocyclopropane-1-carboxylate oxidase; ( EC=1.4.3.-; SubName: Full=ACC oxidase)	GO:0016491,GO:0055114	2.836	17.0474	0.00111	"-"	"-"	0.921	"-"	"-"	"-"	0	21	0	0	0	34.0053	0	0
STCa-10115	CATGCTGTTAATGGAACAAATGGATA	5e-08	Contig13273	GR915486.1	A2Q4A8_MEDTR	Cytochrome b561 / ferric reductase transmembrane (Fragment)	GO:16021	2.836	17.0474	0.00111	0.688	1.98973	0.345	1.745	5.7259	0.137	0	21	3	7	0	34.0053	11.3718	22.6537
STCa-14437	CATGGGCTTTAGTTTGTTTGATTAGG	5e-08	Contig36160	GR395948.1	RLA1_MAIZE	60S acidic ribosomal protein P1; (AltName: Full=L12)	GO:0003735,GO:0006414,GO:0006412,GO:0005622,GO:0005840,GO:0030529	2.836	17.0474	0.00111	-0.159	0.852996	0.852	1.339	3.81523	0.268	0	21	2	2	0	34.0053	7.58121	6.47249
STCa-4616	CATGATCATTATGTATTTTCTTCCTG	5e-08	Contig32689	GR407378.1	Q84U89_MEDSA	60S ribosomal protein (Fragment)	GO:0003735,GO:0006412,GO:0005622,GO:0005840	2.836	17.0474	0.00111	1.633	5.11921	0.113	0.646	1.90789	0.524	0	21	1	6	0	34.0053	3.79061	19.4175
STCa-12309	CATGGATGAGATGCCAAAATTCTTGG	5e-08	Contig44564	"-"	PMTQ_ARATH	Probable methyltransferase PMT26; ( EC=2.1.1.-)	GO:0008168,GO:0016740,GO:0016020,GO:0000139,GO:0016021,GO:0005794	2.836	17.0474	0.00111	0.534	1.70574	0.748	0.646	1.90789	0.524	0	21	1	2	0	34.0053	3.79061	6.47249
STCa-23197	CATGTTGAGTATTTTACCAAAGGTGA	5e-08	Contig32282	GR409842.1	Q9LEN3_CICAR	Hypothetical protein	GO:0009607,GO:0006952	2.787	16.2322	0.00157	0.311	1.36479	0.618	2.255	9.53529	0.0359	0	20	5	8	0	32.386	18.953	25.89
STCa-24351	CATGTTTTGCAAGAAGTAAAAGCTAT	5e-08	Contig46367	"-"	Q2WBN3_MEDFA	Mob1-like protein	GO:5515	2.787	16.2322	0.00157	0.352	1.42191	0.675	1.745	5.7259	0.137	0	20	3	5	0	32.386	11.3718	16.1812
STCa-8459	CATGCCATTTTATGTAACAACGTTAT	5e-08	Contig316	GR392200.1	"-"	UDP-glucose pyrophosphorylase (ugp) mRNA	"-"	2.787	16.2322	0.00157	1.227	3.41098	0.302	0.646	1.90789	0.524	0	20	1	4	0	32.386	3.79061	12.945
STCa-15886	CATGGTGAACACTTGTTTTTCTCTGT	5e-08	Contig1540	FE672961.1	Q9LIL4_ARATH	AT3g22845/MWI23_22; (SubName: Full=Coated vesicle membrane protein-like)	GO:0006810,GO:0016021,GO:0016020,GO:0005773	2.787	16.2322	0.00157	1.227	3.41098	0.302	0.646	1.90789	0.524	0	20	1	4	0	32.386	3.79061	12.945
STCa-16461	CATGGTTACTTGAATAATTTATTATC	5e-08	Contig46388	"-"	"-"	"-"	"-"	2.762	15.8315	5.19584e-14	0.652	1.91938	0.126	0.934	2.54467	0.17	3	117	8	18	11.9218	189.458	30.3249	58.2524
STCa-1786	CATGAATCAATGGAGACAACAATTTA	5e-08	Contig17793	"-"	"-"	"-"	"-"	"-"	"-"	0.577	1.227	3.41098	0.314	"-"	"-"	"-"	0	0	0	2	0	0	0	6.47249
STCa-1960	CATGAATGGATGATGATGATAATGAT	5e-08	Contig30854	"-"	"-"	"-"	"-"	"-"	"-"	0.577	1.227	3.41098	0.314	"-"	"-"	"-"	0	0	0	2	0	0	0	6.47249
STCa-2197	CATGAATTTGTGATGATCATTCTTAA	5e-08	Contig11611	FE671037.1	"-"	"-"	"-"	"-"	"-"	0.577	1.227	3.41098	0.314	"-"	"-"	"-"	0	0	0	2	0	0	0	6.47249
STCa-2810	CATGACTACTGTGCTTGAAAGGTGTG	5e-08	Contig11998	"-"	"-"	"-"	"-"	"-"	"-"	0.577	1.227	3.41098	0.314	"-"	"-"	"-"	0	0	0	2	0	0	0	6.47249
STCa-3134	CATGAGACAATTGTAAAATGGCCATT	2e-07	Contig5610	"-"	"-"	"-"	"-"	"-"	"-"	0.577	1.227	3.41098	0.314	"-"	"-"	"-"	0	0	0	2	0	0	0	6.47249
STCa-5589	CATGATTAGTATAAACTAAATTTTGT	5e-08	Contig36326	"-"	"-"	"-"	"-"	"-"	"-"	0.577	1.227	3.41098	0.314	"-"	"-"	"-"	0	0	0	2	0	0	0	6.47249
STCa-21976	CATGTGTTATTATTATTATTATTATC	5e-08	Contig23625	GR402393.1	INVA_VICFA	Acid beta-fructofuranosidase precursor; ( EC=3.2.1.26; AltName: Full=Acid sucrose hydrolase; AltName: Full=Acid invertase; Short=AI; AltName: Full=Vacuolar invertase)	GO:0004553,GO:0016798,GO:0016787,GO:0004564,GO:0008152,GO:0005975,GO:0005773	2.762	15.8315	3.04e-05	-0.159	0.852996	0.852	0.646	1.90789	0.661	1	39	2	2	3.97393	63.1528	7.58121	6.47249
STCa-9925	CATGCTGAGTGTTTGCATTATACTCA	1e-05	Contig16472	"-"	"-"	"-"	"-"	"-"	"-"	0.577	1.227	3.41098	0.314	"-"	"-"	"-"	0	0	0	2	0	0	0	6.47249
STCa-10083	CATGCTGTATTTTAGTGAGGTGATTA	5e-08	Contig24574	"-"	"-"	"-"	"-"	"-"	"-"	0.577	1.227	3.41098	0.314	"-"	"-"	"-"	0	0	0	2	0	0	0	6.47249
STCa-13919	CATGGGAGGTTGAATTCGAGCAGAAA	"-"	"-"	"-"	"-"	"-"	"-"	2.736	15.4252	0.0022	1.227	3.41098	0.314	"-"	"-"	"-"	0	19	0	2	0	30.7667	0	6.47249
STCa-8901	CATGCCTTTCCCTTGAAATGTAGTGT	5e-08	Contig46483	"-"	YM04_PARTE	Uncharacterized mitochondrial protein ORF4	GO:5739	2.736	15.4252	0.0022	-0.159	0.852996	0.828	1.745	5.7259	0.137	0	19	3	3	0	30.7667	11.3718	9.70874
STCa-1672	CATGAATAAGTATAATGAGAGGGAGA	5e-08	Contig46429	"-"	Q3HLM8_9LAMI	Progesterone 5-beta-reductase	GO:0003824,GO:0005488,GO:0050662,GO:0044237,GO:0008152	2.736	15.4252	4.18e-05	0.178	1.19483	0.794	1.562	4.76835	0.141	1	38	5	7	3.97393	61.5335	18.953	22.6537
STCa-22341	CATGTTACATTTTATGGGTATAGTTG	5e-08	Contig28071	FE671925.1	Q9FHX6_ARATH	Dbj|BAA84809.1; (SubName: Full=Putative uncharacterized protein At5g42090; SubName: Full=Putative uncharacterized protein At5g42090; MJC20.20)	GO:16021	2.736	15.4252	0.0022	-0.159	0.852996	0.852	1.339	3.81523	0.268	0	19	2	2	0	30.7667	7.58121	6.47249
STCa-24279	CATGTTTTATTGTCTCGTGTACCTAT	5e-08	Contig29596	FE672774.1	"-"	"-"	"-"	2.736	15.4252	0.0022	-0.159	0.852996	0.881	0.646	1.90789	0.524	0	19	1	1	0	30.7667	3.79061	3.23625
STCa-12035	CATGGAGTGAGGCCACAACCTTCAAG	5e-08	Contig26381	GR401928.1	Q9XFX0_CICAR	Cytochrome P450 monooxygenase; ( EC=1.14.14.1)	GO:0004497,GO:0005506,GO:0009055,GO:0016491,GO:0070330,GO:0020037,GO:0046872,GO:0055114	2.736	15.4252	0.0022	-0.159	0.852996	0.881	0.646	1.90789	0.524	0	19	1	1	0	30.7667	3.79061	3.23625
STCa-8715	CATGCCGTTCCGCTTAAGGAGAAAGA	5e-08	Contig44242	"-"	Q84VG1_ORYSJ	Development protein-like protein; (SubName: Full=Os06g0643300 protein; SubName: Full=Putative uncharacterized protein; SubName: Full=cDNA clone:001-038-C12, full insert sequence; SubName: Full=cDNA clone:006-310-G07, full insert sequence; SubName: Full=cDNA clone:J013155P17, full insert sequence)	GO:15031	2.709	15.0143	5.74e-05	0.94	2.55998	0.271	0.646	1.90789	0.661	1	37	2	6	3.97393	59.9142	7.58121	19.4175
STCa-10736	CATGGAAATTGTTATGACAGAAAAAA	1e-05	Contig33443	GR405191.1	"-"	"-"	"-"	"-"	"-"	0.577	1.227	3.41098	0.314	"-"	"-"	"-"	0	0	0	2	0	0	0	6.47249
STCa-21666	CATGTGTCATTGACTTTAAATATATT	5e-08	Contig35261	GR398073.1	RCI2B_ARATH	Hydrophobic protein RCI2B; (AltName: Full=Low temperature and salt-responsive protein LTI6B)	GO:0009409,GO:0016021,GO:0016020	2.682	14.6143	0.0031	1.227	3.41098	0.314	"-"	"-"	"-"	0	18	0	2	0	29.1474	0	6.47249
STCa-672	CATGAAATTATTAGCCATTTGATTGT	5e-08	Contig26455	"-"	A8IQE9_CHLRE	Predicted protein (Fragment)	GO:0008270,GO:0005622	2.682	14.6143	0.0031	1.227	3.41098	0.314	"-"	"-"	"-"	0	18	0	2	0	29.1474	0	6.47249
STCa-9670	CATGCTATTCCAGAGGATACTTTGTA	5e-08	Contig258	GR915721.1	A2Q4A8_MEDTR	Cytochrome b561 / ferric reductase transmembrane (Fragment)	GO:16021	2.682	14.6143	0.0031	-0.041	0.959829	0.915	2.725	15.2564	0.00482	0	18	8	9	0	29.1474	30.3249	29.1262
STCa-2295	CATGACAAGAAGGGAATAAAATCTTC	5e-08	Contig21856	"-"	A4ZGR0_SOYBN	Transcription factor bZIP34 (Fragment)	"-"	"-"	"-"	0.577	1.227	3.41098	0.314	"-"	"-"	"-"	0	0	0	2	0	0	0	6.47249
STCa-3645	CATGAGGCTGGCTTCACAGAGCAGTG	5e-08	Contig19013	"-"	"-"	"-"	"-"	"-"	"-"	0.577	1.227	3.41098	0.314	"-"	"-"	"-"	0	0	0	2	0	0	0	6.47249
STCa-3777	CATGAGTAACTAAACCCTATTTGTTA	5e-08	Contig15082	"-"	"-"	"-"	"-"	"-"	"-"	0.577	1.227	3.41098	0.314	"-"	"-"	"-"	0	0	0	2	0	0	0	6.47249
STCa-12436	CATGGATGTTGATTGTGGAAAGCTTC	5e-08	Contig34956	GR409933.1	"-"	"-"	"-"	"-"	"-"	0.577	1.227	3.41098	0.314	"-"	"-"	"-"	0	0	0	2	0	0	0	6.47249
STCa-1388	CATGAAGCTGGTTTGGTCTCCACCAC	5e-08	Contig18795	"-"	Q1SN03_MEDTR	Serine/threonine protein kinase, active site	GO:0004672; 0005524; 0004674; 0016301; 0016740; 0000166; 0004707; 0006468	"-"	"-"	0.577	1.633	5.11921	0.17	"-"	"-"	"-"	0	0	0	3	0	0	0	9.70874
STCa-2915	CATGACTGTAATCTGTATATTGGAGT	1e-05	Contig24641	GR409140.1	Q7X6G3_SOLBU	Plant viral-response family protein	"-"	"-"	"-"	0.577	1.633	5.11921	0.17	"-"	"-"	"-"	0	0	0	3	0	0	0	9.70874
STCa-6628	CATGCAATAGGACTACTTGATGGTAC	0.0008	Contig12372	GR913631.1	TBP_SOLTU	TATA-box-binding protein; (AltName: Full=TATA-box factor; AltName: Full=TATA-binding factor; AltName: Full=TATA sequence-binding protein; Short=TBP; AltName: Full=Transcription initiation factor TFIID TBP subunit)	GO:0005488; 0003677; 0003702; 0006350; 0006367; 0006355; 0005634	"-"	"-"	0.577	1.633	5.11921	0.17	"-"	"-"	"-"	0	0	0	3	0	0	0	9.70874
STCa-6980	CATGCACCACCACCGTATCCTCTTTC	8e-07	Contig37566	GR408573.1	Q3HVL2_SOLTU	Ribosomal protein L27a-like protein	GO:0003735; 0006412; 0005622; 0005840; 0030529	"-"	"-"	0.577	1.633	5.11921	0.17	"-"	"-"	"-"	0	0	0	3	0	0	0	9.70874
STCa-14946	CATGGGTAATTGTTGCGCTACCCTCT	3e-06	Contig11595	"-"	Q7XZK4_CICAR	Calcium-dependent calmodulin-independent protein kinase isoform 2 (CDPK)	GO:0009607,GO:0006952	"-"	"-"	0.577	1.633	5.11921	0.17	"-"	"-"	"-"	0	0	0	3	0	0	0	9.70874
STCa-8656	CATGCCGATGCCGACGAAAGACAAAG	1e-05	Contig42099	"-"	Q2HUC0_MEDTR	Mak16 protein	"-"	"-"	"-"	0.577	1.633	5.11921	0.17	"-"	"-"	"-"	0	0	0	3	0	0	0	9.70874
STCa-8694	CATGCCGGTTCAGAAACAAAAGAAAT	0.0002	Contig9196	"-"	RS23_ARATH	40S ribosomal protein S2-3	GO:0003735; 0003723; 0006412; 0005622; 0005840; 0030529; 0022627; 0015935	"-"	"-"	0.577	1.633	5.11921	0.17	"-"	"-"	"-"	0	0	0	3	0	0	0	9.70874
STCa-15361	CATGGTAACTCATCATATTTTTTTCC	5e-08	Contig8824	"-"	A6XNC5_MEDTR	(Iso)flavonoid glycosyltransferase	GO:0016758; 0016740; 0016757; 0008152	"-"	"-"	0.577	1.633	5.11921	0.17	"-"	"-"	"-"	0	0	0	3	0	0	0	9.70874
STCa-15972	CATGGTGATAATGGGGAAAGTATCTT	0.0008	Contig43722	"-"	O82161_TOBAC	Phi-1 protein	"-"	"-"	"-"	0.577	1.633	5.11921	0.17	"-"	"-"	"-"	0	0	0	3	0	0	0	9.70874
STCa-16367	CATGGTGTTAGGCCGGAGATATCGGC	5e-08	Contig2126	FE669882.1	Q9XQB4_PHAAU	Photosystem I reaction center subunit III	GO:0015979; 0009538	"-"	"-"	0.577	1.633	5.11921	0.17	"-"	"-"	"-"	0	0	0	3	0	0	0	9.70874
STCa-5202	CATGATGGAGAGGGATACAGGACGTC	5e-08	Contig31812	"-"	"-"	"-"	"-"	"-"	"-"	0.577	1.227	3.41098	0.314	"-"	"-"	"-"	0	0	0	2	0	0	0	6.47249
STCa-20674	CATGTGATGTGAATTCCATCCAGAAA	5e-08	Contig40128	"-"	Q8LBT7_ARATH	Rev interacting protein mis3-like	GO:3723	"-"	"-"	0.577	1.633	5.11921	0.17	"-"	"-"	"-"	0	0	0	3	0	0	0	9.70874
STCa-23407	CATGTTGGATGATCAGTAGCCGACTT	5e-08	Contig20213	"-"	Q1SKW8_MEDTR	Membrane attack complex component/perforin/complement C9	"-"	"-"	"-"	0.577	1.633	5.11921	0.17	"-"	"-"	"-"	0	0	0	3	0	0	0	9.70874
STCa-13834	CATGGGAGAAGAACATCTTTCCTCTC	5e-08	Contig46366	"-"	Q9M442_CICAR	Putative imbibition protein (Fragment)	"-"	"-"	"-"	0.577	1.633	5.11921	0.17	"-"	"-"	"-"	0	0	0	3	0	0	0	9.70874
STCa-20164	CATGTCTGTTTAAACCTGTAAAAGTA	5e-08	Contig1385	GR406901.1	A9TJ66_PHYPA	Predicted protein	"-"	"-"	"-"	0.577	1.633	5.11921	0.17	"-"	"-"	"-"	0	0	0	3	0	0	0	9.70874
STCa-19195	CATGTATTAGTTATCCTCTTGTTTTT	0.0008	Contig38375	GR393987.1	Q9ATF4_CASSA	Ribosomal protein L33	GO:0003735; 0006412; 0005622; 0005840	"-"	"-"	0.577	1.633	5.11921	0.17	"-"	"-"	"-"	0	0	0	3	0	0	0	9.70874
STCa-4880	CATGATGACAGCTATGGTCAAATATT	3e-06	Contig42153	"-"	Q2PES4_TRIPR	Putative fasciclin-like arabinogalactan protein FLA2	"-"	"-"	"-"	0.577	1.633	5.11921	0.17	"-"	"-"	"-"	0	0	0	3	0	0	0	9.70874
STCa-4929	CATGATGAGCTTTTTGCTTTGACTTG	5e-08	Contig15899	"-"	Q08145_PEA	GTP-binding protein	GO:0000166; 0005525; 0015031; 0007264	"-"	"-"	0.577	1.633	5.11921	0.17	"-"	"-"	"-"	0	0	0	3	0	0	0	9.70874
STCa-13771	CATGGGACAATGATGGCACCAGCAAA	5e-05	Contig41468	"-"	"-"	"-"	"-"	"-"	"-"	0.577	1.227	3.41098	0.314	"-"	"-"	"-"	0	0	0	2	0	0	0	6.47249
STCa-11978	CATGGAGGTGAAGAAATGGGAGTATT	5e-08	Contig25868	"-"	Q2HPC2_SOLTU	SGT1	GO:5488	"-"	"-"	0.577	1.633	5.11921	0.17	"-"	"-"	"-"	0	0	0	3	0	0	0	9.70874
STCa-22405	CATGTTAGACAGCAGCACTAGCAGTT	5e-08	Contig6928	"-"	C3VVN9_MEDSA	Fructose-bisphosphate aldolase; ( EC=4.1.2.13)	GO:0004332; 0003824; 0016829; 0006096; 0008152	"-"	"-"	0.577	1.633	5.11921	0.17	"-"	"-"	"-"	0	0	0	3	0	0	0	9.70874
STCa-8926	CATGCGAAAACATAGAGCTGCAACAC	2e-07	Contig40986	"-"	Q2HU63_MEDTR	Zinc finger, C2H2-type	GO:0008270; 0005622	"-"	"-"	0.577	1.633	5.11921	0.17	"-"	"-"	"-"	0	0	0	3	0	0	0	9.70874
STCa-22462	CATGTTAGTATGTATGTTCATTTATT	2e-07	Contig31480	GR915333.1	Q2HU16_MEDTR	Glycoside hydrolase, family 17	GO:0003824; 0004553; 0016798; 0016787; 0043169; 0008152; 0005975	"-"	"-"	0.577	1.633	5.11921	0.17	"-"	"-"	"-"	0	0	0	3	0	0	0	9.70874
STCa-19199	CATGTATTATATAAGGTCAGACAAGT	5e-08	Contig3951	"-"	Q8W194_BRAOL	Zinc finger protein LSD2	"-"	"-"	"-"	0.577	1.633	5.11921	0.17	"-"	"-"	"-"	0	0	0	3	0	0	0	9.70874
STCa-12440	CATGGATGTTGTGGTATATTCTCTTC	5e-08	Contig11636	"-"	Q6T300_SOYBN	Cyclin-dependent kinases regulatory subunit; (SubName: Full=Putative uncharacterized protein)	GO:0016538,GO:0016301,GO:0007049	2.682	14.6143	0.0031	-0.564	0.568929	0.385	2.438	11.4501	0.0184	0	18	6	4	0	29.1474	22.7436	12.945
STCa-1533	CATGAAGTAGCTTTAATAAAATTGAG	5e-08	Contig29779	FE672553.1	Q7XHJ2_QUERO	Expansin-like protein (Fragment)	GO:0019953,GO:0005576	2.682	14.6143	0.0031	0.63	1.87761	0.256	2.255	9.53529	0.0359	0	18	5	11	0	29.1474	18.953	35.5987
STCa-14984	CATGGGTATCTCTTCCCAAGGGTAAG	5e-08	Contig45842	"-"	Q8LJW0_SOYBN	40S ribosomal S4 protein; (SubName: Full=Putative uncharacterized protein)	GO:0003735,GO:0003723,GO:0006412,GO:0005622,GO:0005840	2.682	14.6143	0.0031	0.023	1.02327	0.995	2.255	9.53529	0.0359	0	18	5	6	0	29.1474	18.953	19.4175
STCa-8619	CATGCCCTTGCCATCGGCTTTACAAA	5e-08	Contig12098	GR390768.1	Q4QXS6_HORVD	MCT-1; (SubName: Full=MLL)	GO:3723	"-"	"-"	0.577	1.227	3.41098	0.314	"-"	"-"	"-"	0	0	0	2	0	0	0	6.47249
STCa-12042	CATGGAGTGATTTTGTAGAAACTTAT	5e-08	Contig17437	GR393728.1	"-"	"-"	"-"	2.682	14.6143	0.0031	-0.852	0.426561	0.334	2.032	7.62933	0.0702	0	18	4	2	0	29.1474	15.1624	6.47249
STCa-24035	CATGTTTGATATTTTATTGAAATGAT	5e-08	Contig12940	GR912391.1	A9T642_PHYPA	Predicted protein	GO:0000166,GO:0003676	2.682	14.6143	0.0031	0.534	1.70574	0.489	1.745	5.7259	0.137	0	18	3	6	0	29.1474	11.3718	19.4175
STCa-8761	CATGCCTATGCAATTGTCATTGTTGT	5e-08	Contig23920	GR401941.1	RING1_ARATH	E3 ubiquitin-protein ligase At1g12760; ( EC=6.3.2.-; AltName: Full=RING finger protein At1g12760)	GO:0004842; 0016874; 0005515; 0008270; 0046872; 0016021; 0016020	"-"	"-"	0.577	1.227	3.41098	0.314	"-"	"-"	"-"	0	0	0	2	0	0	0	6.47249
STCa-17272	CATGTAACTCTAAGGATATATTCATC	5e-08	Contig45807	"-"	Q6V7X5_TRIPR	10 kDa photosystem II polypeptide	GO:0015979,GO:0009654,GO:0042651	2.682	14.6143	0.0031	0.352	1.42191	0.675	1.745	5.7259	0.137	0	18	3	5	0	29.1474	11.3718	16.1812
STCa-5341	CATGATGGTTTTAATGGAAAGAAGGA	5e-08	Contig12339	GR393530.1	PIP21_MAIZE	Aquaporin PIP2-1; (AltName: Full=Plasma membrane intrinsic protein 2-1; AltName: Full=ZmPIP2-1; AltName: Full=ZmPIP2;1)	GO:0005215,GO:0006810,GO:0055085,GO:0005886,GO:0016021,GO:0016020	2.682	14.6143	0.0031	0.352	1.42191	0.675	1.745	5.7259	0.137	0	18	3	5	0	29.1474	11.3718	16.1812
STCa-18846	CATGTATATTTGCTTTATGGGATCCT	5e-08	Contig59	"-"	Q8L6V6_CICAR	Putative ripening related protein	GO:0009607,GO:0006952	2.682	14.6143	0.0031	1.451	4.26738	0.0453	1.339	3.81523	0.268	0	18	2	10	0	29.1474	7.58121	32.3625
STCa-11051	CATGGAATCATATGCATCGAAGATCT	5e-08	Contig39076	"-"	Q2HVI3_MEDTR	Ribosomal protein L30	GO:0003735,GO:0030528,GO:0006412,GO:0005622,GO:0005840,GO:0015934,GO:0030529	2.682	14.6143	0.0031	0.534	1.70574	0.593	1.339	3.81523	0.268	0	18	2	4	0	29.1474	7.58121	12.945
STCa-5512	CATGATGTTTGAAAGTTCAATTCTAT	5e-08	Contig44384	"-"	Q93WZ2_GOSHI	Lipoxygenase; ( EC=1.13.11.12)	GO:0005506,GO:0016165,GO:0016702,GO:0016491,GO:0046872,GO:0008610,GO:0031408,GO:0055114,GO:0006633	2.682	14.6143	0.0031	-0.159	0.852996	0.852	1.339	3.81523	0.268	0	18	2	2	0	29.1474	7.58121	6.47249
STCa-7975	CATGCATTCTGGATGATTTTGGTTTC	5e-08	Contig46028	"-"	A2Q5N8_MEDTR	YT521-B-like protein	"-"	2.682	14.6143	0.0031	-0.159	0.852996	0.881	0.646	1.90789	0.524	0	18	1	1	0	29.1474	3.79061	3.23625
STCa-1958	CATGAATGGATCAATGAGATTCCCAC	"-"	"-"	"-"	"-"	"-"	"-"	2.682	14.6143	7.87e-05	2.614	13.6536	0.00776	-0.74	0.477114	0.477	1	36	0	8	3.97393	58.2949	0	25.89
STCa-15679	CATGGTCAATCAAGCTTGATAGATCT	5e-08	Contig20726	"-"	"-"	"-"	"-"	"-"	"-"	0.577	1.227	3.41098	0.314	"-"	"-"	"-"	0	0	0	2	0	0	0	6.47249
STCa-11183	CATGGAATTTTAAGAATGGCAATGAT	5e-08	Contig39627	"-"	"-"	"-"	"-"	2.653	14.1966	0.000108	1.633	5.11921	0.113	-0.047	0.954087	0.965	1	35	1	6	3.97393	56.6756	3.79061	19.4175
STCa-175	CATGAAAATAATTGTCTATTTAGGTG	5e-08	Contig28282	GR405657.1	ELOF1_ARATH	Transcription elongation factor 1 homolog	GO:0046872,GO:0006350,GO:0045449,GO:0005634	2.624	13.7908	0.00435	2.326	10.2369	0.0267	"-"	"-"	"-"	0	17	0	6	0	27.5281	0	19.4175
STCa-10123	CATGCTGTTATATGCTTTTTTGATTG	5e-08	Contig8432	"-"	"-"	"-"	"-"	2.624	13.7908	0.00435	0.534	1.70574	0.582	"-"	"-"	"-"	0	17	0	1	0	27.5281	0	3.23625
STCa-3718	CATGAGGTATTCTATTTTACAATAAT	5e-08	Contig26318	GR408814.1	"-"	"-"	"-"	2.624	13.7908	0.00435	0.534	1.70574	0.582	"-"	"-"	"-"	0	17	0	1	0	27.5281	0	3.23625
STCa-20347	CATGTGAACTTAGGTTTGTTTATGTT	5e-08	Contig45210	"-"	"-"	"-"	"-"	2.624	13.7908	0.00435	0.352	1.42191	0.675	1.745	5.7259	0.137	0	17	3	5	0	27.5281	11.3718	16.1812
STCa-1605	CATGAAGTTCGACACAATATTACAAC	5e-08	Contig19789	GR399128.1	"-"	"-"	"-"	2.624	13.7908	0.00435	0.94	2.55998	0.271	1.339	3.81523	0.268	0	17	2	6	0	27.5281	7.58121	19.4175
STCa-3432	CATGAGCTCACAATGAATTCTTTCAG	5e-08	Contig19623	GR408066.1	"-"	"-"	"-"	2.624	13.7908	0.00435	0.247	1.28018	0.841	1.339	3.81523	0.268	0	17	2	3	0	27.5281	7.58121	9.70874
STCa-22292	CATGTTAATTGTGTTTAATTGTTTTG	5e-08	Contig30675	GR393368.1	Q2HVS3_MEDTR	Putative uncharacterized protein; (SubName: Full=Ribosomal protein L34e)	GO:0003735,GO:0006412,GO:0005622,GO:0005840	2.624	13.7908	0.000148	0.401	1.49332	0.559	1.339	3.81523	0.242	1	34	4	7	3.97393	55.0563	15.1624	22.6537
STCa-1425	CATGAAGGAATATTTTCATTCCGTAG	5e-08	Contig34350	GR403725.1	Q8LJW0_SOYBN	40S ribosomal S4 protein; (SubName: Full=Putative uncharacterized protein)	GO:0003735,GO:0003723,GO:0006412,GO:0005622,GO:0005840	2.624	13.7908	0.00435	0.247	1.28018	0.841	1.339	3.81523	0.268	0	17	2	3	0	27.5281	7.58121	9.70874
STCa-24178	CATGTTTGTGGACTTTTGTTCTTTTG	5e-08	Contig37452	"-"	PMGI_MESCR	2,3-bisphosphoglycerate-independent phosphoglycerate mutase; ( Short=BPG-independent PGAM; Short=Phosphoglyceromutase; EC=5.4.2.1; AltName: Full=PGAM-I)	GO:0003824,GO:0030145,GO:0004619,GO:0016853,GO:0046872,GO:0006096,GO:0008152,GO:0006950,GO:0006007,GO:0005737	2.624	13.7908	0.00435	0.247	1.28018	0.841	1.339	3.81523	0.268	0	17	2	3	0	27.5281	7.58121	9.70874
STCa-13313	CATGGCGTCTCCCCTGCAGCAAAACA	5e-08	Contig39173	"-"	CFI2_LOTJA	Chalcone--flavonone isomerase 2; ( Short=Chalcone isomerase 2; EC=5.5.1.6)	GO:0016872,GO:0045430,GO:0016853,GO:0042398,GO:0009813	2.624	13.7908	0.00435	0.247	1.28018	0.841	1.339	3.81523	0.268	0	17	2	3	0	27.5281	7.58121	9.70874
STCa-13756	CATGGGAATTTGATAATAAAAGAACC	5e-08	Contig36929	GR408548.1	Q2MGQ2_MEDTR	2-oxo acid dehydrogenase, lipoyl-binding site	GO:0031405,GO:0019464,GO:0006546,GO:0005739,GO:0005960	2.624	13.7908	0.00435	1.227	3.41098	0.302	0.646	1.90789	0.524	0	17	1	4	0	27.5281	3.79061	12.945
STCa-23978	CATGTTTCTTACATCAACTTTGTATG	5e-08	Contig30302	FE673488.1	"-"	"-"	"-"	2.624	13.7908	0.00435	0.94	2.55998	0.482	0.646	1.90789	0.524	0	17	1	3	0	27.5281	3.79061	9.70874
STCa-24453	CATGTTTTTTCTTTCCTTGTGTACTT	5e-08	Contig17540	GR396979.1	TIP1_MEDTR	Probable aquaporin TIP-type; (AltName: Full=MtAQP1)	GO:0005215,GO:0006810,GO:0055085,GO:0016021,GO:0016020	2.564	12.9877	0.00612	1.633	5.11921	0.17	"-"	"-"	"-"	0	16	0	3	0	25.9088	0	9.70874
STCa-6132	CATGCAAAATTGGGTGTTTTATGTTT	5e-08	Contig23369	FE672969.1	Q308N9_SOYBN	Salt-tolerance protein	GO:0008270,GO:0005622	2.564	12.9877	0.00612	1.633	5.11921	0.17	"-"	"-"	"-"	0	16	0	3	0	25.9088	0	9.70874
STCa-5543	CATGATTAATCTTGTAATAATTTAAG	5e-08	Contig34965	GR406849.1	ATP5E_IPOBA	ATP synthase subunit epsilon, mitochondrial; ( Short=ATPase subunit epsilon)	GO:0046961,GO:0046933,GO:0006754,GO:0006810,GO:0015986,GO:0006811,GO:0015992,GO:0005743,GO:0005739,GO:0045261,GO:0016020,GO:0000275	2.564	12.9877	0.00612	1.633	5.11921	0.17	"-"	"-"	"-"	0	16	0	3	0	25.9088	0	9.70874
STCa-181	CATGAAAATAGATAAATATTTGTGTG	5e-08	Contig20935	FE673241.1	B6SBM1_CICAR	L-myo inositol-1 phosphate synthase 1; ( EC=5.5.1.4)	GO:0003824,GO:0005488,GO:0004512,GO:0016853,GO:0008152,GO:0006021,GO:0008654	2.564	12.9877	0.00612	1.227	3.41098	0.314	"-"	"-"	"-"	0	16	0	2	0	25.9088	0	6.47249
STCa-11172	CATGGAATTTCTTAAGAAGGTCTAAG	5e-08	Contig10122	"-"	A9YVC2_MEDTR	3-hydroxy-3-methylglutaryl coenzyme A reductase 2	GO:0050661,GO:0016491,GO:0004420,GO:0016616,GO:0050662,GO:0008299,GO:0055114,GO:0015936,GO:0016021	2.564	12.9877	0.00612	1.227	3.41098	0.314	"-"	"-"	"-"	0	16	0	2	0	25.9088	0	6.47249
STCa-16605	CATGGTTGAAGCAAAATAAATTGTTA	5e-08	Contig21433	GR406942.1	H1L1_OSTED	Sperm-specific H1/protamine-like protein type 1 precursor; (Contains: RecName: Full=Sperm-specific protein OE1; AltName: Full=Sperm-specific linker histone H1-like protein OE1; Contains: RecName: Full=Sperm-specific protein OE3; AltName: Full=Protamine-like OS3)	GO:0003677,GO:0006334,GO:0030261,GO:0007275,GO:0007283,GO:0030154,GO:0000786,GO:0005694,GO:0005634	2.564	12.9877	0.00612	1.227	3.41098	0.314	"-"	"-"	"-"	0	16	0	2	0	25.9088	0	6.47249
STCa-4362	CATGATATAATTTGGTATTTTTAAAA	2e-07	Contig23081	GR404375.1	Q9SWB5_SOYBN	Seed maturation protein PM37	GO:0005524,GO:0031072,GO:0051082,GO:0046872,GO:0009408,GO:0006457,GO:0005737	2.564	12.9877	0.00612	"-"	"-"	0.921	"-"	"-"	"-"	0	16	0	0	0	25.9088	0	0
STCa-15340	CATGGTAAATGTGTTAAAATTACTCC	5e-08	Contig44394	"-"	A0FK65_MEDTR	PHD5	GO:0005515,GO:0008270,GO:0046872	2.564	12.9877	0.00612	0.534	1.70574	0.582	"-"	"-"	"-"	0	16	0	1	0	25.9088	0	3.23625
STCa-20692	CATGTGATGTTGGAAGTGATGAAAAT	5e-08	Contig17904	GR392963.1	Q9XFG0_SOYBN	Cystathionine-gamma-synthase precursor; ( EC=4.2.99.9)	GO:0003824,GO:0030170,GO:0016829,GO:0006520	2.564	12.9877	0.00612	-0.747	0.473786	0.179	2.843	17.1672	0.00247	0	16	9	5	0	25.9088	34.1155	16.1812
STCa-23118	CATGTTGAATGATAAAATAATGTGTA	5e-08	Contig33610	GR399844.1	Q9FQ95_SOYBN	In2-1 protein	"-"	2.564	12.9877	0.00612	0.311	1.36479	0.618	2.255	9.53529	0.0359	0	16	5	8	0	25.9088	18.953	25.89
STCa-20057	CATGTCTATTGTGCTTAAATAAAGCC	5e-08	Contig30302	FE673488.1	"-"	"-"	"-"	"-"	"-"	0.577	1.227	3.41098	0.314	"-"	"-"	"-"	0	0	0	2	0	0	0	6.47249
STCa-21459	CATGTGTAACACTGAGTTATATCTAC	1e-05	Contig25425	GR392768.1	FKB12_VICFA	Peptidyl-prolyl isomerase FKBP12; ( EC=5.2.1.8; AltName: Full=12 kDa FK506-binding protein; Short=12 kDa FKBP; AltName: Full=FKBP-12; AltName: Full=Immunophilin FKBP12; AltName: Full=Peptidyl-prolyl cis-trans isomerase; Short=PPIase; AltName: Full=Rotamase)	GO:0016853; 0003755; 0006457; 0005737	"-"	"-"	0.577	1.227	3.41098	0.314	"-"	"-"	"-"	0	0	0	2	0	0	0	6.47249
STCa-6316	CATGCAACATCAGTATAAAGTTATTT	5e-08	Contig24825	"-"	"-"	"-"	"-"	"-"	"-"	0.577	1.227	3.41098	0.314	"-"	"-"	"-"	0	0	0	2	0	0	0	6.47249
STCa-13888	CATGGGAGCTTGGATAGTAGGACGTG	5e-08	Contig6077	"-"	"-"	"-"	"-"	"-"	"-"	0.577	1.227	3.41098	0.314	"-"	"-"	"-"	0	0	0	2	0	0	0	6.47249
STCa-4281	CATGATAGAAGAGTATAATAACTTGG	5e-08	Contig40984	"-"	Q6CI97_YARLI	YALI0A00374p	"-"	"-"	"-"	0.577	1.227	3.41098	0.314	"-"	"-"	"-"	0	0	0	2	0	0	0	6.47249
STCa-4708	CATGATCTAATTAATCATATGGAGCA	5e-08	Contig36867	"-"	"-"	"-"	"-"	"-"	"-"	0.577	1.227	3.41098	0.314	"-"	"-"	"-"	0	0	0	2	0	0	0	6.47249
STCa-9593	CATGCTAGTTAGTGGTACTATGGAAG	2e-07	Contig27882	GR912543.1	"-"	"-"	"-"	"-"	"-"	0.577	1.227	3.41098	0.314	"-"	"-"	"-"	0	0	0	2	0	0	0	6.47249
STCa-3654	CATGAGGGACCAAGCATTTGAACCTG	5e-08	Contig42132	"-"	"-"	"-"	"-"	"-"	"-"	0.577	1.227	3.41098	0.314	"-"	"-"	"-"	0	0	0	2	0	0	0	6.47249
STCa-1156	CATGAAGAAGTAACAACAGAATAACA	5e-08	Contig37675	"-"	"-"	"-"	"-"	"-"	"-"	0.577	1.227	3.41098	0.314	"-"	"-"	"-"	0	0	0	2	0	0	0	6.47249
STCa-9279	CATGCGTCAACTGCTACCAAAACGCC	5e-08	Contig28754	"-"	"-"	"-"	"-"	"-"	"-"	0.577	1.227	3.41098	0.314	"-"	"-"	"-"	0	0	0	2	0	0	0	6.47249
STCa-21996	CATGTGTTCTAAATTATTTGTCAAAA	3e-06	Contig35153	GR917939.1	"-"	"-"	"-"	"-"	"-"	0.577	1.227	3.41098	0.314	"-"	"-"	"-"	0	0	0	2	0	0	0	6.47249
STCa-9501	CATGCTACAGCTGTGTAGTGGATATG	5e-08	Contig44523	"-"	"-"	"-"	"-"	"-"	"-"	0.577	1.227	3.41098	0.314	"-"	"-"	"-"	0	0	0	2	0	0	0	6.47249
STCa-23372	CATGTTGGAAATTAACCATACATACA	5e-08	Contig4190	"-"	Q8H1D1_ORYSJ	Transcription factor MYBS2	GO:0003677; 0005634	"-"	"-"	0.577	1.227	3.41098	0.314	"-"	"-"	"-"	0	0	0	2	0	0	0	6.47249
STCa-10691	CATGGAAATCCAAGGCGAGGTACGAC	5e-08	Contig15251	"-"	"-"	"-"	"-"	"-"	"-"	0.577	1.227	3.41098	0.314	"-"	"-"	"-"	0	0	0	2	0	0	0	6.47249
STCa-11999	CATGGAGTAAGAGTAAGCTTCATATA	2e-07	Contig34101	GR407569.1	"-"	"-"	"-"	"-"	"-"	0.577	1.227	3.41098	0.314	"-"	"-"	"-"	0	0	0	2	0	0	0	6.47249
STCa-13353	CATGGCTACATTCAATATCAAAGTGA	5e-08	Contig4408	"-"	"-"	"-"	"-"	"-"	"-"	0.577	1.227	3.41098	0.314	"-"	"-"	"-"	0	0	0	2	0	0	0	6.47249
STCa-15416	CATGGTACAATGGAATGAAGGTCGCC	3e-06	Contig44800	"-"	"-"	"-"	"-"	"-"	"-"	0.577	1.227	3.41098	0.314	"-"	"-"	"-"	0	0	0	2	0	0	0	6.47249
STCa-17762	CATGTACAGATCAAATGGTCATATAA	5e-08	Contig23521	"-"	Q9XID5_ARATH	F23M19.3	"-"	"-"	"-"	0.577	1.227	3.41098	0.314	"-"	"-"	"-"	0	0	0	2	0	0	0	6.47249
STCa-2405	CATGACAGAAATTAAGATTGTGATTA	5e-08	Contig22325	"-"	"-"	"-"	"-"	"-"	"-"	0.577	1.227	3.41098	0.314	"-"	"-"	"-"	0	0	0	2	0	0	0	6.47249
STCa-19539	CATGTCACCATATCATAGTAATTACC	5e-08	Contig20950	"-"	"-"	"-"	"-"	"-"	"-"	0.577	1.227	3.41098	0.314	"-"	"-"	"-"	0	0	0	2	0	0	0	6.47249
STCa-1977	CATGAATGGATTAACGAGATTCCCCA	8e-07	Contig46569	"-"	"-"	"-"	"-"	"-"	"-"	0.577	1.227	3.41098	0.314	"-"	"-"	"-"	0	0	0	2	0	0	0	6.47249
STCa-1979	CATGAATGGATTAACGAGATTCCCCT	8e-07	Contig46569	"-"	"-"	"-"	"-"	"-"	"-"	0.577	1.227	3.41098	0.314	"-"	"-"	"-"	0	0	0	2	0	0	0	6.47249
STCa-6259	CATGCAAATCGAATCGGTTTAAATGC	5e-08	Contig32813	GR401803.1	Q6L4B1_SOLDE	EF hand family protein	GO:5509	2.564	12.9877	0.00612	-0.159	0.852996	0.852	1.339	3.81523	0.268	0	16	2	2	0	25.9088	7.58121	6.47249
STCa-4528	CATGATCAAAGGGCTTATTCAGGCTA	5e-08	Contig44056	"-"	Q9SML2_CICAR	Cytochrome P450 monooxygenase (Fragment)	GO:0004497,GO:0005506,GO:0009055,GO:0016491,GO:0020037,GO:0046872,GO:0055114	2.564	12.9877	0.00612	0.534	1.70574	0.748	0.646	1.90789	0.524	0	16	1	2	0	25.9088	3.79061	6.47249
STCa-170	CATGAAAATAAGACATCATAAGAACT	5e-08	Contig46294	"-"	Q2WBN3_MEDFA	Mob1-like protein	GO:5515	2.499	12.1703	0.0086	2.144	8.5335	0.0494	"-"	"-"	"-"	0	15	0	5	0	24.2895	0	16.1812
STCa-23459	CATGTTGGTAGAGCTCAAGGGATGTT	5e-08	Contig44467	"-"	"-"	"-"	"-"	2.499	12.1703	0.0086	1.633	5.11921	0.17	"-"	"-"	"-"	0	15	0	3	0	24.2895	0	9.70874
STCa-11309	CATGGACATTGCATCTCTTGAGAAGT	5e-08	Contig18140	EH058965.1	"-"	"-"	"-"	2.499	12.1703	0.0086	1.633	5.11921	0.17	"-"	"-"	"-"	0	15	0	3	0	24.2895	0	9.70874
STCa-10788	CATGGAACCTATACTAAAAATAAATG	5e-08	Contig26947	GR408809.1	"-"	"-"	"-"	2.499	12.1703	0.0086	0.534	1.70574	0.582	"-"	"-"	"-"	0	15	0	1	0	24.2895	0	3.23625
STCa-4474	CATGATATTAATATTTTATAAAATAA	5e-08	Contig46401	"-"	Q2WBN3_MEDFA	Mob1-like protein	GO:5515	2.499	12.1703	0.0086	"-"	"-"	0.921	"-"	"-"	"-"	0	15	0	0	0	24.2895	0	0
STCa-13252	CATGGCGGACCATTAAAAAAAGAAAG	"-"	"-"	"-"	"-"	"-"	"-"	2.499	12.1703	0.0086	"-"	"-"	0.921	"-"	"-"	"-"	0	15	0	0	0	24.2895	0	0
STCa-23591	CATGTTGTCATTGAAACCAGTCCCTT	1e-05	Contig11212	GR403078.1	Q0PN10_9FABA	Glutathione S-transferase; ( EC=2.5.1.18)	GO:0016740; 0004364	"-"	"-"	0.577	1.227	3.41098	0.314	"-"	"-"	"-"	0	0	0	2	0	0	0	6.47249
STCa-3458	CATGAGCTTTGGAGTGCTGAGTTTTG	5e-08	Contig17872	GR916492.1	"-"	"-"	"-"	2.499	12.1703	0.0086	0.092	1.09636	0.88	2.592	13.3565	0.00941	0	15	7	9	0	24.2895	26.5342	29.1262
STCa-362	CATGAAACTGGGATATTGAATTCGAG	"-"	"-"	"-"	"-"	"-"	"-"	"-"	"-"	0.577	0.534	1.70574	0.582	"-"	"-"	"-"	0	0	0	1	0	0	0	3.23625
STCa-610	CATGAAATGAGTCAAACTTGAGCCCA	"-"	"-"	"-"	"-"	"-"	"-"	"-"	"-"	0.577	0.534	1.70574	0.582	"-"	"-"	"-"	0	0	0	1	0	0	0	3.23625
STCa-15578	CATGGTATGAAGCTTCCTTCCCTTAA	"-"	"-"	"-"	"-"	"-"	"-"	"-"	"-"	0.577	0.534	1.70574	0.582	"-"	"-"	"-"	0	0	0	1	0	0	0	3.23625
STCa-882	CATGAACATTTGGTAATTTTGGTTGG	"-"	"-"	"-"	"-"	"-"	"-"	"-"	"-"	0.577	0.534	1.70574	0.582	"-"	"-"	"-"	0	0	0	1	0	0	0	3.23625
STCa-916	CATGAACCGGGGCTGTGTGAAAATTG	"-"	"-"	"-"	"-"	"-"	"-"	"-"	"-"	0.577	0.534	1.70574	0.582	"-"	"-"	"-"	0	0	0	1	0	0	0	3.23625
STCa-930	CATGAACCTCAATATGACAGTCAATC	"-"	"-"	"-"	"-"	"-"	"-"	"-"	"-"	0.577	0.534	1.70574	0.582	"-"	"-"	"-"	0	0	0	1	0	0	0	3.23625
STCa-1268	CATGAAGATCAAGGTCCGAATCGGTT	"-"	"-"	"-"	"-"	"-"	"-"	"-"	"-"	0.577	0.534	1.70574	0.582	"-"	"-"	"-"	0	0	0	1	0	0	0	3.23625
STCa-1275	CATGAAGATGAATTGATGAATGGTGA	"-"	"-"	"-"	"-"	"-"	"-"	"-"	"-"	0.577	0.534	1.70574	0.582	"-"	"-"	"-"	0	0	0	1	0	0	0	3.23625
STCa-1308	CATGAAGATTGGAGAGAATAGAATAC	"-"	"-"	"-"	"-"	"-"	"-"	"-"	"-"	0.577	0.534	1.70574	0.582	"-"	"-"	"-"	0	0	0	1	0	0	0	3.23625
STCa-1318	CATGAAGCAAACCGTTGCCGTCGGAG	"-"	"-"	"-"	"-"	"-"	"-"	"-"	"-"	0.577	0.534	1.70574	0.582	"-"	"-"	"-"	0	0	0	1	0	0	0	3.23625
STCa-1559	CATGAAGTCTAGAGCGACACCACTCT	"-"	"-"	"-"	"-"	"-"	"-"	"-"	"-"	0.577	0.534	1.70574	0.582	"-"	"-"	"-"	0	0	0	1	0	0	0	3.23625
STCa-1664	CATGAATAAGCCCAAGGTTCAAAAGA	"-"	"-"	"-"	"-"	"-"	"-"	"-"	"-"	0.577	0.534	1.70574	0.582	"-"	"-"	"-"	0	0	0	1	0	0	0	3.23625
STCa-1717	CATGAATAGAGATTAGATTTTGCAAA	"-"	"-"	"-"	"-"	"-"	"-"	"-"	"-"	0.577	0.534	1.70574	0.582	"-"	"-"	"-"	0	0	0	1	0	0	0	3.23625
STCa-1798	CATGAATCAGATTGTTAATGTAATCA	"-"	"-"	"-"	"-"	"-"	"-"	"-"	"-"	0.577	0.534	1.70574	0.582	"-"	"-"	"-"	0	0	0	1	0	0	0	3.23625
STCa-16518	CATGGTTATTGAATTCGAGCAGAAAC	"-"	"-"	"-"	"-"	"-"	"-"	"-"	"-"	0.577	0.534	1.70574	0.582	"-"	"-"	"-"	0	0	0	1	0	0	0	3.23625
STCa-16895	CATGTAAAAAACTACTTATAAATTAG	"-"	"-"	"-"	"-"	"-"	"-"	"-"	"-"	0.577	0.534	1.70574	0.582	"-"	"-"	"-"	0	0	0	1	0	0	0	3.23625
STCa-2274	CATGACAACAAATGAACTGAGAATAG	"-"	"-"	"-"	"-"	"-"	"-"	"-"	"-"	0.577	0.534	1.70574	0.582	"-"	"-"	"-"	0	0	0	1	0	0	0	3.23625
STCa-2279	CATGACAACACATAGCTGCAATCAGT	"-"	"-"	"-"	"-"	"-"	"-"	"-"	"-"	0.577	0.534	1.70574	0.582	"-"	"-"	"-"	0	0	0	1	0	0	0	3.23625
STCa-2557	CATGACCAAATGTTGACGACCGCTGA	"-"	"-"	"-"	"-"	"-"	"-"	"-"	"-"	0.577	0.534	1.70574	0.582	"-"	"-"	"-"	0	0	0	1	0	0	0	3.23625
STCa-2694	CATGACCTTCACGATCTAGTAAGACA	"-"	"-"	"-"	"-"	"-"	"-"	"-"	"-"	0.577	0.534	1.70574	0.582	"-"	"-"	"-"	0	0	0	1	0	0	0	3.23625
STCa-11376	CATGGACCATTGGCTAAACCGTCAAC	"-"	"-"	"-"	"-"	"-"	"-"	"-"	"-"	0.577	0.534	1.70574	0.582	"-"	"-"	"-"	0	0	0	1	0	0	0	3.23625
STCa-3091	CATGAGAATACTGAAGTAGGGAAATG	"-"	"-"	"-"	"-"	"-"	"-"	"-"	"-"	0.577	0.534	1.70574	0.582	"-"	"-"	"-"	0	0	0	1	0	0	0	3.23625
STCa-3294	CATGAGATTCTTAACCAGATAGTTTA	"-"	"-"	"-"	"-"	"-"	"-"	"-"	"-"	0.577	0.534	1.70574	0.582	"-"	"-"	"-"	0	0	0	1	0	0	0	3.23625
STCa-2922	CATGACTGTCGACTTGTTCGAAGCTT	"-"	"-"	"-"	"-"	"-"	"-"	"-"	"-"	0.577	0.534	1.70574	0.582	"-"	"-"	"-"	0	0	0	1	0	0	0	3.23625
STCa-3784	CATGAGTAATGTTGTTAAGATTTTGG	"-"	"-"	"-"	"-"	"-"	"-"	"-"	"-"	0.577	0.534	1.70574	0.582	"-"	"-"	"-"	0	0	0	1	0	0	0	3.23625
STCa-4621	CATGATCATTGAGATGTATATGTATA	"-"	"-"	"-"	"-"	"-"	"-"	"-"	"-"	0.577	0.534	1.70574	0.582	"-"	"-"	"-"	0	0	0	1	0	0	0	3.23625
STCa-5141	CATGATGCTATCTTGATTATTATGAT	"-"	"-"	"-"	"-"	"-"	"-"	"-"	"-"	0.577	0.534	1.70574	0.582	"-"	"-"	"-"	0	0	0	1	0	0	0	3.23625
STCa-5214	CATGATGGAGTTAGAGTTAGCACATT	"-"	"-"	"-"	"-"	"-"	"-"	"-"	"-"	0.577	0.534	1.70574	0.582	"-"	"-"	"-"	0	0	0	1	0	0	0	3.23625
STCa-3560	CATGAGGATTGGGTCAGATGGTGTTG	"-"	"-"	"-"	"-"	"-"	"-"	"-"	"-"	0.577	0.534	1.70574	0.582	"-"	"-"	"-"	0	0	0	1	0	0	0	3.23625
STCa-3620	CATGAGGCCCGCTATTCCGAATACAT	"-"	"-"	"-"	"-"	"-"	"-"	"-"	"-"	0.577	0.534	1.70574	0.582	"-"	"-"	"-"	0	0	0	1	0	0	0	3.23625
STCa-3649	CATGAGGGAAGTGAGTGTATGACCCA	"-"	"-"	"-"	"-"	"-"	"-"	"-"	"-"	0.577	0.534	1.70574	0.582	"-"	"-"	"-"	0	0	0	1	0	0	0	3.23625
STCa-3859	CATGAGTCATCTAGTCTCGGATGATA	"-"	"-"	"-"	"-"	"-"	"-"	"-"	"-"	0.577	0.534	1.70574	0.582	"-"	"-"	"-"	0	0	0	1	0	0	0	3.23625
STCa-5081	CATGATGCACAACAGGACATTACTGT	"-"	"-"	"-"	"-"	"-"	"-"	"-"	"-"	0.577	0.534	1.70574	0.582	"-"	"-"	"-"	0	0	0	1	0	0	0	3.23625
STCa-13934	CATGGGAGGTTGTGAATTCGAGCAGA	"-"	"-"	"-"	"-"	"-"	"-"	"-"	"-"	0.577	0.534	1.70574	0.582	"-"	"-"	"-"	0	0	0	1	0	0	0	3.23625
STCa-7362	CATGCAGCGTAGTGAGGTGCTGGGAG	"-"	"-"	"-"	"-"	"-"	"-"	"-"	"-"	0.577	0.534	1.70574	0.582	"-"	"-"	"-"	0	0	0	1	0	0	0	3.23625
STCa-20032	CATGTCTAGCACACATTGCCAGGTTA	"-"	"-"	"-"	"-"	"-"	"-"	"-"	"-"	0.577	0.534	1.70574	0.582	"-"	"-"	"-"	0	0	0	1	0	0	0	3.23625
STCa-4692	CATGATCGGCGCGCGTGGGAGCGGTG	"-"	"-"	"-"	"-"	"-"	"-"	"-"	"-"	0.577	0.534	1.70574	0.582	"-"	"-"	"-"	0	0	0	1	0	0	0	3.23625
STCa-4707	CATGATCTAACCCGTAAGCACATTTG	"-"	"-"	"-"	"-"	"-"	"-"	"-"	"-"	0.577	0.534	1.70574	0.582	"-"	"-"	"-"	0	0	0	1	0	0	0	3.23625
STCa-4716	CATGATCTATGCCAAATACCATCCAT	"-"	"-"	"-"	"-"	"-"	"-"	"-"	"-"	0.577	0.534	1.70574	0.582	"-"	"-"	"-"	0	0	0	1	0	0	0	3.23625
STCa-4720	CATGATCTCAACATTCAGAGTACAAC	"-"	"-"	"-"	"-"	"-"	"-"	"-"	"-"	0.577	0.534	1.70574	0.582	"-"	"-"	"-"	0	0	0	1	0	0	0	3.23625
STCa-4729	CATGATCTCCTATCTCCCCCCTGATT	"-"	"-"	"-"	"-"	"-"	"-"	"-"	"-"	0.577	0.534	1.70574	0.582	"-"	"-"	"-"	0	0	0	1	0	0	0	3.23625
STCa-14154	CATGGGCATAGTGATTTCGAGCAGAT	"-"	"-"	"-"	"-"	"-"	"-"	"-"	"-"	0.577	0.534	1.70574	0.582	"-"	"-"	"-"	0	0	0	1	0	0	0	3.23625
STCa-15609	CATGGTATGTGTCACTGGTGCTGTAC	"-"	"-"	"-"	"-"	"-"	"-"	"-"	"-"	0.577	0.534	1.70574	0.582	"-"	"-"	"-"	0	0	0	1	0	0	0	3.23625
STCa-21978	CATGTGTTATTCTTTTTTAATTTATG	"-"	"-"	"-"	"-"	"-"	"-"	"-"	"-"	0.577	0.534	1.70574	0.582	"-"	"-"	"-"	0	0	0	1	0	0	0	3.23625
STCa-5346	CATGATGGTTTTGATATATGGTTCTG	"-"	"-"	"-"	"-"	"-"	"-"	"-"	"-"	0.577	0.534	1.70574	0.582	"-"	"-"	"-"	0	0	0	1	0	0	0	3.23625
STCa-16648	CATGGTTGCAACTATTGGTAAGGAGG	"-"	"-"	"-"	"-"	"-"	"-"	"-"	"-"	0.577	0.534	1.70574	0.582	"-"	"-"	"-"	0	0	0	1	0	0	0	3.23625
STCa-5500	CATGATGTTGGGTTTGGTGAGATCAG	"-"	"-"	"-"	"-"	"-"	"-"	"-"	"-"	0.577	0.534	1.70574	0.582	"-"	"-"	"-"	0	0	0	1	0	0	0	3.23625
STCa-24062	CATGTTTGCCAACGTAGTATGTGGGA	"-"	"-"	"-"	"-"	"-"	"-"	"-"	"-"	0.577	0.534	1.70574	0.582	"-"	"-"	"-"	0	0	0	1	0	0	0	3.23625
STCa-5843	CATGATTGGTGGATTGAATCCTTCAA	"-"	"-"	"-"	"-"	"-"	"-"	"-"	"-"	0.577	0.534	1.70574	0.582	"-"	"-"	"-"	0	0	0	1	0	0	0	3.23625
STCa-73	CATGAAAAAGTTCAGTTCACATACCC	"-"	"-"	"-"	"-"	"-"	"-"	"-"	"-"	0.577	0.534	1.70574	0.582	"-"	"-"	"-"	0	0	0	1	0	0	0	3.23625
STCa-1964	CATGAATGGATTAACGAAGATTCCCA	"-"	"-"	"-"	"-"	"-"	"-"	"-"	"-"	0.577	0.534	1.70574	0.582	"-"	"-"	"-"	0	0	0	1	0	0	0	3.23625
STCa-6107	CATGCAAAACGTAGTATTTATTCATC	"-"	"-"	"-"	"-"	"-"	"-"	"-"	"-"	0.577	0.534	1.70574	0.582	"-"	"-"	"-"	0	0	0	1	0	0	0	3.23625
STCa-6120	CATGCAAAATACACCCCCAACTTATG	"-"	"-"	"-"	"-"	"-"	"-"	"-"	"-"	0.577	0.534	1.70574	0.582	"-"	"-"	"-"	0	0	0	1	0	0	0	3.23625
STCa-6122	CATGCAAAATATGGTGATTTTATGTA	"-"	"-"	"-"	"-"	"-"	"-"	"-"	"-"	0.577	0.534	1.70574	0.582	"-"	"-"	"-"	0	0	0	1	0	0	0	3.23625
STCa-2789	CATGACTAAACATTAAGATTTACAAA	"-"	"-"	"-"	"-"	"-"	"-"	"-"	"-"	0.577	0.534	1.70574	0.582	"-"	"-"	"-"	0	0	0	1	0	0	0	3.23625
STCa-6270	CATGCAAATGGTCCCGTTGGCTCACG	"-"	"-"	"-"	"-"	"-"	"-"	"-"	"-"	0.577	0.534	1.70574	0.582	"-"	"-"	"-"	0	0	0	1	0	0	0	3.23625
STCa-6383	CATGCAACTAGGTTATCAAGATATTC	"-"	"-"	"-"	"-"	"-"	"-"	"-"	"-"	0.577	0.534	1.70574	0.582	"-"	"-"	"-"	0	0	0	1	0	0	0	3.23625
STCa-1860	CATGAATGAAAAATTGAGTTAATATC	"-"	"-"	"-"	"-"	"-"	"-"	"-"	"-"	0.577	0.534	1.70574	0.582	"-"	"-"	"-"	0	0	0	1	0	0	0	3.23625
STCa-2341	CATGACAATGCATCCTTCTATTCAAA	"-"	"-"	"-"	"-"	"-"	"-"	"-"	"-"	0.577	0.534	1.70574	0.582	"-"	"-"	"-"	0	0	0	1	0	0	0	3.23625
STCa-6630	CATGCAATAGTGAGGACATATTTCAG	"-"	"-"	"-"	"-"	"-"	"-"	"-"	"-"	0.577	0.534	1.70574	0.582	"-"	"-"	"-"	0	0	0	1	0	0	0	3.23625
STCa-7012	CATGCACCTCGCGACGTGGGTGCTGG	"-"	"-"	"-"	"-"	"-"	"-"	"-"	"-"	0.577	0.534	1.70574	0.582	"-"	"-"	"-"	0	0	0	1	0	0	0	3.23625
STCa-8230	CATGCCAAGCGTTGTTACAATTATGC	"-"	"-"	"-"	"-"	"-"	"-"	"-"	"-"	0.577	0.534	1.70574	0.582	"-"	"-"	"-"	0	0	0	1	0	0	0	3.23625
STCa-9145	CATGCGGAGGGCGGAGGATGAAAGTG	"-"	"-"	"-"	"-"	"-"	"-"	"-"	"-"	0.577	0.534	1.70574	0.582	"-"	"-"	"-"	0	0	0	1	0	0	0	3.23625
STCa-7236	CATGCAGACTGAAGCCTGGTTAGGGG	"-"	"-"	"-"	"-"	"-"	"-"	"-"	"-"	0.577	0.534	1.70574	0.582	"-"	"-"	"-"	0	0	0	1	0	0	0	3.23625
STCa-9722	CATGCTCAGAATCATTTCGATCGTCA	"-"	"-"	"-"	"-"	"-"	"-"	"-"	"-"	0.577	0.534	1.70574	0.582	"-"	"-"	"-"	0	0	0	1	0	0	0	3.23625
STCa-7710	CATGCATACTACTCAAATCCTCACAA	"-"	"-"	"-"	"-"	"-"	"-"	"-"	"-"	0.577	0.534	1.70574	0.582	"-"	"-"	"-"	0	0	0	1	0	0	0	3.23625
STCa-7852	CATGCATCAGATCAGGAGATTTTAAA	"-"	"-"	"-"	"-"	"-"	"-"	"-"	"-"	0.577	0.534	1.70574	0.582	"-"	"-"	"-"	0	0	0	1	0	0	0	3.23625
STCa-7991	CATGCATTGATCCCTCAAGTAGGATG	"-"	"-"	"-"	"-"	"-"	"-"	"-"	"-"	0.577	0.534	1.70574	0.582	"-"	"-"	"-"	0	0	0	1	0	0	0	3.23625
STCa-8003	CATGCATTGGAATGTTGATGGTGAGA	"-"	"-"	"-"	"-"	"-"	"-"	"-"	"-"	0.577	0.534	1.70574	0.582	"-"	"-"	"-"	0	0	0	1	0	0	0	3.23625
STCa-14801	CATGGGGGGAACATATTGTGTAATGC	"-"	"-"	"-"	"-"	"-"	"-"	"-"	"-"	0.577	0.534	1.70574	0.582	"-"	"-"	"-"	0	0	0	1	0	0	0	3.23625
STCa-9256	CATGCGTACGGGAAGCTGTTATTATA	"-"	"-"	"-"	"-"	"-"	"-"	"-"	"-"	0.577	0.534	1.70574	0.582	"-"	"-"	"-"	0	0	0	1	0	0	0	3.23625
STCa-16133	CATGGTGGCAAAACAAAGCTATGTGC	"-"	"-"	"-"	"-"	"-"	"-"	"-"	"-"	0.577	0.534	1.70574	0.582	"-"	"-"	"-"	0	0	0	1	0	0	0	3.23625
STCa-8355	CATGCCACTTGTGTGAATGGTGCACT	"-"	"-"	"-"	"-"	"-"	"-"	"-"	"-"	0.577	0.534	1.70574	0.582	"-"	"-"	"-"	0	0	0	1	0	0	0	3.23625
STCa-10121	CATGCTGTTAGTTTGTAAATTCTTGG	"-"	"-"	"-"	"-"	"-"	"-"	"-"	"-"	0.577	0.534	1.70574	0.582	"-"	"-"	"-"	0	0	0	1	0	0	0	3.23625
STCa-19854	CATGTCCTATGTTACTTAGAGAGTTG	"-"	"-"	"-"	"-"	"-"	"-"	"-"	"-"	0.577	0.534	1.70574	0.582	"-"	"-"	"-"	0	0	0	1	0	0	0	3.23625
STCa-20020	CATGTCTACAATTCATTCGAGCAGAA	"-"	"-"	"-"	"-"	"-"	"-"	"-"	"-"	0.577	0.534	1.70574	0.582	"-"	"-"	"-"	0	0	0	1	0	0	0	3.23625
STCa-9119	CATGCGGAAACGTAGCAACTGCATCC	"-"	"-"	"-"	"-"	"-"	"-"	"-"	"-"	0.577	0.534	1.70574	0.582	"-"	"-"	"-"	0	0	0	1	0	0	0	3.23625
STCa-9153	CATGCGGATGGATGGGCGCCGTAAAA	"-"	"-"	"-"	"-"	"-"	"-"	"-"	"-"	0.577	0.534	1.70574	0.582	"-"	"-"	"-"	0	0	0	1	0	0	0	3.23625
STCa-12112	CATGGATAACTCTTTGGGGTCATAAT	"-"	"-"	"-"	"-"	"-"	"-"	"-"	"-"	0.577	0.534	1.70574	0.582	"-"	"-"	"-"	0	0	0	1	0	0	0	3.23625
STCa-9468	CATGCTAATGCCTCCGCTAATAATCT	"-"	"-"	"-"	"-"	"-"	"-"	"-"	"-"	0.577	0.534	1.70574	0.582	"-"	"-"	"-"	0	0	0	1	0	0	0	3.23625
STCa-12233	CATGGATCATATAGAAAGTTTATAAG	"-"	"-"	"-"	"-"	"-"	"-"	"-"	"-"	0.577	0.534	1.70574	0.582	"-"	"-"	"-"	0	0	0	1	0	0	0	3.23625
STCa-21930	CATGTGTTAACGTTAGCCTAAAGATA	"-"	"-"	"-"	"-"	"-"	"-"	"-"	"-"	0.577	0.534	1.70574	0.582	"-"	"-"	"-"	0	0	0	1	0	0	0	3.23625
STCa-9479	CATGCTAATTATTGATGGTATAGGTT	"-"	"-"	"-"	"-"	"-"	"-"	"-"	"-"	0.577	0.534	1.70574	0.582	"-"	"-"	"-"	0	0	0	1	0	0	0	3.23625
STCa-9786	CATGCTCGCACAATTGCACAATGTTA	"-"	"-"	"-"	"-"	"-"	"-"	"-"	"-"	0.577	0.534	1.70574	0.582	"-"	"-"	"-"	0	0	0	1	0	0	0	3.23625
STCa-13171	CATGGCGAGAAACTAGTAAAAGGTTC	"-"	"-"	"-"	"-"	"-"	"-"	"-"	"-"	0.577	0.534	1.70574	0.582	"-"	"-"	"-"	0	0	0	1	0	0	0	3.23625
STCa-7834	CATGCATATTTTGCTTATGTTGTTTC	"-"	"-"	"-"	"-"	"-"	"-"	"-"	"-"	0.577	0.534	1.70574	0.582	"-"	"-"	"-"	0	0	0	1	0	0	0	3.23625
STCa-10586	CATGGAAAATGAATTCGAGCAGAAGT	"-"	"-"	"-"	"-"	"-"	"-"	"-"	"-"	0.577	0.534	1.70574	0.582	"-"	"-"	"-"	0	0	0	1	0	0	0	3.23625
STCa-10767	CATGGAACATCAGAGCCTGAGAGACA	"-"	"-"	"-"	"-"	"-"	"-"	"-"	"-"	0.577	0.534	1.70574	0.582	"-"	"-"	"-"	0	0	0	1	0	0	0	3.23625
STCa-10953	CATGGAAGGGAAACAAAACCACTCTG	"-"	"-"	"-"	"-"	"-"	"-"	"-"	"-"	0.577	0.534	1.70574	0.582	"-"	"-"	"-"	0	0	0	1	0	0	0	3.23625
STCa-16297	CATGGTGTCTACTTCTGTATGATTTG	"-"	"-"	"-"	"-"	"-"	"-"	"-"	"-"	0.577	0.534	1.70574	0.582	"-"	"-"	"-"	0	0	0	1	0	0	0	3.23625
STCa-11424	CATGGACCTCGTGACGATGCCTTTGT	"-"	"-"	"-"	"-"	"-"	"-"	"-"	"-"	0.577	0.534	1.70574	0.582	"-"	"-"	"-"	0	0	0	1	0	0	0	3.23625
STCa-17270	CATGTAACTCGCTTGGAAAATAACTG	"-"	"-"	"-"	"-"	"-"	"-"	"-"	"-"	0.577	0.534	1.70574	0.582	"-"	"-"	"-"	0	0	0	1	0	0	0	3.23625
STCa-11603	CATGGACTGGTCCTCAATCCGGTGGA	"-"	"-"	"-"	"-"	"-"	"-"	"-"	"-"	0.577	0.534	1.70574	0.582	"-"	"-"	"-"	0	0	0	1	0	0	0	3.23625
STCa-11874	CATGGAGGAAATTGGACGGATTGCTG	"-"	"-"	"-"	"-"	"-"	"-"	"-"	"-"	0.577	0.534	1.70574	0.582	"-"	"-"	"-"	0	0	0	1	0	0	0	3.23625
STCa-11953	CATGGAGGGAAGAACAAGATAGGATT	"-"	"-"	"-"	"-"	"-"	"-"	"-"	"-"	0.577	0.534	1.70574	0.582	"-"	"-"	"-"	0	0	0	1	0	0	0	3.23625
STCa-12023	CATGGAGTCAGTAGTGAATGGGCAAA	"-"	"-"	"-"	"-"	"-"	"-"	"-"	"-"	0.577	0.534	1.70574	0.582	"-"	"-"	"-"	0	0	0	1	0	0	0	3.23625
STCa-12274	CATGGATCTCATCTGCCGAGCCCACC	"-"	"-"	"-"	"-"	"-"	"-"	"-"	"-"	0.577	0.534	1.70574	0.582	"-"	"-"	"-"	0	0	0	1	0	0	0	3.23625
STCa-12376	CATGGATGGAGGTTGCACCTTCACTA	"-"	"-"	"-"	"-"	"-"	"-"	"-"	"-"	0.577	0.534	1.70574	0.582	"-"	"-"	"-"	0	0	0	1	0	0	0	3.23625
STCa-12451	CATGGATGTTTCACCAGAGTTATAGT	"-"	"-"	"-"	"-"	"-"	"-"	"-"	"-"	0.577	0.534	1.70574	0.582	"-"	"-"	"-"	0	0	0	1	0	0	0	3.23625
STCa-12514	CATGGATTGCAGTTTATTCAGGGATC	"-"	"-"	"-"	"-"	"-"	"-"	"-"	"-"	0.577	0.534	1.70574	0.582	"-"	"-"	"-"	0	0	0	1	0	0	0	3.23625
STCa-20701	CATGTGATTACCATTTTGTGCAGAAT	"-"	"-"	"-"	"-"	"-"	"-"	"-"	"-"	0.577	0.534	1.70574	0.582	"-"	"-"	"-"	0	0	0	1	0	0	0	3.23625
STCa-12725	CATGGCACCTAATATTTATGAGGAAC	"-"	"-"	"-"	"-"	"-"	"-"	"-"	"-"	0.577	0.534	1.70574	0.582	"-"	"-"	"-"	0	0	0	1	0	0	0	3.23625
STCa-21610	CATGTGTATTGAATTCGAGCAGAAAG	"-"	"-"	"-"	"-"	"-"	"-"	"-"	"-"	0.577	0.534	1.70574	0.582	"-"	"-"	"-"	0	0	0	1	0	0	0	3.23625
STCa-13043	CATGGCCCCCACCACTGGCACTGAGA	"-"	"-"	"-"	"-"	"-"	"-"	"-"	"-"	0.577	0.534	1.70574	0.582	"-"	"-"	"-"	0	0	0	1	0	0	0	3.23625
STCa-22611	CATGTTATGGTTTTGTTACTGTGGTT	"-"	"-"	"-"	"-"	"-"	"-"	"-"	"-"	0.577	0.534	1.70574	0.582	"-"	"-"	"-"	0	0	0	1	0	0	0	3.23625
STCa-23031	CATGTTCTTCTGGCTGGTACATTGGA	"-"	"-"	"-"	"-"	"-"	"-"	"-"	"-"	0.577	0.534	1.70574	0.582	"-"	"-"	"-"	0	0	0	1	0	0	0	3.23625
STCa-22613	CATGTTATGGTTTTTGTGTTACTGTG	"-"	"-"	"-"	"-"	"-"	"-"	"-"	"-"	0.577	0.534	1.70574	0.582	"-"	"-"	"-"	0	0	0	1	0	0	0	3.23625
STCa-22700	CATGTTATTTTTTGCTGTTTGTTATC	"-"	"-"	"-"	"-"	"-"	"-"	"-"	"-"	0.577	0.534	1.70574	0.582	"-"	"-"	"-"	0	0	0	1	0	0	0	3.23625
STCa-13348	CATGGCTACACGATTGATCCCTAAAC	"-"	"-"	"-"	"-"	"-"	"-"	"-"	"-"	0.577	0.534	1.70574	0.582	"-"	"-"	"-"	0	0	0	1	0	0	0	3.23625
STCa-13385	CATGGCTATCGACGATCGTACCCGCT	"-"	"-"	"-"	"-"	"-"	"-"	"-"	"-"	0.577	0.534	1.70574	0.582	"-"	"-"	"-"	0	0	0	1	0	0	0	3.23625
STCa-13509	CATGGCTTCAAGCCTAAGGCCATACT	"-"	"-"	"-"	"-"	"-"	"-"	"-"	"-"	0.577	0.534	1.70574	0.582	"-"	"-"	"-"	0	0	0	1	0	0	0	3.23625
STCa-14036	CATGGGATGTGGATCTTAATTACTTG	"-"	"-"	"-"	"-"	"-"	"-"	"-"	"-"	0.577	0.534	1.70574	0.582	"-"	"-"	"-"	0	0	0	1	0	0	0	3.23625
STCa-662	CATGAAATTAGTAGATAACTGTTTGT	"-"	"-"	"-"	"-"	"-"	"-"	"-"	"-"	0.577	0.534	1.70574	0.582	"-"	"-"	"-"	0	0	0	1	0	0	0	3.23625
STCa-12432	CATGGATGTTACTTGACGTGCCTTGA	"-"	"-"	"-"	"-"	"-"	"-"	"-"	"-"	0.577	0.534	1.70574	0.582	"-"	"-"	"-"	0	0	0	1	0	0	0	3.23625
STCa-14660	CATGGGGAGGGATTGTAGCCAGGGTG	"-"	"-"	"-"	"-"	"-"	"-"	"-"	"-"	0.577	0.534	1.70574	0.582	"-"	"-"	"-"	0	0	0	1	0	0	0	3.23625
STCa-14701	CATGGGGCAAATTACACATCGCTTGT	"-"	"-"	"-"	"-"	"-"	"-"	"-"	"-"	0.577	0.534	1.70574	0.582	"-"	"-"	"-"	0	0	0	1	0	0	0	3.23625
STCa-188	CATGAAAATATGGTTACAATCGAAAA	"-"	"-"	"-"	"-"	"-"	"-"	"-"	"-"	0.577	0.534	1.70574	0.582	"-"	"-"	"-"	0	0	0	1	0	0	0	3.23625
STCa-395	CATGAAAGAACGTTGCTTCTAAGACT	"-"	"-"	"-"	"-"	"-"	"-"	"-"	"-"	0.577	0.534	1.70574	0.582	"-"	"-"	"-"	0	0	0	1	0	0	0	3.23625
STCa-557	CATGAAATAGGTAATTTGTAATTTAT	"-"	"-"	"-"	"-"	"-"	"-"	"-"	"-"	0.577	0.534	1.70574	0.582	"-"	"-"	"-"	0	0	0	1	0	0	0	3.23625
STCa-736	CATGAAATTTGAACCAAATTGAAATG	"-"	"-"	"-"	"-"	"-"	"-"	"-"	"-"	0.577	0.534	1.70574	0.582	"-"	"-"	"-"	0	0	0	1	0	0	0	3.23625
STCa-982	CATGAACTAAACACATTTTAAAAAGA	"-"	"-"	"-"	"-"	"-"	"-"	"-"	"-"	0.577	0.534	1.70574	0.582	"-"	"-"	"-"	0	0	0	1	0	0	0	3.23625
STCa-14884	CATGGGGTGATTGAAAACTAGGGTAT	"-"	"-"	"-"	"-"	"-"	"-"	"-"	"-"	0.577	0.534	1.70574	0.582	"-"	"-"	"-"	0	0	0	1	0	0	0	3.23625
STCa-1146	CATGAAGAAGCGTTGAATTCGAGCAG	"-"	"-"	"-"	"-"	"-"	"-"	"-"	"-"	0.577	0.534	1.70574	0.582	"-"	"-"	"-"	0	0	0	1	0	0	0	3.23625
STCa-1183	CATGAAGAATGTTATATTTGAGATGG	"-"	"-"	"-"	"-"	"-"	"-"	"-"	"-"	0.577	0.534	1.70574	0.582	"-"	"-"	"-"	0	0	0	1	0	0	0	3.23625
STCa-1475	CATGAAGGGAGGATATTGAATTCGAG	"-"	"-"	"-"	"-"	"-"	"-"	"-"	"-"	0.577	0.534	1.70574	0.582	"-"	"-"	"-"	0	0	0	1	0	0	0	3.23625
STCa-1561	CATGAAGTGAAATAAATTATGATTCA	"-"	"-"	"-"	"-"	"-"	"-"	"-"	"-"	0.577	0.534	1.70574	0.582	"-"	"-"	"-"	0	0	0	1	0	0	0	3.23625
STCa-1656	CATGAATAAATTCGAAAGCGTGTGTA	"-"	"-"	"-"	"-"	"-"	"-"	"-"	"-"	0.577	0.534	1.70574	0.582	"-"	"-"	"-"	0	0	0	1	0	0	0	3.23625
STCa-1999	CATGAATGGCATTTGTCAATTAGACT	"-"	"-"	"-"	"-"	"-"	"-"	"-"	"-"	0.577	0.534	1.70574	0.582	"-"	"-"	"-"	0	0	0	1	0	0	0	3.23625
STCa-2354	CATGACAATTTATTTACTGTTTGATT	"-"	"-"	"-"	"-"	"-"	"-"	"-"	"-"	0.577	0.534	1.70574	0.582	"-"	"-"	"-"	0	0	0	1	0	0	0	3.23625
STCa-15215	CATGGGTTAGGAGGAAGGCAACCCAT	"-"	"-"	"-"	"-"	"-"	"-"	"-"	"-"	0.577	0.534	1.70574	0.582	"-"	"-"	"-"	0	0	0	1	0	0	0	3.23625
STCa-3243	CATGAGATATTGGATTCGAGCAGAAA	"-"	"-"	"-"	"-"	"-"	"-"	"-"	"-"	0.577	0.534	1.70574	0.582	"-"	"-"	"-"	0	0	0	1	0	0	0	3.23625
STCa-3763	CATGAGGTTTGATGCAAAGGCTGAGT	"-"	"-"	"-"	"-"	"-"	"-"	"-"	"-"	0.577	0.534	1.70574	0.582	"-"	"-"	"-"	0	0	0	1	0	0	0	3.23625
STCa-4043	CATGAGTTTGTATAAGTTGATTTCCT	"-"	"-"	"-"	"-"	"-"	"-"	"-"	"-"	0.577	0.534	1.70574	0.582	"-"	"-"	"-"	0	0	0	1	0	0	0	3.23625
STCa-15483	CATGGTAGATGTACGACATTGTATTA	"-"	"-"	"-"	"-"	"-"	"-"	"-"	"-"	0.577	0.534	1.70574	0.582	"-"	"-"	"-"	0	0	0	1	0	0	0	3.23625
STCa-4713	CATGATCTATACCTCATTGACTGCCA	"-"	"-"	"-"	"-"	"-"	"-"	"-"	"-"	0.577	0.534	1.70574	0.582	"-"	"-"	"-"	0	0	0	1	0	0	0	3.23625
STCa-4752	CATGATCTGGTGAGTTGATAGAAAAA	"-"	"-"	"-"	"-"	"-"	"-"	"-"	"-"	0.577	0.534	1.70574	0.582	"-"	"-"	"-"	0	0	0	1	0	0	0	3.23625
STCa-15541	CATGGTATAATGGAATTCGAGCAGAT	"-"	"-"	"-"	"-"	"-"	"-"	"-"	"-"	0.577	0.534	1.70574	0.582	"-"	"-"	"-"	0	0	0	1	0	0	0	3.23625
STCa-4887	CATGATGACCAAAAAAGAAAAGTGAA	"-"	"-"	"-"	"-"	"-"	"-"	"-"	"-"	0.577	0.534	1.70574	0.582	"-"	"-"	"-"	0	0	0	1	0	0	0	3.23625
STCa-4913	CATGATGAGACGATTGAGTTAATGAT	"-"	"-"	"-"	"-"	"-"	"-"	"-"	"-"	0.577	0.534	1.70574	0.582	"-"	"-"	"-"	0	0	0	1	0	0	0	3.23625
STCa-5944	CATGATTTCACGACCAGTATGTGGTG	"-"	"-"	"-"	"-"	"-"	"-"	"-"	"-"	0.577	0.534	1.70574	0.582	"-"	"-"	"-"	0	0	0	1	0	0	0	3.23625
STCa-6084	CATGCAAAAAATAAATTGAGAAATGA	"-"	"-"	"-"	"-"	"-"	"-"	"-"	"-"	0.577	0.534	1.70574	0.582	"-"	"-"	"-"	0	0	0	1	0	0	0	3.23625
STCa-6130	CATGCAAAATGGTTTAATTGCTCAAG	"-"	"-"	"-"	"-"	"-"	"-"	"-"	"-"	0.577	0.534	1.70574	0.582	"-"	"-"	"-"	0	0	0	1	0	0	0	3.23625
STCa-6469	CATGCAAGCAAGCTCAATTGTTGAAA	"-"	"-"	"-"	"-"	"-"	"-"	"-"	"-"	0.577	0.534	1.70574	0.582	"-"	"-"	"-"	0	0	0	1	0	0	0	3.23625
STCa-6532	CATGCAAGTCCTAATTTGACCAAAAT	"-"	"-"	"-"	"-"	"-"	"-"	"-"	"-"	0.577	0.534	1.70574	0.582	"-"	"-"	"-"	0	0	0	1	0	0	0	3.23625
STCa-6633	CATGCAATAGTGTCCCCCAACTTTGT	"-"	"-"	"-"	"-"	"-"	"-"	"-"	"-"	0.577	0.534	1.70574	0.582	"-"	"-"	"-"	0	0	0	1	0	0	0	3.23625
STCa-7240	CATGCAGAGACTACAACTGTATGATT	"-"	"-"	"-"	"-"	"-"	"-"	"-"	"-"	0.577	0.534	1.70574	0.582	"-"	"-"	"-"	0	0	0	1	0	0	0	3.23625
STCa-7450	CATGCAGGTAAGAGAGGAATTTCTAC	"-"	"-"	"-"	"-"	"-"	"-"	"-"	"-"	0.577	0.534	1.70574	0.582	"-"	"-"	"-"	0	0	0	1	0	0	0	3.23625
STCa-7807	CATGCATATTGGTCCCAACAGCAACT	"-"	"-"	"-"	"-"	"-"	"-"	"-"	"-"	0.577	0.534	1.70574	0.582	"-"	"-"	"-"	0	0	0	1	0	0	0	3.23625
STCa-7878	CATGCATCGGGATCAATGGAGGAAAC	"-"	"-"	"-"	"-"	"-"	"-"	"-"	"-"	0.577	0.534	1.70574	0.582	"-"	"-"	"-"	0	0	0	1	0	0	0	3.23625
STCa-7883	CATGCATCTAATCAATTGTTACAAAG	"-"	"-"	"-"	"-"	"-"	"-"	"-"	"-"	0.577	0.534	1.70574	0.582	"-"	"-"	"-"	0	0	0	1	0	0	0	3.23625
STCa-7930	CATGCATTAGAAAAGAATAAGATGAT	"-"	"-"	"-"	"-"	"-"	"-"	"-"	"-"	0.577	0.534	1.70574	0.582	"-"	"-"	"-"	0	0	0	1	0	0	0	3.23625
STCa-8049	CATGCATTGTTGTTGTAGCAGAATGT	"-"	"-"	"-"	"-"	"-"	"-"	"-"	"-"	0.577	0.534	1.70574	0.582	"-"	"-"	"-"	0	0	0	1	0	0	0	3.23625
STCa-16018	CATGGTGATTCATACTGATGGTATCA	"-"	"-"	"-"	"-"	"-"	"-"	"-"	"-"	0.577	0.534	1.70574	0.582	"-"	"-"	"-"	0	0	0	1	0	0	0	3.23625
STCa-8408	CATGCCATAATTGGATTTTGCTTCAG	"-"	"-"	"-"	"-"	"-"	"-"	"-"	"-"	0.577	0.534	1.70574	0.582	"-"	"-"	"-"	0	0	0	1	0	0	0	3.23625
STCa-16036	CATGGTGCACCATCTAGTGGTCCCAT	"-"	"-"	"-"	"-"	"-"	"-"	"-"	"-"	0.577	0.534	1.70574	0.582	"-"	"-"	"-"	0	0	0	1	0	0	0	3.23625
STCa-8593	CATGCCCGGTCGTACTGGCAACTGAC	"-"	"-"	"-"	"-"	"-"	"-"	"-"	"-"	0.577	0.534	1.70574	0.582	"-"	"-"	"-"	0	0	0	1	0	0	0	3.23625
STCa-8749	CATGCCTATAATACGTGAAATCGAGC	"-"	"-"	"-"	"-"	"-"	"-"	"-"	"-"	0.577	0.534	1.70574	0.582	"-"	"-"	"-"	0	0	0	1	0	0	0	3.23625
STCa-9028	CATGCGAGGATAATGATAGTGCCTAT	"-"	"-"	"-"	"-"	"-"	"-"	"-"	"-"	0.577	0.534	1.70574	0.582	"-"	"-"	"-"	0	0	0	1	0	0	0	3.23625
STCa-9098	CATGCGCGAGGTAGCGCCGATTCTCG	"-"	"-"	"-"	"-"	"-"	"-"	"-"	"-"	0.577	0.534	1.70574	0.582	"-"	"-"	"-"	0	0	0	1	0	0	0	3.23625
STCa-16224	CATGGTGGTGGACCAAGCTGGCTATG	"-"	"-"	"-"	"-"	"-"	"-"	"-"	"-"	0.577	0.534	1.70574	0.582	"-"	"-"	"-"	0	0	0	1	0	0	0	3.23625
STCa-9281	CATGCGTCAAGTACGACTCAGAGAAA	"-"	"-"	"-"	"-"	"-"	"-"	"-"	"-"	0.577	0.534	1.70574	0.582	"-"	"-"	"-"	0	0	0	1	0	0	0	3.23625
STCa-9310	CATGCGTGCAAATCAATAAATTTCAA	"-"	"-"	"-"	"-"	"-"	"-"	"-"	"-"	0.577	0.534	1.70574	0.582	"-"	"-"	"-"	0	0	0	1	0	0	0	3.23625
STCa-16256	CATGGTGGTTTGTTGGAAGCAATCTT	"-"	"-"	"-"	"-"	"-"	"-"	"-"	"-"	0.577	0.534	1.70574	0.582	"-"	"-"	"-"	0	0	0	1	0	0	0	3.23625
STCa-10376	CATGCTTGTAATCAAGAGTTGTCGAT	"-"	"-"	"-"	"-"	"-"	"-"	"-"	"-"	0.577	0.534	1.70574	0.582	"-"	"-"	"-"	0	0	0	1	0	0	0	3.23625
STCa-10491	CATGCTTTGTGTAATTTTTGTTTTTG	"-"	"-"	"-"	"-"	"-"	"-"	"-"	"-"	0.577	0.534	1.70574	0.582	"-"	"-"	"-"	0	0	0	1	0	0	0	3.23625
STCa-10732	CATGGAAATTGCATACACTTCTCTTA	"-"	"-"	"-"	"-"	"-"	"-"	"-"	"-"	0.577	0.534	1.70574	0.582	"-"	"-"	"-"	0	0	0	1	0	0	0	3.23625
STCa-10805	CATGGAACTAGATTGGATCAAATGTG	"-"	"-"	"-"	"-"	"-"	"-"	"-"	"-"	0.577	0.534	1.70574	0.582	"-"	"-"	"-"	0	0	0	1	0	0	0	3.23625
STCa-11805	CATGGAGCATATTTCTGTTAAGTCCT	"-"	"-"	"-"	"-"	"-"	"-"	"-"	"-"	0.577	0.534	1.70574	0.582	"-"	"-"	"-"	0	0	0	1	0	0	0	3.23625
STCa-16692	CATGGTTGGCCTGTTTTGGTAGACTT	"-"	"-"	"-"	"-"	"-"	"-"	"-"	"-"	0.577	0.534	1.70574	0.582	"-"	"-"	"-"	0	0	0	1	0	0	0	3.23625
STCa-16830	CATGGTTTGTATTGAATTCGAGCAGA	"-"	"-"	"-"	"-"	"-"	"-"	"-"	"-"	0.577	0.534	1.70574	0.582	"-"	"-"	"-"	0	0	0	1	0	0	0	3.23625
STCa-12802	CATGGCAGGACTTCAAGGACCTTACT	"-"	"-"	"-"	"-"	"-"	"-"	"-"	"-"	0.577	0.534	1.70574	0.582	"-"	"-"	"-"	0	0	0	1	0	0	0	3.23625
STCa-13010	CATGGCCATCAACAGGCTCACCTCAG	"-"	"-"	"-"	"-"	"-"	"-"	"-"	"-"	0.577	0.534	1.70574	0.582	"-"	"-"	"-"	0	0	0	1	0	0	0	3.23625
STCa-13044	CATGGCCCCGAGTGGTTGAATTCGAG	"-"	"-"	"-"	"-"	"-"	"-"	"-"	"-"	0.577	0.534	1.70574	0.582	"-"	"-"	"-"	0	0	0	1	0	0	0	3.23625
STCa-17021	CATGTAAAGCACAATAGAAATTCGTC	"-"	"-"	"-"	"-"	"-"	"-"	"-"	"-"	0.577	0.534	1.70574	0.582	"-"	"-"	"-"	0	0	0	1	0	0	0	3.23625
STCa-17283	CATGTAACTGTGCAGATACTTTGTTA	"-"	"-"	"-"	"-"	"-"	"-"	"-"	"-"	0.577	0.534	1.70574	0.582	"-"	"-"	"-"	0	0	0	1	0	0	0	3.23625
STCa-17346	CATGTAAGCGAATGCGAAACTGCTCT	"-"	"-"	"-"	"-"	"-"	"-"	"-"	"-"	0.577	0.534	1.70574	0.582	"-"	"-"	"-"	0	0	0	1	0	0	0	3.23625
STCa-17363	CATGTAAGGCGGTGTTGAGGTTGGTG	"-"	"-"	"-"	"-"	"-"	"-"	"-"	"-"	0.577	0.534	1.70574	0.582	"-"	"-"	"-"	0	0	0	1	0	0	0	3.23625
STCa-14293	CATGGGCCTGGCGCAACCCATATGAA	"-"	"-"	"-"	"-"	"-"	"-"	"-"	"-"	0.577	0.534	1.70574	0.582	"-"	"-"	"-"	0	0	0	1	0	0	0	3.23625
STCa-17506	CATGTAATCCCACAACAAGTGAGAGT	"-"	"-"	"-"	"-"	"-"	"-"	"-"	"-"	0.577	0.534	1.70574	0.582	"-"	"-"	"-"	0	0	0	1	0	0	0	3.23625
STCa-7594	CATGCAGTGTTGGTTAGAATTAGCTA	"-"	"-"	"-"	"-"	"-"	"-"	"-"	"-"	0.577	0.534	1.70574	0.582	"-"	"-"	"-"	0	0	0	1	0	0	0	3.23625
STCa-8029	CATGCATTGTCTATGTCGGTTCGGTT	"-"	"-"	"-"	"-"	"-"	"-"	"-"	"-"	0.577	0.534	1.70574	0.582	"-"	"-"	"-"	0	0	0	1	0	0	0	3.23625
STCa-2190	CATGAATTTGGTCCTATGAATTAAAG	5e-08	Contig19503	GR406112.1	"-"	"-"	"-"	"-"	"-"	0.577	0.534	1.70574	0.582	"-"	"-"	"-"	0	0	0	1	0	0	0	3.23625
STCa-9314	CATGCGTGCGAAAGTACGAACAAAGG	5e-08	Contig21386	ES560276.1	Q9LVA3_ARATH	Putative DC1.2 homolog; (SubName: Full=Ripening-related protein-like; contains similarity to pectinesterase)	GO:0030599; 0004857	"-"	"-"	0.577	0.534	1.70574	0.582	"-"	"-"	"-"	0	0	0	1	0	0	0	3.23625
STCa-15232	CATGGGTTATTGAATTCGAGCAGAAG	"-"	"-"	"-"	"-"	"-"	"-"	"-"	"-"	0.577	0.534	1.70574	0.582	"-"	"-"	"-"	0	0	0	1	0	0	0	3.23625
STCa-22885	CATGTTCCGAGATTAATTTTCCTGTG	5e-08	Contig27774	"-"	"-"	"-"	"-"	"-"	"-"	0.577	0.534	1.70574	0.582	"-"	"-"	"-"	0	0	0	1	0	0	0	3.23625
STCa-18367	CATGTAGCCGACCCTGTCTCGGGGGA	"-"	"-"	"-"	"-"	"-"	"-"	"-"	"-"	0.577	0.534	1.70574	0.582	"-"	"-"	"-"	0	0	0	1	0	0	0	3.23625
STCa-18434	CATGTAGGCAGGCATAATGGTACATA	"-"	"-"	"-"	"-"	"-"	"-"	"-"	"-"	0.577	0.534	1.70574	0.582	"-"	"-"	"-"	0	0	0	1	0	0	0	3.23625
STCa-15743	CATGGTCCAAATGAATTAGATTGATA	"-"	"-"	"-"	"-"	"-"	"-"	"-"	"-"	0.577	0.534	1.70574	0.582	"-"	"-"	"-"	0	0	0	1	0	0	0	3.23625
STCa-15982	CATGGTGATATGAATTCGAGCAGAAA	"-"	"-"	"-"	"-"	"-"	"-"	"-"	"-"	0.577	0.534	1.70574	0.582	"-"	"-"	"-"	0	0	0	1	0	0	0	3.23625
STCa-432	CATGAAAGATTGGAGGCTTTGGAGAA	5e-08	Contig16672	"-"	"-"	"-"	"-"	"-"	"-"	0.577	0.534	1.70574	0.582	"-"	"-"	"-"	0	0	0	1	0	0	0	3.23625
STCa-1734	CATGAATATAATGATTCAGTTACTGT	0.0008	Contig38446	"-"	"-"	"-"	"-"	"-"	"-"	0.577	0.534	1.70574	0.582	"-"	"-"	"-"	0	0	0	1	0	0	0	3.23625
STCa-2679	CATGACCTCAGAATAGAATATATATG	5e-08	Contig19475	GR395048.1	Q93Z93_ARATH	AT5g53050/MNB8_11	"-"	"-"	"-"	0.577	0.534	1.70574	0.582	"-"	"-"	"-"	0	0	0	1	0	0	0	3.23625
STCa-6642	CATGCAATATTCCTAAAGACATTTGT	5e-08	Contig10354	"-"	ARFE_ARATH	Auxin response factor 5; (AltName: Full=Transcription factor MONOPTEROS; AltName: Full=Auxin-responsive protein IAA24)	GO:0003677; 0010843; 0046983; 0005515; 0048364; 0009908; 0009790; 0048507; 0009734; 0007275; 0006350; 0045449; 0009942; 0010051; ; 0016020; 0005634	"-"	"-"	0.577	0.534	1.70574	0.582	"-"	"-"	"-"	0	0	0	1	0	0	0	3.23625
STCa-10339	CATGCTTGCTGAGCCATTGATGCTGG	5e-08	Contig36922	"-"	"-"	"-"	"-"	"-"	"-"	0.577	0.534	1.70574	0.582	"-"	"-"	"-"	0	0	0	1	0	0	0	3.23625
STCa-10631	CATGGAAAGAAGAAACACCATTTCTT	5e-08	Contig1584	FE673168.1	A8IK82_MAIZE	Dip protein	GO:6950	"-"	"-"	0.577	0.534	1.70574	0.582	"-"	"-"	"-"	0	0	0	1	0	0	0	3.23625
STCa-22729	CATGTTCAACTAGGCAAAAAAATATT	5e-08	Contig22697	"-"	Q52ZI9_PEA	SUPPRESSOR OF OVEREXPRESSION OF CONSTANS 1 a	GO:0003677; 0043565; 0003700; 0006350; 0045449; 0006355; 0005634	"-"	"-"	0.577	0.534	1.70574	0.582	"-"	"-"	"-"	0	0	0	1	0	0	0	3.23625
STCa-16738	CATGGTTGTTATTTCTTTTCAAAGAT	"-"	"-"	"-"	"-"	"-"	"-"	"-"	"-"	0.577	0.534	1.70574	0.582	"-"	"-"	"-"	0	0	0	1	0	0	0	3.23625
STCa-1736	CATGAATATACTTTTCTGCAAAAAAA	0.0002	Contig43778	"-"	"-"	"-"	"-"	"-"	"-"	0.577	0.534	1.70574	0.582	"-"	"-"	"-"	0	0	0	1	0	0	0	3.23625
STCa-19586	CATGTCAGCGGATCAGCCCTCGGAGG	"-"	"-"	"-"	"-"	"-"	"-"	"-"	"-"	0.577	0.534	1.70574	0.582	"-"	"-"	"-"	0	0	0	1	0	0	0	3.23625
STCa-5286	CATGATGGGTGAAGTTTTGTACTTGC	5e-08	Contig20823	"-"	"-"	"-"	"-"	"-"	"-"	0.577	0.534	1.70574	0.582	"-"	"-"	"-"	0	0	0	1	0	0	0	3.23625
STCa-17185	CATGTAACAATGTGTACCATAAACAG	"-"	"-"	"-"	"-"	"-"	"-"	"-"	"-"	0.577	0.534	1.70574	0.582	"-"	"-"	"-"	0	0	0	1	0	0	0	3.23625
STCa-1924	CATGAATGATTTGGACTATGGAAATT	5e-08	Contig6970	"-"	Q42246_ARATH	YmL27	"-"	"-"	"-"	0.577	0.534	1.70574	0.582	"-"	"-"	"-"	0	0	0	1	0	0	0	3.23625
STCa-20025	CATGTCTACGGCCTATAATGGTGTTG	"-"	"-"	"-"	"-"	"-"	"-"	"-"	"-"	0.577	0.534	1.70574	0.582	"-"	"-"	"-"	0	0	0	1	0	0	0	3.23625
STCa-3419	CATGAGCTAACAATTAACCATATATG	5e-05	Contig26542	FE669589.1	"-"	"-"	"-"	"-"	"-"	0.577	0.534	1.70574	0.582	"-"	"-"	"-"	0	0	0	1	0	0	0	3.23625
STCa-3949	CATGAGTGTATTACACTAAAGTTTGT	5e-08	Contig36891	GR398910.1	Q0JLC0_ORYSJ	Os01g0610400 protein	"-"	"-"	"-"	0.577	0.534	1.70574	0.582	"-"	"-"	"-"	0	0	0	1	0	0	0	3.23625
STCa-20086	CATGTCTCCAAACAATAAGGTTTACC	"-"	"-"	"-"	"-"	"-"	"-"	"-"	"-"	0.577	0.534	1.70574	0.582	"-"	"-"	"-"	0	0	0	1	0	0	0	3.23625
STCa-14052	CATGGGATTATTACTCAGATGCATTT	5e-08	Contig15339	"-"	"-"	"-"	"-"	"-"	"-"	0.577	0.534	1.70574	0.582	"-"	"-"	"-"	0	0	0	1	0	0	0	3.23625
STCa-6582	CATGCAAGTTTGCATATAAGAATGCC	5e-08	Contig5186	"-"	Q3E9X8_ARATH	Putative uncharacterized protein At4g21585.1	GO:0000014; 0016788; 0003676; 0043765; 0004519; 0006308	"-"	"-"	0.577	0.534	1.70574	0.582	"-"	"-"	"-"	0	0	0	1	0	0	0	3.23625
STCa-6791	CATGCACAAATTATAGTAACCCTTAA	5e-08	Contig21391	"-"	NFS2_ARATH	Cysteine desulfurase 2, chloroplastic precursor; ( EC=2.8.1.7; EC=4.4.1.16; AltName: Full=Selenocysteine lyase; AltName: Full=Protein AtCpNifS; AltName: Full=NIFS-like protein; AltName: Full=Plastid sufS-like protein)	GO:0003824; 0030170; 0016740; 0016829; 0031071; 0009000; 0008152; 0006790; 0001887; 0010269; 0006534; 0018283; 0009507; 0009536	"-"	"-"	0.577	0.534	1.70574	0.582	"-"	"-"	"-"	0	0	0	1	0	0	0	3.23625
STCa-12008	CATGGAGTAGGTAGAACCAACTGAAT	"-"	"-"	"-"	"-"	"-"	"-"	"-"	"-"	0.577	0.534	1.70574	0.582	"-"	"-"	"-"	0	0	0	1	0	0	0	3.23625
STCa-20158	CATGTCTGTGTCATAAGTGCCAATAA	"-"	"-"	"-"	"-"	"-"	"-"	"-"	"-"	0.577	0.534	1.70574	0.582	"-"	"-"	"-"	0	0	0	1	0	0	0	3.23625
STCa-17444	CATGTAATAATGGCCTCTCTCTCCCT	"-"	"-"	"-"	"-"	"-"	"-"	"-"	"-"	0.577	0.534	1.70574	0.582	"-"	"-"	"-"	0	0	0	1	0	0	0	3.23625
STCa-9909	CATGCTGAGAGACTTACCATTTCATA	5e-08	Contig4120	"-"	Q1LCW7_RALME	Enoyl-CoA hydratase; ( EC=4.2.1.17)	GO:0003824; 0016829; 0004300; 0008152	"-"	"-"	0.577	0.534	1.70574	0.582	"-"	"-"	"-"	0	0	0	1	0	0	0	3.23625
STCa-11669	CATGGAGAAGGAGCAGAAGGTGGAGG	5e-08	Contig43303	"-"	Q9FFD3_ARATH	Mutator-like transposase-like protein	GO:0003676; 0008270	"-"	"-"	0.577	0.534	1.70574	0.582	"-"	"-"	"-"	0	0	0	1	0	0	0	3.23625
STCa-12639	CATGGCAAGGGAGAAATTATTATCAA	"-"	"-"	"-"	"-"	"-"	"-"	"-"	"-"	0.577	0.534	1.70574	0.582	"-"	"-"	"-"	0	0	0	1	0	0	0	3.23625
STCa-17879	CATGTACCAATAGAGCACACTGAAAT	"-"	"-"	"-"	"-"	"-"	"-"	"-"	"-"	0.577	0.534	1.70574	0.582	"-"	"-"	"-"	0	0	0	1	0	0	0	3.23625
STCa-18247	CATGTAGAGTGCCCAATGGTATATAA	"-"	"-"	"-"	"-"	"-"	"-"	"-"	"-"	0.577	0.534	1.70574	0.582	"-"	"-"	"-"	0	0	0	1	0	0	0	3.23625
STCa-18414	CATGTAGGAGATACAATTCCAATAAT	"-"	"-"	"-"	"-"	"-"	"-"	"-"	"-"	0.577	0.534	1.70574	0.582	"-"	"-"	"-"	0	0	0	1	0	0	0	3.23625
STCa-14153	CATGGGCATAGTGATTTCGAGCAGAA	"-"	"-"	"-"	"-"	"-"	"-"	"-"	"-"	0.577	0.534	1.70574	0.582	"-"	"-"	"-"	0	0	0	1	0	0	0	3.23625
STCa-15534	CATGGTATAAGAGAGTCTATGAATTC	2e-07	Contig15981	EH058717.1	"-"	"-"	"-"	"-"	"-"	0.577	0.534	1.70574	0.582	"-"	"-"	"-"	0	0	0	1	0	0	0	3.23625
STCa-16606	CATGGTTGAAGCAAAATAAATTGTTT	2e-07	Contig21433	GR406942.1	H1L1_OSTED	Sperm-specific H1/protamine-like protein type 1 precursor; (Contains: RecName: Full=Sperm-specific protein OE1; AltName: Full=Sperm-specific linker histone H1-like protein OE1; Contains: RecName: Full=Sperm-specific protein OE3; AltName: Full=Protamine-like OS3)	GO:0003677; 0006334; 0030261; 0007275; 0007283; 0030154; 0000786; 0005694; 0005634	"-"	"-"	0.577	0.534	1.70574	0.582	"-"	"-"	"-"	0	0	0	1	0	0	0	3.23625
STCa-19617	CATGTCATAAAAAAAATCTGTATCAT	5e-08	Contig44285	"-"	PSAEB_NICSY	Photosystem I reaction center subunit IV B, chloroplastic precursor; ( Short=PSI-E B; Contains: RecName: Full=Photosystem I reaction center subunit IV B isoform 2)	GO:0003824; 0015979; 0009538; 0009522; 0009535; 0009579; 0016020; 0009507; 0009536	"-"	"-"	0.577	0.534	1.70574	0.582	"-"	"-"	"-"	0	0	0	1	0	0	0	3.23625
STCa-21692	CATGTGTCTGCTTACCGTACTAATGT	5e-08	Contig8118	"-"	GAPN_PEA	NADP-dependent glyceraldehyde-3-phosphate dehydrogenase; ( EC=1.2.1.9; AltName: Full=Non-phosphorylating glyceraldehyde 3-phosphate dehydrogenase; AltName: Full=Glyceraldehyde-3-phosphate dehydrogenase [NADP+]; AltName: Full=Triosephosphate dehydrogenase)	GO:0008886; 0016491; 0008152; 0055114; 0005737	"-"	"-"	0.577	0.534	1.70574	0.582	"-"	"-"	"-"	0	0	0	1	0	0	0	3.23625
STCa-22705	CATGTTCAAAACTTACGCCTCCTTGT	5e-08	Contig39687	"-"	"-"	"-"	"-"	"-"	"-"	0.577	0.534	1.70574	0.582	"-"	"-"	"-"	0	0	0	1	0	0	0	3.23625
STCa-15615	CATGGTATGTGTCAGATTAGTTATTG	"-"	"-"	"-"	"-"	"-"	"-"	"-"	"-"	0.577	0.534	1.70574	0.582	"-"	"-"	"-"	0	0	0	1	0	0	0	3.23625
STCa-15695	CATGGTCACTACTTCCTTAAAAAAAA	"-"	"-"	"-"	"-"	"-"	"-"	"-"	"-"	0.577	0.534	1.70574	0.582	"-"	"-"	"-"	0	0	0	1	0	0	0	3.23625
STCa-20660	CATGTGATGGCTATGAACAAGCTACA	"-"	"-"	"-"	"-"	"-"	"-"	"-"	"-"	0.577	0.534	1.70574	0.582	"-"	"-"	"-"	0	0	0	1	0	0	0	3.23625
STCa-16065	CATGGTGCGGCTGTAACTTGTTTCTG	"-"	"-"	"-"	"-"	"-"	"-"	"-"	"-"	0.577	0.534	1.70574	0.582	"-"	"-"	"-"	0	0	0	1	0	0	0	3.23625
STCa-16278	CATGGTGTAGTTACTAATATTACTGT	"-"	"-"	"-"	"-"	"-"	"-"	"-"	"-"	0.577	0.534	1.70574	0.582	"-"	"-"	"-"	0	0	0	1	0	0	0	3.23625
STCa-20387	CATGTGAAGTGAACTCTTCAGCATAT	"-"	"-"	"-"	"-"	"-"	"-"	"-"	"-"	0.577	0.534	1.70574	0.582	"-"	"-"	"-"	0	0	0	1	0	0	0	3.23625
STCa-20448	CATGTGAATTTTCTGGCAATTCAAGA	"-"	"-"	"-"	"-"	"-"	"-"	"-"	"-"	0.577	0.534	1.70574	0.582	"-"	"-"	"-"	0	0	0	1	0	0	0	3.23625
STCa-20465	CATGTGACATATAAAACTTTGCATTA	"-"	"-"	"-"	"-"	"-"	"-"	"-"	"-"	0.577	0.534	1.70574	0.582	"-"	"-"	"-"	0	0	0	1	0	0	0	3.23625
STCa-20495	CATGTGACTAAAATATTGTATTTCAT	"-"	"-"	"-"	"-"	"-"	"-"	"-"	"-"	0.577	0.534	1.70574	0.582	"-"	"-"	"-"	0	0	0	1	0	0	0	3.23625
STCa-20564	CATGTGAGGATTTTGAATTCGAGCAG	"-"	"-"	"-"	"-"	"-"	"-"	"-"	"-"	0.577	0.534	1.70574	0.582	"-"	"-"	"-"	0	0	0	1	0	0	0	3.23625
STCa-17892	CATGTACCATAATAACTGTAATGACC	"-"	"-"	"-"	"-"	"-"	"-"	"-"	"-"	0.577	0.534	1.70574	0.582	"-"	"-"	"-"	0	0	0	1	0	0	0	3.23625
STCa-18049	CATGTACTATTTGCTATCAAAAAAAA	"-"	"-"	"-"	"-"	"-"	"-"	"-"	"-"	0.577	0.534	1.70574	0.582	"-"	"-"	"-"	0	0	0	1	0	0	0	3.23625
STCa-20978	CATGTGGAAATGTATGATGATGTATC	"-"	"-"	"-"	"-"	"-"	"-"	"-"	"-"	0.577	0.534	1.70574	0.582	"-"	"-"	"-"	0	0	0	1	0	0	0	3.23625
STCa-18181	CATGTAGAAGTTTTTAATCATCTATG	"-"	"-"	"-"	"-"	"-"	"-"	"-"	"-"	0.577	0.534	1.70574	0.582	"-"	"-"	"-"	0	0	0	1	0	0	0	3.23625
STCa-21094	CATGTGGATGTTAGGATGTAGGTTAT	"-"	"-"	"-"	"-"	"-"	"-"	"-"	"-"	0.577	0.534	1.70574	0.582	"-"	"-"	"-"	0	0	0	1	0	0	0	3.23625
STCa-21177	CATGTGGCTCTGATCAGCACCGCCAA	"-"	"-"	"-"	"-"	"-"	"-"	"-"	"-"	0.577	0.534	1.70574	0.582	"-"	"-"	"-"	0	0	0	1	0	0	0	3.23625
STCa-21275	CATGTGGGGTTGAATTCGAGCAGAAA	"-"	"-"	"-"	"-"	"-"	"-"	"-"	"-"	0.577	0.534	1.70574	0.582	"-"	"-"	"-"	0	0	0	1	0	0	0	3.23625
STCa-21251	CATGTGGGGGTTGGGGTTTGGGGTTT	"-"	"-"	"-"	"-"	"-"	"-"	"-"	"-"	0.577	0.534	1.70574	0.582	"-"	"-"	"-"	0	0	0	1	0	0	0	3.23625
STCa-19259	CATGTATTGATAAAAGTTATGATGAA	"-"	"-"	"-"	"-"	"-"	"-"	"-"	"-"	0.577	0.534	1.70574	0.582	"-"	"-"	"-"	0	0	0	1	0	0	0	3.23625
STCa-21277	CATGTGGGGTTGGTTGGGTTGAGTTC	"-"	"-"	"-"	"-"	"-"	"-"	"-"	"-"	0.577	0.534	1.70574	0.582	"-"	"-"	"-"	0	0	0	1	0	0	0	3.23625
STCa-1906	CATGAATGATATGAGATAAGGAAAAA	0.0002	Contig39611	"-"	"-"	"-"	"-"	"-"	"-"	0.577	0.534	1.70574	0.582	"-"	"-"	"-"	0	0	0	1	0	0	0	3.23625
STCa-21561	CATGTGTAGCATTATTTTGAGGCTCT	"-"	"-"	"-"	"-"	"-"	"-"	"-"	"-"	0.577	0.534	1.70574	0.582	"-"	"-"	"-"	0	0	0	1	0	0	0	3.23625
STCa-21901	CATGTGTGTTGTTCTAATTTAAAATA	"-"	"-"	"-"	"-"	"-"	"-"	"-"	"-"	0.577	0.534	1.70574	0.582	"-"	"-"	"-"	0	0	0	1	0	0	0	3.23625
STCa-22035	CATGTGTTGGTGGACTGGATGTGTTA	"-"	"-"	"-"	"-"	"-"	"-"	"-"	"-"	0.577	0.534	1.70574	0.582	"-"	"-"	"-"	0	0	0	1	0	0	0	3.23625
STCa-22084	CATGTGTTTGGAACTACATTTGCTTG	"-"	"-"	"-"	"-"	"-"	"-"	"-"	"-"	0.577	0.534	1.70574	0.582	"-"	"-"	"-"	0	0	0	1	0	0	0	3.23625
STCa-22180	CATGTTAACAAATGTTGTTTGAACCG	"-"	"-"	"-"	"-"	"-"	"-"	"-"	"-"	0.577	0.534	1.70574	0.582	"-"	"-"	"-"	0	0	0	1	0	0	0	3.23625
STCa-21443	CATGTGTAAACCCTACCTATTGCCTA	"-"	"-"	"-"	"-"	"-"	"-"	"-"	"-"	0.577	0.534	1.70574	0.582	"-"	"-"	"-"	0	0	0	1	0	0	0	3.23625
STCa-22340	CATGTTACATTTAAGGATAATAGCTG	"-"	"-"	"-"	"-"	"-"	"-"	"-"	"-"	0.577	0.534	1.70574	0.582	"-"	"-"	"-"	0	0	0	1	0	0	0	3.23625
STCa-21908	CATGTGTGTTTCAGTTTTGAGGATGA	"-"	"-"	"-"	"-"	"-"	"-"	"-"	"-"	0.577	0.534	1.70574	0.582	"-"	"-"	"-"	0	0	0	1	0	0	0	3.23625
STCa-22029	CATGTGTTGGAATAAAATTCTTGCTA	"-"	"-"	"-"	"-"	"-"	"-"	"-"	"-"	0.577	0.534	1.70574	0.582	"-"	"-"	"-"	0	0	0	1	0	0	0	3.23625
STCa-6663	CATGCAATCTGAAGTTTCTCTGCTTA	5e-08	Contig17151	"-"	"-"	"-"	"-"	"-"	"-"	0.577	0.534	1.70574	0.582	"-"	"-"	"-"	0	0	0	1	0	0	0	3.23625
STCa-23507	CATGTTGGTTAAGAATCTGAAATGAG	"-"	"-"	"-"	"-"	"-"	"-"	"-"	"-"	0.577	0.534	1.70574	0.582	"-"	"-"	"-"	0	0	0	1	0	0	0	3.23625
STCa-8425	CATGCCATCATCACTACCATAGCATT	5e-08	Contig36	GR399121.1	"-"	"-"	"-"	"-"	"-"	0.577	0.534	1.70574	0.582	"-"	"-"	"-"	0	0	0	1	0	0	0	3.23625
STCa-23527	CATGTTGTAAATGTTTGAAGTTGAAG	"-"	"-"	"-"	"-"	"-"	"-"	"-"	"-"	0.577	0.534	1.70574	0.582	"-"	"-"	"-"	0	0	0	1	0	0	0	3.23625
STCa-23545	CATGTTGTAATTTTGGACTTTGGAGA	"-"	"-"	"-"	"-"	"-"	"-"	"-"	"-"	0.577	0.534	1.70574	0.582	"-"	"-"	"-"	0	0	0	1	0	0	0	3.23625
STCa-23549	CATGTTGTACCAAGTCAAAACCAGAA	"-"	"-"	"-"	"-"	"-"	"-"	"-"	"-"	0.577	0.534	1.70574	0.582	"-"	"-"	"-"	0	0	0	1	0	0	0	3.23625
STCa-23566	CATGTTGTATAATATGAAGTAGTTTT	"-"	"-"	"-"	"-"	"-"	"-"	"-"	"-"	0.577	0.534	1.70574	0.582	"-"	"-"	"-"	0	0	0	1	0	0	0	3.23625
STCa-23721	CATGTTTAACAGTTCGGTTTTTCATT	"-"	"-"	"-"	"-"	"-"	"-"	"-"	"-"	0.577	0.534	1.70574	0.582	"-"	"-"	"-"	0	0	0	1	0	0	0	3.23625
STCa-9703	CATGCTCAATGGAGAACATTAACTTC	5e-08	Contig39142	"-"	"-"	"-"	"-"	"-"	"-"	0.577	0.534	1.70574	0.582	"-"	"-"	"-"	0	0	0	1	0	0	0	3.23625
STCa-9735	CATGCTCATAAACTATTGAAATTATT	5e-08	Contig5232	"-"	"-"	"-"	"-"	"-"	"-"	0.577	0.534	1.70574	0.582	"-"	"-"	"-"	0	0	0	1	0	0	0	3.23625
STCa-9847	CATGCTCTTGGATAAGTTGCATTAGC	5e-08	Contig4711	"-"	"-"	"-"	"-"	"-"	"-"	0.577	0.534	1.70574	0.582	"-"	"-"	"-"	0	0	0	1	0	0	0	3.23625
STCa-23829	CATGTTTATAATACAAAGGCGAATTA	"-"	"-"	"-"	"-"	"-"	"-"	"-"	"-"	0.577	0.534	1.70574	0.582	"-"	"-"	"-"	0	0	0	1	0	0	0	3.23625
STCa-661	CATGAAATTAGGAAGTAGAATGTGCG	5e-08	Contig21644	"-"	Q1K3V9_DESAC	Na+/H+ antiporter subunit	GO:0005451; 0015672; 0015992	"-"	"-"	0.577	0.534	1.70574	0.582	"-"	"-"	"-"	0	0	0	1	0	0	0	3.23625
STCa-24249	CATGTTTTAGATTGAATTCGAGCAGA	"-"	"-"	"-"	"-"	"-"	"-"	"-"	"-"	0.577	0.534	1.70574	0.582	"-"	"-"	"-"	0	0	0	1	0	0	0	3.23625
STCa-1478	CATGAAGGGTATATGTTCCCTTTGCT	5e-08	Contig39219	"-"	Q7Y036_CUCSA	MutT-like protein (Fragment)	GO:16787	"-"	"-"	0.577	0.534	1.70574	0.582	"-"	"-"	"-"	0	0	0	1	0	0	0	3.23625
STCa-11177	CATGGAATTTGTAAATAGTGTATAGC	5e-08	Contig355	GR392610.1	"-"	"-"	"-"	"-"	"-"	0.577	0.534	1.70574	0.582	"-"	"-"	"-"	0	0	0	1	0	0	0	3.23625
STCa-22144	CATGTTAAACCAGATAGTCGATGTTT	"-"	"-"	"-"	"-"	"-"	"-"	"-"	"-"	0.577	0.534	1.70574	0.582	"-"	"-"	"-"	0	0	0	1	0	0	0	3.23625
STCa-2508	CATGACATTAACATTATGTGATCCAG	5e-08	Contig24615	"-"	GXCB_DICDI	Rac guanine nucleotide exchange factor B	GO:0051015; 0005085; 0005089; 0035023; 0006887; 0051764; 0006897; 0005622; 0005768; 0005770; 0005938	"-"	"-"	0.577	0.534	1.70574	0.582	"-"	"-"	"-"	0	0	0	1	0	0	0	3.23625
STCa-12038	CATGGAGTGATAACTACCTTTTAAAG	5e-08	Contig31501	FE673368.1	"-"	"-"	"-"	"-"	"-"	0.577	0.534	1.70574	0.582	"-"	"-"	"-"	0	0	0	1	0	0	0	3.23625
STCa-12203	CATGGATATTGTATAAATTGTTGTTC	0.0008	Contig4174	"-"	"-"	"-"	"-"	"-"	"-"	0.577	0.534	1.70574	0.582	"-"	"-"	"-"	0	0	0	1	0	0	0	3.23625
STCa-4308	CATGATAGCGATTAAATAATTATGTC	5e-08	Contig412	"-"	Q2PEV2_TRIPR	Putative UDP-glucose pyrophosphorylase	GO:0003735; 0016779; 0008152; 0006412; 0005622; 0005840; 0030529	"-"	"-"	0.577	0.534	1.70574	0.582	"-"	"-"	"-"	0	0	0	1	0	0	0	3.23625
STCa-6228	CATGCAAAGTGGCCTTACCCAACTGA	"-"	"-"	"-"	"-"	"-"	"-"	"-"	"-"	0.577	0.534	1.70574	0.582	"-"	"-"	"-"	0	0	0	1	0	0	0	3.23625
STCa-6424	CATGCAAGAAAGAAGGCACTGCCTAC	5e-08	Contig20331	"-"	"-"	"-"	"-"	"-"	"-"	0.577	0.534	1.70574	0.582	"-"	"-"	"-"	0	0	0	1	0	0	0	3.23625
STCa-6749	CATGCAATTGGACGCTGTCCTGAATG	5e-08	Contig16257	"-"	Q9LS85_ARATH	Emb|CAB10230.1	GO:0003723; 0048316; 0000373; 0009507	"-"	"-"	0.577	0.534	1.70574	0.582	"-"	"-"	"-"	0	0	0	1	0	0	0	3.23625
STCa-8074	CATGCATTTCCAGTAAAAACAGGTTG	5e-08	Contig15180	GR404382.1	"-"	"-"	"-"	"-"	"-"	0.577	0.534	1.70574	0.582	"-"	"-"	"-"	0	0	0	1	0	0	0	3.23625
STCa-8569	CATGCCCCTGAATTTGGATGTCAGTT	5e-08	Contig36350	FL518983.1	A9XNN2_9MYRT	SOUL-like protein (Fragment)	"-"	"-"	"-"	0.577	0.534	1.70574	0.582	"-"	"-"	"-"	0	0	0	1	0	0	0	3.23625
STCa-9203	CATGCGGGATTGTGTAGAGATTTCCA	5e-08	Contig37313	"-"	A4ZGT8_SOYBN	Transcription factor bZIP63 (Fragment)	GO:0003677; 0046983; 0043565; 0003700; 0006355; 0005634	"-"	"-"	0.577	0.534	1.70574	0.582	"-"	"-"	"-"	0	0	0	1	0	0	0	3.23625
STCa-16258	CATGGTGGTTTTGCTCAATGTATGGA	5e-08	Contig11300	"-"	"-"	"-"	"-"	"-"	"-"	0.577	0.534	1.70574	0.582	"-"	"-"	"-"	0	0	0	1	0	0	0	3.23625
STCa-16330	CATGGTGTGGTTGCGATGTACGCAGA	5e-08	Contig3822	"-"	"-"	"-"	"-"	"-"	"-"	0.577	0.534	1.70574	0.582	"-"	"-"	"-"	0	0	0	1	0	0	0	3.23625
STCa-23238	CATGTTGATGGCTAATATGTTACTGT	"-"	"-"	"-"	"-"	"-"	"-"	"-"	"-"	0.577	0.534	1.70574	0.582	"-"	"-"	"-"	0	0	0	1	0	0	0	3.23625
STCa-23254	CATGTTGATGTTTGCTGTGCTGTCAA	"-"	"-"	"-"	"-"	"-"	"-"	"-"	"-"	0.577	0.534	1.70574	0.582	"-"	"-"	"-"	0	0	0	1	0	0	0	3.23625
STCa-16726	CATGGTTGTGAGCAATAAACATATAT	5e-08	Contig44070	"-"	"-"	"-"	"-"	"-"	"-"	0.577	0.534	1.70574	0.582	"-"	"-"	"-"	0	0	0	1	0	0	0	3.23625
STCa-16846	CATGGTTTTATAAACTTGAGCTTTTC	5e-08	Contig29827	"-"	"-"	"-"	"-"	"-"	"-"	0.577	0.534	1.70574	0.582	"-"	"-"	"-"	0	0	0	1	0	0	0	3.23625
STCa-23340	CATGTTGCTGGGTAGTTTCTCAAGGT	"-"	"-"	"-"	"-"	"-"	"-"	"-"	"-"	0.577	0.534	1.70574	0.582	"-"	"-"	"-"	0	0	0	1	0	0	0	3.23625
STCa-11413	CATGGACCGGCCTCCAATAAGTGAAC	5e-08	Contig1306	FE671835.1	SNL4_ARATH	Paired amphipathic helix protein Sin3-like 4	GO:0006350; 0045449; 0006355; 0005634	"-"	"-"	0.577	0.534	1.70574	0.582	"-"	"-"	"-"	0	0	0	1	0	0	0	3.23625
STCa-17398	CATGTAAGTTATATTACTAAGTTTTT	2e-07	Contig36255	GR915432.1	"-"	"-"	"-"	"-"	"-"	0.577	0.534	1.70574	0.582	"-"	"-"	"-"	0	0	0	1	0	0	0	3.23625
STCa-23447	CATGTTGGGCTGACAGGGTTCCAGTA	"-"	"-"	"-"	"-"	"-"	"-"	"-"	"-"	0.577	0.534	1.70574	0.582	"-"	"-"	"-"	0	0	0	1	0	0	0	3.23625
STCa-23563	CATGTTGTATAACAAAGAAAGACGAT	"-"	"-"	"-"	"-"	"-"	"-"	"-"	"-"	0.577	0.534	1.70574	0.582	"-"	"-"	"-"	0	0	0	1	0	0	0	3.23625
STCa-20134	CATGTCTGGACTGTATGAGGCTGGAG	"-"	"-"	"-"	"-"	"-"	"-"	"-"	"-"	0.577	0.534	1.70574	0.582	"-"	"-"	"-"	0	0	0	1	0	0	0	3.23625
STCa-22988	CATGTTCTGATATTGAATTCGAGCAG	"-"	"-"	"-"	"-"	"-"	"-"	"-"	"-"	0.577	0.534	1.70574	0.582	"-"	"-"	"-"	0	0	0	1	0	0	0	3.23625
STCa-23810	CATGTTTAGGTGTATGATTCATTGAG	"-"	"-"	"-"	"-"	"-"	"-"	"-"	"-"	0.577	0.534	1.70574	0.582	"-"	"-"	"-"	0	0	0	1	0	0	0	3.23625
STCa-20239	CATGTCTTTGAAGAGTGTGGTTCAGT	5e-08	Contig9843	"-"	"-"	"-"	"-"	"-"	"-"	0.577	0.534	1.70574	0.582	"-"	"-"	"-"	0	0	0	1	0	0	0	3.23625
STCa-17241	CATGTAACCCGCAGCTCTAGTTCTAT	5e-08	Contig22096	GR409226.1	A6YRB2_GOSRA	Alpha-expansin 4 (Fragment)	GO:0009664; 0005576	"-"	"-"	0.577	0.534	1.70574	0.582	"-"	"-"	"-"	0	0	0	1	0	0	0	3.23625
STCa-20512	CATGTGACTTGAACCCTGTTTTTAGA	5e-08	Contig6392	"-"	"-"	"-"	"-"	"-"	"-"	0.577	0.534	1.70574	0.582	"-"	"-"	"-"	0	0	0	1	0	0	0	3.23625
STCa-20669	CATGTGATGTATAGTAAATTCAATAT	5e-08	Contig23995	"-"	"-"	"-"	"-"	"-"	"-"	0.577	0.534	1.70574	0.582	"-"	"-"	"-"	0	0	0	1	0	0	0	3.23625
STCa-18484	CATGTAGTAATATAAGTTTGGTCCAA	5e-08	Contig3998	"-"	RPB7_SOYBN	DNA-directed RNA polymerase II subunit RPB7; ( Short=RNA polymerase II subunit B7)	GO:0003899; 0003723; 0006350; 0005634	"-"	"-"	0.577	0.534	1.70574	0.582	"-"	"-"	"-"	0	0	0	1	0	0	0	3.23625
STCa-18610	CATGTAGTTTCGTAAATAAAGTTGTA	1e-05	Contig45694	"-"	"-"	"-"	"-"	"-"	"-"	0.577	0.534	1.70574	0.582	"-"	"-"	"-"	0	0	0	1	0	0	0	3.23625
STCa-23995	CATGTTTGAAATCAAAGCTTCCAATG	"-"	"-"	"-"	"-"	"-"	"-"	"-"	"-"	0.577	0.534	1.70574	0.582	"-"	"-"	"-"	0	0	0	1	0	0	0	3.23625
STCa-18968	CATGTATGAAGATATAAGATTTATCA	5e-08	Contig6172	"-"	Q8H251_MEDTR	Amt2-like protein	GO:0008519; 0006810; 0055085; 0016021; 0016020	"-"	"-"	0.577	0.534	1.70574	0.582	"-"	"-"	"-"	0	0	0	1	0	0	0	3.23625
STCa-12859	CATGGCATCGAAGGGAGTCCGACTGA	"-"	"-"	"-"	"-"	"-"	"-"	"-"	"-"	0.577	0.534	1.70574	0.582	"-"	"-"	"-"	0	0	0	1	0	0	0	3.23625
STCa-24143	CATGTTTGTAAATAGACTTTGTTTTC	"-"	"-"	"-"	"-"	"-"	"-"	"-"	"-"	0.577	0.534	1.70574	0.582	"-"	"-"	"-"	0	0	0	1	0	0	0	3.23625
STCa-23272	CATGTTGCAACAGTTTTGTACAAAAG	5e-08	Contig27628	"-"	"-"	"-"	"-"	"-"	"-"	0.577	0.534	1.70574	0.582	"-"	"-"	"-"	0	0	0	1	0	0	0	3.23625
STCa-24381	CATGTTTTGGTAGGTGGAGTGAGTAT	5e-08	Contig44554	"-"	Q0JCY4_ORYSJ	Os04g0443500 protein; (SubName: Full=cDNA clone:001-119-C06, full insert sequence)	GO:3824	"-"	"-"	0.577	0.534	1.70574	0.582	"-"	"-"	"-"	0	0	0	1	0	0	0	3.23625
STCa-24407	CATGTTTTTACCTCATTTATGAAGTA	5e-08	Contig6223	"-"	Q9FG01_ARATH	Putative splicing factor 3a; (SubName: Full=Putative splicing factor 3a protein; SubName: Full=Splicing factor 3a)	GO:0003676; 0008270; 0045694; 0005622; 0005829; 0005634	"-"	"-"	0.577	0.534	1.70574	0.582	"-"	"-"	"-"	0	0	0	1	0	0	0	3.23625
STCa-24437	CATGTTTTTGGGTACAAAAAGATTTT	0.0008	Contig41411	"-"	A8MR23_ARATH	Uncharacterized protein At3g19460.2	GO:5783	"-"	"-"	0.577	0.534	1.70574	0.582	"-"	"-"	"-"	0	0	0	1	0	0	0	3.23625
STCa-6313	CATGCAACATAGAGACATAATAAACT	1e-05	Contig7534	"-"	"-"	"-"	"-"	"-"	"-"	0.577	0.534	1.70574	0.582	"-"	"-"	"-"	0	0	0	1	0	0	0	3.23625
STCa-9908	CATGCTGAGAATTTCAAGTTGCTTGC	5e-08	Contig43646	"-"	A5YVS2_PROJU	Rab7	GO:0000166; 0005525; 0015031; 0007264	"-"	"-"	0.577	0.534	1.70574	0.582	"-"	"-"	"-"	0	0	0	1	0	0	0	3.23625
STCa-15122	CATGGGTGTCAAGGCTTTGAGGCGGT	5e-08	Contig4926	"-"	A2Q1S2_MEDTR	[2Fe-2S]-binding (Fragment)	"-"	"-"	"-"	0.577	0.534	1.70574	0.582	"-"	"-"	"-"	0	0	0	1	0	0	0	3.23625
STCa-522	CATGAAAGTTGGAAGCATATAAAGAG	5e-08	Contig39325	"-"	"-"	"-"	"-"	"-"	"-"	0.577	0.534	1.70574	0.582	"-"	"-"	"-"	0	0	0	1	0	0	0	3.23625
STCa-1032	CATGAACTGATAACTGACTTTAGTAG	5e-08	Contig10444	"-"	"-"	"-"	"-"	"-"	"-"	0.577	0.534	1.70574	0.582	"-"	"-"	"-"	0	0	0	1	0	0	0	3.23625
STCa-1276	CATGAAGATGACCCTTAACGTCTTGT	5e-08	Contig21594	GR393397.1	"-"	"-"	"-"	"-"	"-"	0.577	0.534	1.70574	0.582	"-"	"-"	"-"	0	0	0	1	0	0	0	3.23625
STCa-1540	CATGAAGTATATGGGGATTTGTATCA	5e-08	Contig37562	"-"	"-"	"-"	"-"	"-"	"-"	0.577	0.534	1.70574	0.582	"-"	"-"	"-"	0	0	0	1	0	0	0	3.23625
STCa-1758	CATGAATATGTTGATCTAGTTACAGG	5e-08	Contig24867	"-"	"-"	"-"	"-"	"-"	"-"	0.577	0.534	1.70574	0.582	"-"	"-"	"-"	0	0	0	1	0	0	0	3.23625
STCa-1772	CATGAATATTTTTCTGTGGCTCTGAT	1e-05	Contig15184	GR398135.1	"-"	"-"	"-"	"-"	"-"	0.577	0.534	1.70574	0.582	"-"	"-"	"-"	0	0	0	1	0	0	0	3.23625
STCa-2024	CATGAATGTATCTTGTTTGGTCTCTC	0.0002	Contig7588	"-"	"-"	"-"	"-"	"-"	"-"	0.577	0.534	1.70574	0.582	"-"	"-"	"-"	0	0	0	1	0	0	0	3.23625
STCa-2495	CATGACATCAAATTTAGAATATTTGC	5e-08	Contig41155	"-"	"-"	"-"	"-"	"-"	"-"	0.577	0.534	1.70574	0.582	"-"	"-"	"-"	0	0	0	1	0	0	0	3.23625
STCa-2525	CATGACATTGCTTCCAAACCCCTTTC	5e-08	Contig5434	"-"	"-"	"-"	"-"	"-"	"-"	0.577	0.534	1.70574	0.582	"-"	"-"	"-"	0	0	0	1	0	0	0	3.23625
STCa-2609	CATGACCATATGGCATAAACAGTTTG	0.0008	Contig7380	"-"	"-"	"-"	"-"	"-"	"-"	0.577	0.534	1.70574	0.582	"-"	"-"	"-"	0	0	0	1	0	0	0	3.23625
STCa-2718	CATGACGAGAAATAGAAAAGGTTCCG	1e-05	Contig37248	"-"	"-"	"-"	"-"	"-"	"-"	0.577	0.534	1.70574	0.582	"-"	"-"	"-"	0	0	0	1	0	0	0	3.23625
STCa-3156	CATGAGACTATGTTCAACTTCTAATC	5e-08	Contig10108	"-"	"-"	"-"	"-"	"-"	"-"	0.577	0.534	1.70574	0.582	"-"	"-"	"-"	0	0	0	1	0	0	0	3.23625
STCa-3296	CATGAGATTGAGCGAAAGTGATTATT	5e-08	Contig32871	"-"	"-"	"-"	"-"	"-"	"-"	0.577	0.534	1.70574	0.582	"-"	"-"	"-"	0	0	0	1	0	0	0	3.23625
STCa-3304	CATGAGATTGGTTGCTCAGCCAGGTG	5e-08	Contig45530	"-"	"-"	"-"	"-"	"-"	"-"	0.577	0.534	1.70574	0.582	"-"	"-"	"-"	0	0	0	1	0	0	0	3.23625
STCa-3377	CATGAGCATCGCCCATTCTGCAAGTG	0.0008	Contig12358	"-"	"-"	"-"	"-"	"-"	"-"	0.577	0.534	1.70574	0.582	"-"	"-"	"-"	0	0	0	1	0	0	0	3.23625
STCa-3589	CATGAGGCAACCACCCGCTCCAGTGT	5e-08	Contig4758	"-"	"-"	"-"	"-"	"-"	"-"	0.577	0.534	1.70574	0.582	"-"	"-"	"-"	0	0	0	1	0	0	0	3.23625
STCa-4243	CATGATACCCTCACTAGAAAGTAGTA	5e-08	Contig34136	"-"	"-"	"-"	"-"	"-"	"-"	0.577	0.534	1.70574	0.582	"-"	"-"	"-"	0	0	0	1	0	0	0	3.23625
STCa-4724	CATGATCTCCAAACAGAAGAAATTGA	5e-08	Contig29240	"-"	"-"	"-"	"-"	"-"	"-"	0.577	0.534	1.70574	0.582	"-"	"-"	"-"	0	0	0	1	0	0	0	3.23625
STCa-5388	CATGATGTATAATTTTGAAGTGTATC	5e-08	Contig15198	"-"	"-"	"-"	"-"	"-"	"-"	0.577	0.534	1.70574	0.582	"-"	"-"	"-"	0	0	0	1	0	0	0	3.23625
STCa-6442	CATGCAAGACTACCAAAGATATGCCC	5e-08	Contig43176	"-"	"-"	"-"	"-"	"-"	"-"	0.577	0.534	1.70574	0.582	"-"	"-"	"-"	0	0	0	1	0	0	0	3.23625
STCa-7375	CATGCAGCTAATACAAAACATATTCA	5e-08	Contig17942	"-"	"-"	"-"	"-"	"-"	"-"	0.577	0.534	1.70574	0.582	"-"	"-"	"-"	0	0	0	1	0	0	0	3.23625
STCa-7851	CATGCATCAGAATTTGTAGCTTATGA	5e-08	Contig8218	"-"	"-"	"-"	"-"	"-"	"-"	0.577	0.534	1.70574	0.582	"-"	"-"	"-"	0	0	0	1	0	0	0	3.23625
STCa-8109	CATGCCAAAAAAAGTGTGGAAAACAA	5e-08	Contig28174	"-"	"-"	"-"	"-"	"-"	"-"	0.577	0.534	1.70574	0.582	"-"	"-"	"-"	0	0	0	1	0	0	0	3.23625
STCa-8131	CATGCCAAACTAAGTAATAAAGATTG	8e-07	Contig13010	"-"	"-"	"-"	"-"	"-"	"-"	0.577	0.534	1.70574	0.582	"-"	"-"	"-"	0	0	0	1	0	0	0	3.23625
STCa-8451	CATGCCATTGTTTTGTTTCTTCCACT	5e-08	Contig34034	"-"	"-"	"-"	"-"	"-"	"-"	0.577	0.534	1.70574	0.582	"-"	"-"	"-"	0	0	0	1	0	0	0	3.23625
STCa-9224	CATGCGGTAGTGACGATGGTCGTTCG	5e-08	Contig43589	"-"	"-"	"-"	"-"	"-"	"-"	0.577	0.534	1.70574	0.582	"-"	"-"	"-"	0	0	0	1	0	0	0	3.23625
STCa-9856	CATGCTCTTTGTTTTGGTTGTACGTG	5e-08	Contig21602	GR912877.1	"-"	"-"	"-"	"-"	"-"	0.577	0.534	1.70574	0.582	"-"	"-"	"-"	0	0	0	1	0	0	0	3.23625
STCa-9937	CATGCTGATCATTTGTTCTCGCGTCT	5e-08	Contig28852	"-"	"-"	"-"	"-"	"-"	"-"	0.577	0.534	1.70574	0.582	"-"	"-"	"-"	0	0	0	1	0	0	0	3.23625
STCa-103	CATGAAAACATATGTACCATTCTTTC	5e-08	Contig37166	"-"	"-"	"-"	"-"	"-"	"-"	0.577	0.534	1.70574	0.582	"-"	"-"	"-"	0	0	0	1	0	0	0	3.23625
STCa-10789	CATGGAACCTATCTAAAAATAAATGT	0.0008	Contig26947	GR408809.1	"-"	"-"	"-"	"-"	"-"	0.577	0.534	1.70574	0.582	"-"	"-"	"-"	0	0	0	1	0	0	0	3.23625
STCa-1500	CATGAAGGTCGGAGAAGTTGCAAAAA	5e-08	Contig43022	"-"	"-"	"-"	"-"	"-"	"-"	0.577	0.534	1.70574	0.582	"-"	"-"	"-"	0	0	0	1	0	0	0	3.23625
STCa-1762	CATGAATATTCTCAGAATAATGTATT	5e-08	Contig15608	"-"	Q8LG79_ARATH	Plasma membrane associated protein-like	"-"	"-"	"-"	0.577	0.534	1.70574	0.582	"-"	"-"	"-"	0	0	0	1	0	0	0	3.23625
STCa-11289	CATGGACATATTGATGTATAAGCCCG	1e-05	Contig18874	"-"	"-"	"-"	"-"	"-"	"-"	0.577	0.534	1.70574	0.582	"-"	"-"	"-"	0	0	0	1	0	0	0	3.23625
STCa-11790	CATGGAGCACCTAATGGGAATCGATG	1e-05	Contig43296	"-"	"-"	"-"	"-"	"-"	"-"	0.577	0.534	1.70574	0.582	"-"	"-"	"-"	0	0	0	1	0	0	0	3.23625
STCa-3646	CATGAGGGAAAGAGTATGTGATCCCA	5e-08	Contig25052	"-"	"-"	"-"	"-"	"-"	"-"	0.577	0.534	1.70574	0.582	"-"	"-"	"-"	0	0	0	1	0	0	0	3.23625
STCa-3743	CATGAGGTGTCAATGGTTATACTGTA	1e-05	Contig35669	"-"	"-"	"-"	"-"	"-"	"-"	0.577	0.534	1.70574	0.582	"-"	"-"	"-"	0	0	0	1	0	0	0	3.23625
STCa-12347	CATGGATGCAAGTAGTATCGGACAGG	5e-08	Contig18664	"-"	"-"	"-"	"-"	"-"	"-"	0.577	0.534	1.70574	0.582	"-"	"-"	"-"	0	0	0	1	0	0	0	3.23625
STCa-4045	CATGAGTTTGTGTGAAAAAAGGGGAA	5e-08	Contig24415	FE671741.1	Q9ARE4_FLABI	ZF-HD homeobox protein	GO:5634	"-"	"-"	0.577	0.534	1.70574	0.582	"-"	"-"	"-"	0	0	0	1	0	0	0	3.23625
STCa-4698	CATGATCGGTGACTGGGGATTTCAGA	5e-08	Contig39669	"-"	"-"	"-"	"-"	"-"	"-"	0.577	0.534	1.70574	0.582	"-"	"-"	"-"	0	0	0	1	0	0	0	3.23625
STCa-4742	CATGATCTGACTGATGCACCTAGCCT	5e-08	Contig27108	"-"	Q8GSM8_MEDTR	Squalene monooxygenase 1; ( EC=1.14.99.7)	GO:0004497; 0050660; 0016491; 0004506; 0008152; 0055114; 0016021	"-"	"-"	0.577	0.534	1.70574	0.582	"-"	"-"	"-"	0	0	0	1	0	0	0	3.23625
STCa-13177	CATGGCGAGAAATGAAAAGGTTCCGG	0.0008	Contig37248	"-"	"-"	"-"	"-"	"-"	"-"	0.577	0.534	1.70574	0.582	"-"	"-"	"-"	0	0	0	1	0	0	0	3.23625
STCa-13647	CATGGGAAGAACCAGTTAGACAGAAA	5e-08	Contig28246	"-"	"-"	"-"	"-"	"-"	"-"	0.577	0.534	1.70574	0.582	"-"	"-"	"-"	0	0	0	1	0	0	0	3.23625
STCa-6048	CATGATTTTGTAGCTTTGTTGTAAAG	5e-08	Contig5933	"-"	BETL1_ARATH	Bet1-like protein At4g14600	GO:0015031; 0006810; 0016192; 0016021; 0016020; 0005789; 0005783; 0000139; 0005794	"-"	"-"	0.577	0.534	1.70574	0.582	"-"	"-"	"-"	0	0	0	1	0	0	0	3.23625
STCa-6050	CATGATTTTGTATGTAGTCAAAGGAT	5e-08	Contig8432	"-"	"-"	"-"	"-"	"-"	"-"	0.577	0.534	1.70574	0.582	"-"	"-"	"-"	0	0	0	1	0	0	0	3.23625
STCa-7454	CATGCAGGTAGGCCATATGGATATTT	0.0008	Contig3612	"-"	"-"	"-"	"-"	"-"	"-"	0.577	0.534	1.70574	0.582	"-"	"-"	"-"	0	0	0	1	0	0	0	3.23625
STCa-14825	CATGGGGGTAGAGCCTGATCTTGAAG	8e-07	Contig36632	"-"	"-"	"-"	"-"	"-"	"-"	0.577	0.534	1.70574	0.582	"-"	"-"	"-"	0	0	0	1	0	0	0	3.23625
STCa-14919	CATGGGGTTTAATGTTTAGCATATTT	5e-08	Contig27339	GR421012.1	"-"	"-"	"-"	"-"	"-"	0.577	0.534	1.70574	0.582	"-"	"-"	"-"	0	0	0	1	0	0	0	3.23625
STCa-7986	CATGCATTGAAATTTTACTCCCTGGT	5e-08	Contig13644	"-"	A7XEE1_9ROSI	3-dehydroquinate dehydratase/shikimate 5-dehydrogenase (Fragment); ( EC=1.1.1.25)	GO:0003824; 0005488; 0050661; 0004764; 0016491; 0003855; 0008152; 0055114; 0009073; 0005737	"-"	"-"	0.577	0.534	1.70574	0.582	"-"	"-"	"-"	0	0	0	1	0	0	0	3.23625
STCa-8768	CATGCCTATTTTATGTAACAACGTTA	0.0008	Contig316	GR392200.1	"-"	"-"	"-"	"-"	"-"	0.577	0.534	1.70574	0.582	"-"	"-"	"-"	0	0	0	1	0	0	0	3.23625
STCa-9217	CATGCGGGTGGATGTATATCAGCTAA	1e-05	Contig44673	"-"	"-"	"-"	"-"	"-"	"-"	0.577	0.534	1.70574	0.582	"-"	"-"	"-"	0	0	0	1	0	0	0	3.23625
STCa-15705	CATGGTCAGCCGAAGACCGGAGTTAC	8e-07	Contig21338	"-"	"-"	"-"	"-"	"-"	"-"	0.577	0.534	1.70574	0.582	"-"	"-"	"-"	0	0	0	1	0	0	0	3.23625
STCa-9806	CATGCTCTAGACTCAACCTTGAGATC	5e-08	Contig41060	"-"	Q2HVV5_MEDTR	Glyoxalase/bleomycin resistance protein/dioxygenase	GO:16702	"-"	"-"	0.577	0.534	1.70574	0.582	"-"	"-"	"-"	0	0	0	1	0	0	0	3.23625
STCa-16130	CATGGTGGATGCCTTAGACTCTTGTT	5e-08	Contig44404	"-"	"-"	"-"	"-"	"-"	"-"	0.577	0.534	1.70574	0.582	"-"	"-"	"-"	0	0	0	1	0	0	0	3.23625
STCa-10510	CATGCTTTTCTTTAGATATCTGTTCA	5e-08	Contig21357	"-"	SRP14_ARATH	Signal recognition particle 14 kDa protein; ( Short=SRP14)	GO:0030942; 0003723; 0008312; 0005515; 0006614; 0045900; 0005737; 0030529; 0005786; 0048500	"-"	"-"	0.577	0.534	1.70574	0.582	"-"	"-"	"-"	0	0	0	1	0	0	0	3.23625
STCa-16539	CATGGTTCACACCAATATCAGAACAG	5e-08	Contig33222	GR409977.1	"-"	"-"	"-"	"-"	"-"	0.577	0.534	1.70574	0.582	"-"	"-"	"-"	0	0	0	1	0	0	0	3.23625
STCa-10705	CATGGAAATGATAGCACCGACGTCTA	5e-08	Contig28127	GR407442.1	RN19B_MOUSE	E3 ubiquitin-protein ligase RNF19B; ( EC=6.3.2.-; AltName: Full=RING finger protein 19B; AltName: Full=IBR domain-containing protein 3; AltName: Full=Natural killer lytic-associated molecule)	GO:0016874; 0005515; 0008270; 0046872; 0016021; 0016020	"-"	"-"	0.577	0.534	1.70574	0.582	"-"	"-"	"-"	0	0	0	1	0	0	0	3.23625
STCa-11129	CATGGAATGTTGATCTAGGAGCAAGT	5e-08	Contig37751	GR406549.1	Q94EH1_ARATH	At2g20120/T2G17.8	"-"	"-"	"-"	0.577	0.534	1.70574	0.582	"-"	"-"	"-"	0	0	0	1	0	0	0	3.23625
STCa-11573	CATGGACTCACTCACTTCCCACATCT	5e-08	Contig3582	"-"	O81307_ARATH	F6N15.10 protein; (SubName: Full=Putative uncharacterized protein AT4g00060)	GO:16779	"-"	"-"	0.577	0.534	1.70574	0.582	"-"	"-"	"-"	0	0	0	1	0	0	0	3.23625
STCa-11763	CATGGAGATGCACCTTTTGGAGAGCT	5e-08	Contig8190	"-"	CAHC_PEA	Carbonic anhydrase, chloroplastic precursor; ( EC=4.2.1.1; AltName: Full=Carbonate dehydratase; Contains: RecName: Full=Carbonic anhydrase, 27 kDa isoform; Contains: RecName: Full=Carbonic anhydrase, 25 kDa isoform)	GO:0004089; 0016829; 0008270; 0015976; 0009507; 0009570; 0009536	"-"	"-"	0.577	0.534	1.70574	0.582	"-"	"-"	"-"	0	0	0	1	0	0	0	3.23625
STCa-17343	CATGTAAGCATTTTGCAATAAGAGTC	5e-08	Contig14380	"-"	"-"	"-"	"-"	"-"	"-"	0.577	0.534	1.70574	0.582	"-"	"-"	"-"	0	0	0	1	0	0	0	3.23625
STCa-17885	CATGTACCACAATTCCAGATTCAAAC	5e-08	Contig12696	"-"	"-"	"-"	"-"	"-"	"-"	0.577	0.534	1.70574	0.582	"-"	"-"	"-"	0	0	0	1	0	0	0	3.23625
STCa-13327	CATGGCGTTATGCTATGCATTTAAAA	5e-08	Contig33088	GR394360.1	Q9XH46_PEA	Tha4 protein	GO:0008565; 0015031; 0009306; 0005886; 0016021; 0016020	"-"	"-"	0.577	0.534	1.70574	0.582	"-"	"-"	"-"	0	0	0	1	0	0	0	3.23625
STCa-13484	CATGGCTGTCCCAAAAAGAAAGACCT	5e-08	Contig31999	"-"	Q944L5_ARATH	At1g26740/T24P13_11	GO:0003735; 0006412; 0015934	"-"	"-"	0.577	0.534	1.70574	0.582	"-"	"-"	"-"	0	0	0	1	0	0	0	3.23625
STCa-18577	CATGTAGTGTTTGCTTGCTTGTTCAT	5e-08	Contig29355	"-"	"-"	"-"	"-"	"-"	"-"	0.577	0.534	1.70574	0.582	"-"	"-"	"-"	0	0	0	1	0	0	0	3.23625
STCa-14449	CATGGGGAAAGAAGCACTACGCTTAG	5e-08	Contig42198	"-"	"-"	"-"	"-"	"-"	"-"	0.577	0.534	1.70574	0.582	"-"	"-"	"-"	0	0	0	1	0	0	0	3.23625
STCa-18644	CATGTATAAGAATCTTTTGATAACTG	5e-08	Contig43385	"-"	"-"	"-"	"-"	"-"	"-"	0.577	0.534	1.70574	0.582	"-"	"-"	"-"	0	0	0	1	0	0	0	3.23625
STCa-18727	CATGTATAGATTAGATAACATATATA	2e-07	Contig15795	"-"	"-"	"-"	"-"	"-"	"-"	0.577	0.534	1.70574	0.582	"-"	"-"	"-"	0	0	0	1	0	0	0	3.23625
STCa-14915	CATGGGGTTCAAACCACCCTGTTAAA	5e-08	Contig13418	GR912679.1	Q9LPY2_ARATH	T23J18.20	GO:16021	"-"	"-"	0.577	0.534	1.70574	0.582	"-"	"-"	"-"	0	0	0	1	0	0	0	3.23625
STCa-15161	CATGGGTGTTTTCAGTTTTGAGGGAT	3e-06	Contig46372	"-"	"-"	"-"	"-"	"-"	"-"	0.577	0.534	1.70574	0.582	"-"	"-"	"-"	0	0	0	1	0	0	0	3.23625
STCa-15725	CATGGTCATCAGAGAGAGTTTACCAA	1e-05	Contig14605	"-"	"-"	"-"	"-"	"-"	"-"	0.577	0.534	1.70574	0.582	"-"	"-"	"-"	0	0	0	1	0	0	0	3.23625
STCa-19492	CATGTCAATGATGTGTAGCTGTCGAA	5e-05	Contig32720	GR402201.1	"-"	"-"	"-"	"-"	"-"	0.577	0.534	1.70574	0.582	"-"	"-"	"-"	0	0	0	1	0	0	0	3.23625
STCa-16538	CATGGTTCACAAGCAAGCAGAGGAAA	5e-08	Contig30646	FE668471.1	"-"	"-"	"-"	"-"	"-"	0.577	0.534	1.70574	0.582	"-"	"-"	"-"	0	0	0	1	0	0	0	3.23625
STCa-19914	CATGTCGAGAAATAGAAAAGGTTCCG	1e-05	Contig37248	"-"	"-"	"-"	"-"	"-"	"-"	0.577	0.534	1.70574	0.582	"-"	"-"	"-"	0	0	0	1	0	0	0	3.23625
STCa-16794	CATGGTTTCCATTCATTTCCACTTTC	5e-08	Contig12233	GR915321.1	"-"	"-"	"-"	"-"	"-"	0.577	0.534	1.70574	0.582	"-"	"-"	"-"	0	0	0	1	0	0	0	3.23625
STCa-17944	CATGTACCTGAACTATCAAACTTGAC	5e-08	Contig3868	"-"	"-"	"-"	"-"	"-"	"-"	0.577	0.534	1.70574	0.582	"-"	"-"	"-"	0	0	0	1	0	0	0	3.23625
STCa-21058	CATGTGGAGTTTCATTAGAAAGTGCT	5e-08	Contig19257	GR406815.1	"-"	"-"	"-"	"-"	"-"	0.577	0.534	1.70574	0.582	"-"	"-"	"-"	0	0	0	1	0	0	0	3.23625
STCa-19276	CATGTATTGCATCAGGTGTGCTCTTC	1e-05	Contig19466	"-"	"-"	"-"	"-"	"-"	"-"	0.577	0.534	1.70574	0.582	"-"	"-"	"-"	0	0	0	1	0	0	0	3.23625
STCa-20484	CATGTGACGACCACCAACGCGAGCTG	5e-08	Contig33328	"-"	Q2HS37_MEDTR	Nucleic acid binding NABP	GO:0005488; 0003723	"-"	"-"	0.577	0.534	1.70574	0.582	"-"	"-"	"-"	0	0	0	1	0	0	0	3.23625
STCa-20704	CATGTGATTAGATTATTGGTCAAATA	8e-07	Contig46354	"-"	Q9FYL9_ARATH	F21J9.10; (SubName: Full=Putative uncharacterized protein; SubName: Full=Putative uncharacterized protein At1g24440)	GO:0005515; 0008270; 0046872	"-"	"-"	0.577	0.534	1.70574	0.582	"-"	"-"	"-"	0	0	0	1	0	0	0	3.23625
STCa-22436	CATGTTAGGAGCATAGCTCCAGCCAT	5e-08	Contig12381	"-"	"-"	"-"	"-"	"-"	"-"	0.577	0.534	1.70574	0.582	"-"	"-"	"-"	0	0	0	1	0	0	0	3.23625
STCa-22202	CATGTTAAGCTATTCCACCTAACATT	5e-08	Contig30680	"-"	"-"	"-"	"-"	"-"	"-"	0.577	0.534	1.70574	0.582	"-"	"-"	"-"	0	0	0	1	0	0	0	3.23625
STCa-23206	CATGTTGATAACCCAGATGGACTCTT	1e-05	Contig22373	"-"	"-"	"-"	"-"	"-"	"-"	0.577	0.534	1.70574	0.582	"-"	"-"	"-"	0	0	0	1	0	0	0	3.23625
STCa-23602	CATGTTGTGAATATGTTATTATACTT	5e-08	Contig26009	GR915916.1	"-"	"-"	"-"	"-"	"-"	0.577	0.534	1.70574	0.582	"-"	"-"	"-"	0	0	0	1	0	0	0	3.23625
STCa-23872	CATGTTTATTCGGTTCCTTGGTGGAA	1e-05	Contig32933	GR406173.1	"-"	"-"	"-"	"-"	"-"	0.577	0.534	1.70574	0.582	"-"	"-"	"-"	0	0	0	1	0	0	0	3.23625
STCa-13975	CATGGGATACTTCATTCTTGCCGAAC	5e-08	Contig44068	"-"	Q8LE45_ARATH	Nodulin-like protein	GO:16020	"-"	"-"	0.577	0.534	1.70574	0.582	"-"	"-"	"-"	0	0	0	1	0	0	0	3.23625
STCa-10758	CATGGAACAGAACTTCACGGGATAGA	5e-08	Contig24805	"-"	"-"	"-"	"-"	"-"	"-"	0.577	0.534	1.70574	0.582	"-"	"-"	"-"	0	0	0	1	0	0	0	3.23625
STCa-3122	CATGAGAATTGCCATTTAGATTATAA	5e-08	Contig43721	"-"	ARP4_ARATH	Actin-related protein 4	GO:0005515; 0016568; 0048235; 0048574; 0007275; 0006325; 0005737; 0005730; 0005856; 0005634	"-"	"-"	0.577	0.534	1.70574	0.582	"-"	"-"	"-"	0	0	0	1	0	0	0	3.23625
STCa-11549	CATGGACTAGTAGTGATTGAAGGGTT	0.0008	Contig14875	GR912943.1	"-"	"-"	"-"	"-"	"-"	0.577	0.534	1.70574	0.582	"-"	"-"	"-"	0	0	0	1	0	0	0	3.23625
STCa-11068	CATGGAATCGAGGCTTTACATTTGGA	5e-08	Contig44251	"-"	"-"	"-"	"-"	"-"	"-"	0.577	0.534	1.70574	0.582	"-"	"-"	"-"	0	0	0	1	0	0	0	3.23625
STCa-6988	CATGCACCATTGCACCCAAATGAAAG	5e-08	Contig41359	"-"	Q43085_PEA	Phosphoribosylanthranilate transferase (Fragment); ( EC=2.4.2.18)	GO:0016740; 0004048; 0016757	"-"	"-"	0.577	0.534	1.70574	0.582	"-"	"-"	"-"	0	0	0	1	0	0	0	3.23625
STCa-1029	CATGAACTCTTTCACAAAGGCAACAC	5e-08	Contig39760	"-"	PCNA_PEA	Proliferating cell nuclear antigen	GO:0003677; 0030337; 0006260; 0006275; 0043626; 0005634	"-"	"-"	0.577	0.534	1.70574	0.582	"-"	"-"	"-"	0	0	0	1	0	0	0	3.23625
STCa-1779	CATGAATCAACTGCAACTCTTATGAT	5e-08	Contig35681	"-"	"-"	"-"	"-"	"-"	"-"	0.577	0.534	1.70574	0.582	"-"	"-"	"-"	0	0	0	1	0	0	0	3.23625
STCa-2482	CATGACATAAGTTTCAAATTAGAGCA	8e-07	Contig43729	"-"	A2Q1R6_MEDTR	TRNA (Guanine-N1-)-methyltransferase	GO:0016740; 0008168	"-"	"-"	0.577	0.534	1.70574	0.582	"-"	"-"	"-"	0	0	0	1	0	0	0	3.23625
STCa-3272	CATGAGATGCTCTTTAAGACTGCTGA	5e-08	Contig34022	GR914150.1	SMT2_ARATH	24-methylenesterol C-methyltransferase 2; ( Short=24-sterol C-methyltransferase 2; Short=Sterol-C-methyltransferase 2; EC=2.1.1.143; AltName: Full=Protein COTYLEDON VASCULAR PATTERN 1)	GO:0008757; 0016740; 0030797; 0008168; 0008610; 0008152; 0009825; 0007389; 0016126; 0006694; 0032876; 0010051; 0005783	"-"	"-"	0.577	0.534	1.70574	0.582	"-"	"-"	"-"	0	0	0	1	0	0	0	3.23625
STCa-6151	CATGCAAACGCTAAAAACTGTTGTCA	5e-08	Contig44894	"-"	PRH_PETCR	Pathogenesis-related homeodomain protein; ( Short=PRHP)	GO:0003677; 0043565; 0005515; 0003700; 0008270; 0046872; 0006350; 0045449; 0006952; 0006355; 0005634	"-"	"-"	0.577	0.534	1.70574	0.582	"-"	"-"	"-"	0	0	0	1	0	0	0	3.23625
STCa-10824	CATGGAACTTATGAATAAATTATTTC	5e-08	Contig6910	"-"	Q2HT01_MEDTR	Protein kinase Calcium-binding EF-hand;	GO:0004672; 0005524; 0004674; 0005509; 0016301; 0016740; 0000166; 0005515; 0006468	"-"	"-"	0.577	0.534	1.70574	0.582	"-"	"-"	"-"	0	0	0	1	0	0	0	3.23625
STCa-12248	CATGGATCCTATCACGCCTCAAAAGT	5e-08	Contig19576	"-"	Q52QY2_MANES	Secretory peroxidase PX3	GO:0016491; 0004601; 0020037; 0046872; 0006979; 0055114	"-"	"-"	0.577	0.534	1.70574	0.582	"-"	"-"	"-"	0	0	0	1	0	0	0	3.23625
STCa-14384	CATGGGCTGTAGCAGAATCAATACTC	5e-08	Contig35060	"-"	"-"	"-"	"-"	"-"	"-"	0.577	0.534	1.70574	0.582	"-"	"-"	"-"	0	0	0	1	0	0	0	3.23625
STCa-9085	CATGCGCCAAGAGCACAAGTTGATGT	5e-08	Contig43635	"-"	"-"	"-"	"-"	"-"	"-"	0.577	0.534	1.70574	0.582	"-"	"-"	"-"	0	0	0	1	0	0	0	3.23625
STCa-9647	CATGCTATGTCACAGAATGTAACAGA	5e-08	Contig6466	"-"	"-"	"-"	"-"	"-"	"-"	0.577	0.534	1.70574	0.582	"-"	"-"	"-"	0	0	0	1	0	0	0	3.23625
STCa-11923	CATGGAGGATGCTGAGAATGACCGGC	5e-08	Contig39172	"-"	"-"	"-"	"-"	"-"	"-"	0.577	0.534	1.70574	0.582	"-"	"-"	"-"	0	0	0	1	0	0	0	3.23625
STCa-15606	CATGGTATGTAGAAATCCTTAATCGA	5e-08	Contig20876	"-"	"-"	"-"	"-"	"-"	"-"	0.577	0.534	1.70574	0.582	"-"	"-"	"-"	0	0	0	1	0	0	0	3.23625
STCa-16332	CATGGTGTGTACAAAGAGCTGGTCCT	5e-08	Contig7128	"-"	"-"	"-"	"-"	"-"	"-"	0.577	0.534	1.70574	0.582	"-"	"-"	"-"	0	0	0	1	0	0	0	3.23625
STCa-18066	CATGTACTCTCTGTAAAGAAAGCTGT	1e-05	Contig20730	GR405116.1	"-"	"-"	"-"	"-"	"-"	0.577	0.534	1.70574	0.582	"-"	"-"	"-"	0	0	0	1	0	0	0	3.23625
STCa-20591	CATGTGAGTGTCAATATAGTCTCTGG	1e-05	Contig38227	"-"	"-"	"-"	"-"	"-"	"-"	0.577	0.534	1.70574	0.582	"-"	"-"	"-"	0	0	0	1	0	0	0	3.23625
STCa-22672	CATGTTATTGTTGACAAGAATGAGAA	5e-08	Contig18982	"-"	"-"	"-"	"-"	"-"	"-"	0.577	0.534	1.70574	0.582	"-"	"-"	"-"	0	0	0	1	0	0	0	3.23625
STCa-8303	CATGCCACATTAGCAGCTGCACAAAC	5e-08	Contig4495	"-"	"-"	"-"	"-"	"-"	"-"	0.577	0.534	1.70574	0.582	"-"	"-"	"-"	0	0	0	1	0	0	0	3.23625
STCa-543	CATGAAATACATTGCAGTGTTATTTA	5e-08	Contig24749	"-"	"-"	"-"	"-"	"-"	"-"	0.577	0.534	1.70574	0.582	"-"	"-"	"-"	0	0	0	1	0	0	0	3.23625
STCa-626	CATGAAATGGAAGCGTCAAAAAGAGA	5e-08	Contig27542	"-"	"-"	"-"	"-"	"-"	"-"	0.577	0.534	1.70574	0.582	"-"	"-"	"-"	0	0	0	1	0	0	0	3.23625
STCa-1764	CATGAATATTGAGGATAATGAATTCG	3e-06	Contig38824	"-"	"-"	"-"	"-"	"-"	"-"	0.577	0.534	1.70574	0.582	"-"	"-"	"-"	0	0	0	1	0	0	0	3.23625
STCa-2406	CATGACAGAAATTAAGATTGTGATTT	2e-07	Contig22325	"-"	"-"	"-"	"-"	"-"	"-"	0.577	0.534	1.70574	0.582	"-"	"-"	"-"	0	0	0	1	0	0	0	3.23625
STCa-2799	CATGACTAATTTATTTAATGTGTACA	5e-08	Contig44039	"-"	"-"	"-"	"-"	"-"	"-"	0.577	0.534	1.70574	0.582	"-"	"-"	"-"	0	0	0	1	0	0	0	3.23625
STCa-3196	CATGAGAGGCTAGCTCGAAGTACTTA	5e-08	Contig39860	"-"	"-"	"-"	"-"	"-"	"-"	0.577	0.534	1.70574	0.582	"-"	"-"	"-"	0	0	0	1	0	0	0	3.23625
STCa-3431	CATGAGCTCACAATGAATTCTTTCAC	2e-07	Contig19623	GR408066.1	"-"	"-"	"-"	"-"	"-"	0.577	0.534	1.70574	0.582	"-"	"-"	"-"	0	0	0	1	0	0	0	3.23625
STCa-4477	CATGATATTACTATCATTGGAATGTT	1e-05	Contig42209	"-"	"-"	"-"	"-"	"-"	"-"	0.577	0.534	1.70574	0.582	"-"	"-"	"-"	0	0	0	1	0	0	0	3.23625
STCa-4837	CATGATGAAGAGGGTTAAGGAATCGT	5e-08	Contig7083	"-"	"-"	"-"	"-"	"-"	"-"	0.577	0.534	1.70574	0.582	"-"	"-"	"-"	0	0	0	1	0	0	0	3.23625
STCa-15339	CATGGTAAATAAATCCAGTTGGAGTC	5e-08	Contig40881	"-"	"-"	"-"	"-"	"-"	"-"	0.577	0.534	1.70574	0.582	"-"	"-"	"-"	0	0	0	1	0	0	0	3.23625
STCa-1259	CATGAAGATAACTTTTCAATGGTTGT	5e-08	Contig24327	"-"	"-"	"-"	"-"	"-"	"-"	0.577	0.534	1.70574	0.582	"-"	"-"	"-"	0	0	0	1	0	0	0	3.23625
STCa-4272	CATGATACTTGAGGTTTTGAAATTAG	1e-05	Contig9021	"-"	"-"	"-"	"-"	"-"	"-"	0.577	0.534	1.70574	0.582	"-"	"-"	"-"	0	0	0	1	0	0	0	3.23625
STCa-6200	CATGCAAAGAAGTTATATCAAAGGTG	8e-07	Contig39594	"-"	"-"	"-"	"-"	"-"	"-"	0.577	0.534	1.70574	0.582	"-"	"-"	"-"	0	0	0	1	0	0	0	3.23625
STCa-6761	CATGCAATTTAAGTTCCTTGGTTAGA	8e-07	Contig8432	"-"	"-"	"-"	"-"	"-"	"-"	0.577	0.534	1.70574	0.582	"-"	"-"	"-"	0	0	0	1	0	0	0	3.23625
STCa-8823	CATGCCTGGTAACTCATAGTTGGAGT	5e-08	Contig43314	"-"	Q8W255_MEDSA	Putative nodule membrane protein	"-"	"-"	"-"	0.577	0.534	1.70574	0.582	"-"	"-"	"-"	0	0	0	1	0	0	0	3.23625
STCa-8852	CATGCCTGTTCCAGATCACGCAAAAG	5e-08	Contig45326	"-"	Q9SX65_ARATH	At1g48320; (SubName: Full=F11A17.13)	GO:5777	"-"	"-"	0.577	0.534	1.70574	0.582	"-"	"-"	"-"	0	0	0	1	0	0	0	3.23625
STCa-13719	CATGGGAATCGGGTGAGCCAAGCAAG	5e-08	Contig15170	GR397487.1	ATG3_ARATH	Autophagy-related protein 3; (AltName: Full=Autophagy-related E2-like conjugation enzyme ATG3; Short=Protein autophagy 3; Short=AtAPG3)	GO:0006914; 0015031; 0006810; 0005737	"-"	"-"	0.577	0.534	1.70574	0.582	"-"	"-"	"-"	0	0	0	1	0	0	0	3.23625
STCa-14415	CATGGGCTTCCCCGACGAGTTAGCCG	5e-08	Contig42560	"-"	"-"	"-"	"-"	"-"	"-"	0.577	0.534	1.70574	0.582	"-"	"-"	"-"	0	0	0	1	0	0	0	3.23625
STCa-14956	CATGGGTACTTCCATTTGCTGGACCT	5e-08	Contig28279	GR912314.1	O22164_ARATH	Expressed protein; (SubName: Full=Putative uncharacterized protein; SubName: Full=Putative uncharacterized protein unannotated coding sequence from BAC T13E15)	"-"	"-"	"-"	0.577	0.534	1.70574	0.582	"-"	"-"	"-"	0	0	0	1	0	0	0	3.23625
STCa-16627	CATGGTTGAGTATTCATAACACGTGT	1e-05	Contig16310	GR402962.1	Q9SXW6_CICAR	Ring finger protein (Fragment)	GO:0005515; 0008270; 0046872	"-"	"-"	0.577	0.534	1.70574	0.582	"-"	"-"	"-"	0	0	0	1	0	0	0	3.23625
STCa-12875	CATGGCATTGGCCATTGTTCTGATTT	5e-08	Contig35020	"-"	Q43687_VIGUN	Extensin-like protein (Fragment)	"-"	"-"	"-"	0.577	0.534	1.70574	0.582	"-"	"-"	"-"	0	0	0	1	0	0	0	3.23625
STCa-10521	CATGCTTTTTCAGGATAATTAATTCC	5e-08	Contig19121	"-"	"-"	"-"	"-"	"-"	"-"	0.577	0.534	1.70574	0.582	"-"	"-"	"-"	0	0	0	1	0	0	0	3.23625
STCa-10790	CATGGAACCTCATAGTGTTTCTGTGG	5e-08	Contig31603	GR399935.1	"-"	"-"	"-"	"-"	"-"	0.577	0.534	1.70574	0.582	"-"	"-"	"-"	0	0	0	1	0	0	0	3.23625
STCa-13114	CATGGCCTCACTAAGACTCTCCATTT	5e-08	Contig24632	"-"	"-"	"-"	"-"	"-"	"-"	0.577	0.534	1.70574	0.582	"-"	"-"	"-"	0	0	0	1	0	0	0	3.23625
STCa-13519	CATGGCTTCATACCTCAACTCTAACT	1e-05	Contig45423	"-"	"-"	"-"	"-"	"-"	"-"	0.577	0.534	1.70574	0.582	"-"	"-"	"-"	0	0	0	1	0	0	0	3.23625
STCa-13799	CATGGGACCACAGGCGGCTGACGGCG	1e-05	Contig33772	GR395449.1	"-"	"-"	"-"	"-"	"-"	0.577	0.534	1.70574	0.582	"-"	"-"	"-"	0	0	0	1	0	0	0	3.23625
STCa-14088	CATGGGCAACAACATATCAAATGCCA	5e-08	Contig25833	"-"	"-"	"-"	"-"	"-"	"-"	0.577	0.534	1.70574	0.582	"-"	"-"	"-"	0	0	0	1	0	0	0	3.23625
STCa-14295	CATGGGCCTGGGATTCAAAGGTTTAT	1e-05	Contig34996	"-"	"-"	"-"	"-"	"-"	"-"	0.577	0.534	1.70574	0.582	"-"	"-"	"-"	0	0	0	1	0	0	0	3.23625
STCa-16743	CATGGTTGTTGTTAAAGTAAATATGT	5e-08	Contig40323	"-"	"-"	"-"	"-"	"-"	"-"	0.577	0.534	1.70574	0.582	"-"	"-"	"-"	0	0	0	1	0	0	0	3.23625
STCa-16911	CATGTAAAAATCATACATTTGCACAA	5e-08	Contig18212	"-"	"-"	"-"	"-"	"-"	"-"	0.577	0.534	1.70574	0.582	"-"	"-"	"-"	0	0	0	1	0	0	0	3.23625
STCa-17050	CATGTAAAGTTTAATAGCGGCTGAGG	5e-08	Contig46084	"-"	"-"	"-"	"-"	"-"	"-"	0.577	0.534	1.70574	0.582	"-"	"-"	"-"	0	0	0	1	0	0	0	3.23625
STCa-17540	CATGTAATGGTTTTTGGTTTATGCAT	5e-08	Contig26526	"-"	"-"	"-"	"-"	"-"	"-"	0.577	0.534	1.70574	0.582	"-"	"-"	"-"	0	0	0	1	0	0	0	3.23625
STCa-18185	CATGTAGAATCAAATTGAATCAATCA	5e-08	Contig36368	"-"	"-"	"-"	"-"	"-"	"-"	0.577	0.534	1.70574	0.582	"-"	"-"	"-"	0	0	0	1	0	0	0	3.23625
STCa-19490	CATGTCAATGATGTGTAGCAGATGTT	0.0008	Contig32720	GR402201.1	"-"	"-"	"-"	"-"	"-"	0.577	0.534	1.70574	0.582	"-"	"-"	"-"	0	0	0	1	0	0	0	3.23625
STCa-20804	CATGTGCAGTTGACCAAATACCTTGA	5e-08	Contig15126	"-"	"-"	"-"	"-"	"-"	"-"	0.577	0.534	1.70574	0.582	"-"	"-"	"-"	0	0	0	1	0	0	0	3.23625
STCa-20958	CATGTGCTTTACGATTATATTGAATT	1e-05	Contig20360	GR395534.1	"-"	"-"	"-"	"-"	"-"	0.577	0.534	1.70574	0.582	"-"	"-"	"-"	0	0	0	1	0	0	0	3.23625
STCa-22155	CATGTTAAAGATTATGCTAGAGAGTA	5e-08	Contig11575	GR405771.1	"-"	"-"	"-"	"-"	"-"	0.577	0.534	1.70574	0.582	"-"	"-"	"-"	0	0	0	1	0	0	0	3.23625
STCa-23590	CATGTTGTCATATGTTTTTAAATTCT	5e-08	Contig7429	"-"	"-"	"-"	"-"	"-"	"-"	0.577	0.534	1.70574	0.582	"-"	"-"	"-"	0	0	0	1	0	0	0	3.23625
STCa-2494	CATGACATATTTGCTCCACCACCAGA	5e-08	Contig17141	GR917226.1	"-"	"-"	"-"	"-"	"-"	0.577	0.534	1.70574	0.582	"-"	"-"	"-"	0	0	0	1	0	0	0	3.23625
STCa-3166	CATGAGAGAAGAGGCTTGCGAAAATG	1e-05	Contig31293	"-"	"-"	"-"	"-"	"-"	"-"	0.577	0.534	1.70574	0.582	"-"	"-"	"-"	0	0	0	1	0	0	0	3.23625
STCa-56	CATGAAAAACTGAGGAGAGAATAAGG	5e-08	Contig36446	"-"	"-"	"-"	"-"	"-"	"-"	0.577	0.534	1.70574	0.582	"-"	"-"	"-"	0	0	0	1	0	0	0	3.23625
STCa-3813	CATGAGTAGGGGCTTTGGCTTCGTCA	8e-07	Contig44845	"-"	Q9C5Y9_ARATH	Initiation factor 3g; (SubName: Full=Putative eukaryotic translation initiation factor 3 subunit)	GO:0003723; 0003743; 0000166; 0003676; 0008270; 0006412	"-"	"-"	0.577	0.534	1.70574	0.582	"-"	"-"	"-"	0	0	0	1	0	0	0	3.23625
STCa-13427	CATGGCTCTCCAATCAATTCAGGTTA	5e-08	Contig41598	"-"	"-"	"-"	"-"	"-"	"-"	0.577	0.534	1.70574	0.582	"-"	"-"	"-"	0	0	0	1	0	0	0	3.23625
STCa-14950	CATGGGTACGTGGAATCCCGTGTGAA	0.0008	Contig1722	GR408633.1	"-"	"-"	"-"	"-"	"-"	0.577	0.534	1.70574	0.582	"-"	"-"	"-"	0	0	0	1	0	0	0	3.23625
STCa-5122	CATGATGCCCAATCCTTTCATAGGGA	0.0008	Contig30711	"-"	"-"	"-"	"-"	"-"	"-"	0.577	0.534	1.70574	0.582	"-"	"-"	"-"	0	0	0	1	0	0	0	3.23625
STCa-5124	CATGATGCCCCAACCTTTCATAGGGA	0.0008	Contig30711	"-"	"-"	"-"	"-"	"-"	"-"	0.577	0.534	1.70574	0.582	"-"	"-"	"-"	0	0	0	1	0	0	0	3.23625
STCa-22318	CATGTTACAACGAATCTACTTTGACA	8e-07	Contig34260	GR399081.1	"-"	"-"	"-"	"-"	"-"	0.577	0.534	1.70574	0.582	"-"	"-"	"-"	0	0	0	1	0	0	0	3.23625
STCa-11095	CATGGAATGATTTATACAGATTTACC	5e-08	Contig7003	"-"	"-"	"-"	"-"	"-"	"-"	0.577	0.534	1.70574	0.582	"-"	"-"	"-"	0	0	0	1	0	0	0	3.23625
STCa-16213	CATGGTGGTCCACCTATGCCAACAGG	8e-07	Contig27240	"-"	"-"	"-"	"-"	"-"	"-"	0.577	0.534	1.70574	0.582	"-"	"-"	"-"	0	0	0	1	0	0	0	3.23625
STCa-23122	CATGTTGAATTAGAGGTGTGGATGAG	5e-08	Contig11083	"-"	"-"	"-"	"-"	"-"	"-"	0.577	0.534	1.70574	0.582	"-"	"-"	"-"	0	0	0	1	0	0	0	3.23625
STCa-9244	CATGCGGTTCGAGGGAAGAAGCTCAT	2e-07	Contig39159	"-"	"-"	"-"	"-"	"-"	"-"	0.577	0.534	1.70574	0.582	"-"	"-"	"-"	0	0	0	1	0	0	0	3.23625
STCa-11396	CATGGACCCCACAAAGTCAACTGGCT	8e-07	Contig280	GR398939.1	"-"	"-"	"-"	"-"	"-"	0.577	0.534	1.70574	0.582	"-"	"-"	"-"	0	0	0	1	0	0	0	3.23625
STCa-15930	CATGGTGACTCAAATGCTGAATTGAT	5e-08	Contig24539	"-"	"-"	"-"	"-"	"-"	"-"	0.577	0.534	1.70574	0.582	"-"	"-"	"-"	0	0	0	1	0	0	0	3.23625
STCa-13254	CATGGCGGACCATTAAAAAAGAAGTG	"-"	"-"	"-"	"-"	"-"	"-"	2.499	12.1703	0.0086	0.534	1.70574	0.489	1.745	5.7259	0.137	0	15	3	6	0	24.2895	11.3718	19.4175
STCa-9060	CATGCGATTGATCGCAAGGAAATAAT	5e-08	Contig42731	"-"	A0R270_MYCS2	LprB protein	"-"	2.499	12.1703	0.0086	0.757	2.13187	0.406	1.339	3.81523	0.268	0	15	2	5	0	24.2895	7.58121	16.1812
STCa-7686	CATGCATACAAGACCTTAAATGTTTA	5e-08	Contig32338	"-"	A8MQH8_ARATH	Uncharacterized protein At5g03190.2	GO:0008168,GO:0008152	2.499	12.1703	0.000517	0.352	1.42191	0.675	1.051	2.86051	0.405	1	30	3	5	3.97393	48.5791	11.3718	16.1812
STCa-2507	CATGACATCTTTTGTACAAAGCTATT	5e-08	Contig23181	GR392091.1	"-"	"-"	"-"	2.499	12.1703	0.0086	1.633	5.11921	0.113	0.646	1.90789	0.524	0	15	1	6	0	24.2895	3.79061	19.4175
STCa-10326	CATGCTTGAGTGGTTAGAGTTTTTAA	"-"	"-"	"-"	"-"	"-"	"-"	2.499	12.1703	0.0086	1.227	3.41098	0.302	0.646	1.90789	0.524	0	15	1	4	0	24.2895	3.79061	12.945
STCa-22993	CATGTTCTGATTTATAGTTTTATTTT	5e-08	Contig12661	GR403727.1	Q38JU3_DAUCA	ADP ribosylation factor 002	GO:0000166,GO:0005525,GO:0007264,GO:0005622,GO:0009536	2.499	12.1703	0.0086	0.534	1.70574	0.748	0.646	1.90789	0.524	0	15	1	2	0	24.2895	3.79061	6.47249
STCa-16808	CATGGTTTGAACAGTTTCAATTTAAG	5e-08	Contig34119	FE670261.1	H2B_GOSHI	Histone H2B	GO:0003677,GO:0006334,GO:0000786,GO:0005694,GO:0005634	2.499	12.1703	0.0086	0.534	1.70574	0.748	0.646	1.90789	0.524	0	15	1	2	0	24.2895	3.79061	6.47249
STCa-1407	CATGAAGCTTTTAGAGTTGTTTTTGT	5e-08	Contig9154	"-"	Q9M3Z7_CICAR	Trypsin protein inhibitor 2	GO:4866	2.499	12.1703	0.000517	1.227	3.41098	0.314	-0.74	0.477114	0.477	1	30	0	2	3.97393	48.5791	0	6.47249
STCa-21605	CATGTGTATTATTCATTAATTAATTA	5e-08	Contig3949	"-"	Q8VWW2_CUCSA	Two-component response regulator-like protein	"-"	2.465	11.7635	6.13e-10	1.045	2.8434	0.108	-0.047	0.954087	0.948	3	87	3	10	11.9218	140.879	11.3718	32.3625
STCa-5055	CATGATGATTGTATCTGTATAATAAT	5e-08	Contig14511	GR393884.1	O24295_PEA	Lipoxygenase; ( EC=1.13.11.12)	GO:0005506,GO:0016165,GO:0016702,GO:0016491,GO:0046872,GO:0008610,GO:0031408,GO:0055114,GO:0006633	2.454	11.6348	8.34e-10	1.191	3.29037	0.00253	0.8	2.22554	0.258	3	86	7	27	11.9218	139.26	26.5342	87.3786
STCa-16125	CATGGTGGATCAATAAGATAGTTTAT	5e-08	Contig30916	GR393564.1	Q8LD51_ARATH	Cytochrome c oxidase subunit 6b	GO:0004129,GO:0005739	2.43	11.3589	0.0121	2.144	8.5335	0.0494	"-"	"-"	"-"	0	14	0	5	0	22.6702	0	16.1812
STCa-6701	CATGCAATGTATCAATTTGAATGTTT	5e-08	Contig39428	"-"	A5AT05_VITVI	Serine/threonine-protein phosphatase; ( EC=3.1.3.16)	GO:0016787,GO:0004721	2.43	11.3589	0.0121	1.633	5.11921	0.17	"-"	"-"	"-"	0	14	0	3	0	22.6702	0	9.70874
STCa-6479	CATGCAAGCCATTTGAGTAACTTCTA	5e-08	Contig3698	GR917189.1	Q9SXT3_CICAR	Multidrug resistance protein (Fragment)	GO:0005524,GO:0017111,GO:0005315,GO:0000166,GO:0016887,GO:0015114,GO:0006817,GO:0016020	2.43	11.3589	0.0121	1.227	3.41098	0.314	"-"	"-"	"-"	0	14	0	2	0	22.6702	0	6.47249
STCa-12441	CATGGATGTTGTGGTTGAATTCGAGC	5e-05	Contig25952	GR395206.1	Q40537_TOBAC	Nicotiana tabacum (clone 12) activating factor DNA sequence. (Fragment)	GO:0003743,GO:0006413	2.43	11.3589	0.0121	"-"	"-"	0.921	"-"	"-"	"-"	0	14	0	0	0	22.6702	0	0
STCa-815	CATGAACAATGGTAAAATGTTTGGAG	1e-05	Contig14808	GR916551.1	Q52ZJ0_PEA	SHORT VEGETATIVE PHASE (Fragment)	GO:0003677,GO:0043565,GO:0003700,GO:0006350,GO:0045449,GO:0006355,GO:0005634	2.43	11.3589	0.0121	"-"	"-"	0.921	"-"	"-"	"-"	0	14	0	0	0	22.6702	0	0
STCa-554	CATGAAATAGGAAATCATAGTTATAA	"-"	"-"	"-"	"-"	"-"	"-"	2.43	11.3589	0.0121	"-"	"-"	0.921	"-"	"-"	"-"	0	14	0	0	0	22.6702	0	0
STCa-19353	CATGTATTTGTTTAAGCCCTCTTTTG	"-"	"-"	"-"	"-"	"-"	"-"	2.43	11.3589	0.0121	"-"	"-"	0.921	"-"	"-"	"-"	0	14	0	0	0	22.6702	0	0
STCa-22483	CATGTTAGTTGTTCTCCTTGTATGGT	5e-08	Contig18942	DY475382.1	"-"	"-"	"-"	2.43	11.3589	0.0121	0.064	1.06609	0.915	2.725	15.2564	0.00482	0	14	8	10	0	22.6702	30.3249	32.3625
STCa-8706	CATGCCGTCTCCGAGGGAACCAAAGC	5e-08	Contig33410	FE668599.1	H2B1_MEDTR	Probable histone H2B.1	GO:0003677,GO:0006334,GO:0000786,GO:0005694,GO:0005634	2.43	11.3589	0.0121	-0.005	0.995012	0.971	2.438	11.4501	0.0184	0	14	6	7	0	22.6702	22.7436	22.6537
STCa-2426	CATGACAGATTAAGCGTTGTGGCTGT	5e-08	Contig29738	GR404722.1	"-"	"-"	"-"	2.43	11.3589	0.0121	-0.159	0.852996	0.788	2.255	9.53529	0.0359	0	14	5	5	0	22.6702	18.953	16.1812
STCa-22897	CATGTTCCTCGCCGATTCAAGAGTGG	5e-08	Contig782	"-"	Q6SPR2_SOYBN	Ribosomal protein L37	GO:0003735,GO:0003723,GO:0019843,GO:0046872,GO:0006412,GO:0005622,GO:0005840,GO:0030529	2.43	11.3589	0.000963	0.023	1.02327	0.975	2.255	9.53529	0.00804	1	28	10	12	3.97393	45.3405	37.9061	38.835
STCa-1980	CATGAATGGATTAACGAGATTCCCTA	8e-07	Contig46569	"-"	"-"	"-"	"-"	2.43	11.3589	0.0121	-1.951	0.142132	0.0898	1.745	5.7259	0.137	0	14	3	0	0	22.6702	11.3718	0
STCa-8876	CATGCCTTCATTGCTGTATTGAAACA	5e-08	Contig46376	"-"	Q2WBN3_MEDFA	Mob1-like protein	GO:5515	2.43	11.3589	0.0121	0.534	1.70574	0.489	1.745	5.7259	0.137	0	14	3	6	0	22.6702	11.3718	19.4175
STCa-9039	CATGCGAGTTTATTTAAATCGAGGTC	5e-08	Contig34384	"-"	A1CPQ0_ASPCL	Arginine rich protein	"-"	2.43	11.3589	0.0121	0.94	2.55998	0.271	1.339	3.81523	0.268	0	14	2	6	0	22.6702	7.58121	19.4175
STCa-21902	CATGTGTGTTGTTCTATTTAAATAAA	5e-08	Contig11189	GR405366.1	Q9SML3_CICAR	Cytochrome P450 monooxygenase (Fragment)	GO:0004497,GO:0005506,GO:0009055,GO:0016491,GO:0020037,GO:0046872,GO:0055114	2.43	11.3589	0.000963	0.534	1.70574	0.411	1.339	3.81523	0.242	1	28	4	8	3.97393	45.3405	15.1624	25.89
STCa-6777	CATGCAATTTGGTCTTAAGGAATATA	5e-08	Contig19337	"-"	Q5ICP0_9ROSI	RING-H2 subgroup RHE protein	GO:0005515,GO:0008270,GO:0046872	2.43	11.3589	0.0121	-1.545	0.213312	0.195	1.339	3.81523	0.268	0	14	2	0	0	22.6702	7.58121	0
STCa-23965	CATGTTTCTATCCAGCTGAGTTTTCT	5e-08	Contig40822	"-"	Q6KC47_PRUPE	S-adenosylmethionine decarboxylase (Fragment)	GO:0004014,GO:0008295,GO:0006597	2.43	11.3589	0.0121	1.451	4.26738	0.186	0.646	1.90789	0.524	0	14	1	5	0	22.6702	3.79061	16.1812
STCa-12350	CATGGATGCACATTTAAGAAGAAGGC	5e-08	Contig29394	GR393096.1	RL31_NICGU	60S ribosomal protein L31	GO:0003735,GO:0006412,GO:0005622,GO:0005840,GO:0030529	2.43	11.3589	0.0121	0.94	2.55998	0.482	0.646	1.90789	0.524	0	14	1	3	0	22.6702	3.79061	9.70874
STCa-10367	CATGCTTGGTTAGATATGTTGTTTTT	5e-08	Contig31628	GR406686.1	"-"	"-"	"-"	2.43	11.3589	0.0121	0.94	2.55998	0.482	0.646	1.90789	0.524	0	14	1	3	0	22.6702	3.79061	9.70874
STCa-10245	CATGCTTATTGATTATGTATGTGGTA	3e-06	Contig39196	"-"	Q9FQE1_SOYBN	Glutathione S-transferase GST 17; ( EC=2.5.1.18)	GO:0016740; 0004364	"-"	"-"	0.577	-1.545	0.213312	0.195	1.339	3.81523	0.268	0	0	2	0	0	0	7.58121	0
STCa-22757	CATGTTCACCCTAAACCCTATTACCA	5e-08	Contig27477	GR407203.1	Q76KW3_PEA	Hydroxyproline-rich glycoprotein-2 (Fragment)	GO:0005199,GO:0009664	2.43	11.3589	0.000963	1.633	5.11921	0.17	-0.74	0.477114	0.477	1	28	0	3	3.97393	45.3405	0	9.70874
STCa-1477	CATGAAGGGTACCGGTAAGTGGACTG	5e-08	Contig22929	GR912627.1	Q40311_MEDSA	6-phosphogluconate dehydrogenase, decarboxylating; ( EC=1.1.1.44)	GO:0003824,GO:0005488,GO:0050661,GO:0016491,GO:0004616,GO:0050662,GO:0008152,GO:0006098,GO:0055114	2.394	10.9572	0.00131	-0.852	0.426561	0.229	1.745	5.7259	0.0813	1	27	6	3	3.97393	43.7212	22.7436	9.70874
STCa-8434	CATGCCATCTGCAATCTATGGTTTGT	5e-08	Contig41260	"-"	Q8GT87_GOSBA	Fiber protein Fb2	"-"	2.356	10.5487	0.017	2.144	8.5335	0.0494	"-"	"-"	"-"	0	13	0	5	0	21.0509	0	16.1812
STCa-2301	CATGACAAGATCTAGCTATTATTTAT	5e-08	Contig19559	GR407142.1	Q08883_9FABA	Narbonin	GO:0003824,GO:0004553,GO:0016798,GO:0016787,GO:0043169,GO:0008152,GO:0005975	2.356	10.5487	0.017	1.633	5.11921	0.17	"-"	"-"	"-"	0	13	0	3	0	21.0509	0	9.70874
STCa-11740	CATGGAGAGTTGAGAAATTGAGAGGG	5e-08	Contig32490	GR408054.1	"-"	"-"	"-"	2.356	10.5487	0.017	2.48	11.9413	0.0144	"-"	"-"	"-"	0	13	0	7	0	21.0509	0	22.6537
STCa-19240	CATGTATTCTAACTGGTATTTGCTAT	5e-08	Contig16996	GR916593.1	"-"	"-"	"-"	2.356	10.5487	0.017	2.326	10.2369	0.0267	"-"	"-"	"-"	0	13	0	6	0	21.0509	0	19.4175
STCa-199	CATGAAAATCAAAATCATTGCTCCCC	"-"	"-"	"-"	"-"	"-"	"-"	2.356	10.5487	0.017	1.921	6.82778	0.0915	"-"	"-"	"-"	0	13	0	4	0	21.0509	0	12.945
STCa-5720	CATGATTCTTATCCTAGATCTAAAAG	5e-08	Contig21511	GR408931.1	"-"	"-"	"-"	2.356	10.5487	0.017	1.227	3.41098	0.314	"-"	"-"	"-"	0	13	0	2	0	21.0509	0	6.47249
STCa-3381	CATGAGCATCTCTTGTTCCTTCTATT	5e-08	Contig21315	"-"	"-"	"-"	"-"	2.356	10.5487	0.017	1.227	3.41098	0.314	"-"	"-"	"-"	0	13	0	2	0	21.0509	0	6.47249
STCa-23740	CATGTTTAAGTTCTGTTAATTTTAAT	5e-08	Contig42520	"-"	"-"	"-"	"-"	2.356	10.5487	0.017	0.534	1.70574	0.582	"-"	"-"	"-"	0	13	0	1	0	21.0509	0	3.23625
STCa-19706	CATGTCATTTCTATCCACAATTAATT	0.0002	Contig12581	GR407991.1	O65760_CICAR	Extensin (Fragment)	"-"	"-"	"-"	0.577	1.227	3.41098	0.314	"-"	"-"	"-"	0	0	0	2	0	0	0	6.47249
STCa-100	CATGAAAACAGATGTGTGGTGGTGGC	0.0008	Contig38573	"-"	A1YUL8_NICBE	Impa1	GO:0005488; 0008565; 0006606; 0006886; 0005737; 0005643; 0005634	"-"	"-"	0.577	1.227	3.41098	0.314	"-"	"-"	"-"	0	0	0	2	0	0	0	6.47249
STCa-320	CATGAAACGAGTGCTTGTCTCTTTTG	1e-05	Contig4378	"-"	Q5WM51_CICAR	Trypsin protein inhibitor 3	GO:4866	"-"	"-"	0.577	1.227	3.41098	0.314	"-"	"-"	"-"	0	0	0	2	0	0	0	6.47249
STCa-537	CATGAAATAATGAGTTACTTACAAAG	5e-08	Contig23875	"-"	Q2HW27_MEDTR	Protein phosphatase 2C-like	GO:3824	"-"	"-"	0.577	1.227	3.41098	0.314	"-"	"-"	"-"	0	0	0	2	0	0	0	6.47249
STCa-1393	CATGAAGCTTAGTTATGATCGGATAA	2e-07	Contig15686	EH059236.1	A5BQX1_VITVI	50S ribosomal protein L20	GO:0003735; 0003723; 0019843; 0000027; 0006412; 0005622; 0005840; 0030529	"-"	"-"	0.577	1.227	3.41098	0.314	"-"	"-"	"-"	0	0	0	2	0	0	0	6.47249
STCa-1476	CATGAAGGGGAAATATTGCAAGTGTG	1e-05	Contig22401	EH059038.1	Q9S7B6_ARATH	F1C9.1 protein; (SubName: Full=Putative uncharacterized protein F14P3.15)	"-"	"-"	"-"	0.577	1.227	3.41098	0.314	"-"	"-"	"-"	0	0	0	2	0	0	0	6.47249
STCa-1491	CATGAAGGTAGTTTGGCCTTGAAGAA	2e-07	Contig568	"-"	Q14SM9_SOYBN	Asparagine synthetase, type III; ( EC=6.3.5.4)	GO:0016874; 0004066; 0006529	"-"	"-"	0.577	1.227	3.41098	0.314	"-"	"-"	"-"	0	0	0	2	0	0	0	6.47249
STCa-1677	CATGAATAATAAATTGAGATCTAATA	1e-05	Contig34472	"-"	Q2HT34_MEDTR	Fumarylacetoacetase	GO:0004334; 0003824; 0008152; 0009072	"-"	"-"	0.577	1.227	3.41098	0.314	"-"	"-"	"-"	0	0	0	2	0	0	0	6.47249
STCa-1840	CATGAATCTCCAGAATTGCAATTTGA	1e-05	Contig30829	GR402622.1	A2Q5R3_MEDTR	Thioredoxin domain 2 Thioredoxin fold;	GO:45454	"-"	"-"	0.577	1.227	3.41098	0.314	"-"	"-"	"-"	0	0	0	2	0	0	0	6.47249
STCa-1899	CATGAATGAGTTCACATTAAGAGTAA	5e-08	Contig46253	"-"	A8W459_MEDTR	Vesicle-associated protein	GO:5198	"-"	"-"	0.577	1.227	3.41098	0.314	"-"	"-"	"-"	0	0	0	2	0	0	0	6.47249
STCa-2070	CATGAATTAATTTGCTTCTATTTGTG	1e-05	Contig41123	"-"	Q2HTB5_MEDTR	O-methyltransferase, family 2 Dimerisation;	GO:0008171; 0046983; 0016740; 0008168	"-"	"-"	0.577	1.227	3.41098	0.314	"-"	"-"	"-"	0	0	0	2	0	0	0	6.47249
STCa-2089	CATGAATTAGAATATCATAAGTGTGA	8e-07	Contig46505	"-"	O81930_CICAR	Cysteine proteinase	GO:0008233; 0004197; 0008234; 0016787; 0006508	"-"	"-"	0.577	1.227	3.41098	0.314	"-"	"-"	"-"	0	0	0	2	0	0	0	6.47249
STCa-2455	CATGACAGGGATGCCCAAGATGATAA	5e-08	Contig34134	"-"	Q93YQ8_ARATH	Putative uncharacterized protein (Fragment)	GO:0000166; 0016853; 0003676; 0003755; 0008270; 0006457	"-"	"-"	0.577	1.227	3.41098	0.314	"-"	"-"	"-"	0	0	0	2	0	0	0	6.47249
STCa-3308	CATGAGATTTAAGTTTGTTAAAAATA	0.0002	Contig28046	GR403170.1	B2G3Q0_MEDTR	Phosphate transporter	GO:0005315; 0005215; 0006817; 0006810; 0055085; 0016021	"-"	"-"	0.577	1.227	3.41098	0.314	"-"	"-"	"-"	0	0	0	2	0	0	0	6.47249
STCa-3628	CATGAGGCGATGAAGTAGTGAAGGAT	5e-05	Contig24773	FE669014.1	C7AFG1_CICAR	NAC family transcription factor 4	GO:0003677; 0045449	"-"	"-"	0.577	1.227	3.41098	0.314	"-"	"-"	"-"	0	0	0	2	0	0	0	6.47249
STCa-3670	CATGAGGGCTAAGTGGAAGAAGAAGA	2e-07	Contig43515	"-"	RL41_PEA	60S ribosomal protein L41	GO:0003735; 0006412; 0005840; 0030529	"-"	"-"	0.577	1.227	3.41098	0.314	"-"	"-"	"-"	0	0	0	2	0	0	0	6.47249
STCa-3715	CATGAGGTAGTGAAGCAGTAACTCGC	1e-05	Contig21140	GR406193.1	RS8_PRUAR	40S ribosomal protein S8	GO:0003735; 0006412; 0005622; 0005840; 0030529	"-"	"-"	0.577	1.227	3.41098	0.314	"-"	"-"	"-"	0	0	0	2	0	0	0	6.47249
STCa-4200	CATGATAATTGTATTTCTTAGAGATA	0.0008	Contig11897	GR913219.1	Q2HU50_MEDTR	Uncharacterized Cys-rich domain	"-"	"-"	"-"	0.577	1.227	3.41098	0.314	"-"	"-"	"-"	0	0	0	2	0	0	0	6.47249
STCa-4262	CATGATACTCTAATCCTGCTCATTAA	1e-05	Contig31123	"-"	Q6NMI3_ARATH	At1g31780; (SubName: Full=Putative uncharacterized protein At1g31780)	"-"	"-"	"-"	0.577	1.227	3.41098	0.314	"-"	"-"	"-"	0	0	0	2	0	0	0	6.47249
STCa-4448	CATGATATGGTGCAATTTTGGAAATA	0.0008	Contig43418	"-"	Q06H32_ARAHY	Thioredoxin fold	GO:0016491; 0045454	"-"	"-"	0.577	1.227	3.41098	0.314	"-"	"-"	"-"	0	0	0	2	0	0	0	6.47249
STCa-5116	CATGATGCCAATTATCGGCCATTGGG	3e-06	Contig24410	"-"	Q75NI2_SOYBN	Type 1 metallothionein	GO:46872	"-"	"-"	0.577	1.227	3.41098	0.314	"-"	"-"	"-"	0	0	0	2	0	0	0	6.47249
STCa-5622	CATGATTATGTTGTCAATTTTAGAAA	1e-05	Contig46330	"-"	Q3EAA5_ARATH	AT4g05320/C17L7_240; (SubName: Full=Putative uncharacterized protein At4g05320.1; SubName: Full=Putative uncharacterized protein At4g05320.3)	"-"	"-"	"-"	0.577	1.227	3.41098	0.314	"-"	"-"	"-"	0	0	0	2	0	0	0	6.47249
STCa-5725	CATGATTGAACTAATCGGACACGTCA	5e-08	Contig19873	GR406734.1	Q1QJE9_NITHX	Thioredoxin reductase; ( EC=1.8.1.9)	GO:0050660; 0004791; 0016491; 0019430; 0055114; 0005737	"-"	"-"	0.577	1.227	3.41098	0.314	"-"	"-"	"-"	0	0	0	2	0	0	0	6.47249
STCa-5750	CATGATTGAGTGGCTTGAATTGAAAT	1e-05	Contig17349	GR404824.1	A4QPP1_9CHLO	Chloroplast light-harvesting complex protein Lhcp2.2 (Fragment)	GO:0009765; 0015979; 0016020; 0009507	"-"	"-"	0.577	1.227	3.41098	0.314	"-"	"-"	"-"	0	0	0	2	0	0	0	6.47249
STCa-10614	CATGGAAACATTGTTATAATTAAAAA	1e-05	Contig24200	"-"		glucan endo-1,3-beta-glucosidase-related	"-"	"-"	"-"	0.577	1.227	3.41098	0.314	"-"	"-"	"-"	0	0	0	2	0	0	0	6.47249
STCa-5756	CATGATTGATAGTGATAGGGAGAAAT	5e-08	Contig45458	"-"	Q6PYA1_9ARAC	NADH dehydrogenase subunit 4L	GO:0016651; 0055114; 0042773; 0005739	"-"	"-"	0.577	1.227	3.41098	0.314	"-"	"-"	"-"	0	0	0	2	0	0	0	6.47249
STCa-5977	CATGATTTGATGGACAAAGCTAGGGG	2e-07	Contig26245	"-"	Q9FFF6_ARATH	AT5g05600/MOP10_14; (SubName: Full=Leucoanthocyanidin dioxygenase-like protein)	GO:0005506; 0016702; 0016491; 0055114	"-"	"-"	0.577	1.227	3.41098	0.314	"-"	"-"	"-"	0	0	0	2	0	0	0	6.47249
STCa-6363	CATGCAACCTTCTGTTACTTGTAATC	2e-07	Contig81	"-"	A3RI65_CICAR	Calmodulin	GO:5509	"-"	"-"	0.577	1.227	3.41098	0.314	"-"	"-"	"-"	0	0	0	2	0	0	0	6.47249
STCa-6476	CATGCAAGCAGTTTCGTGGACAGGAA	1e-05	Contig25672	GR391144.1	Q8L5Q6_CICAR	Glutathione peroxidase	GO:0004602; 0016491; 0004601; 0006979; 0055114	"-"	"-"	0.577	1.227	3.41098	0.314	"-"	"-"	"-"	0	0	0	2	0	0	0	6.47249
STCa-6742	CATGCAATTGAAGATTCAGGTCATAA	1e-05	Contig34486	"-"	A6XNC7_MEDTR	(Iso)flavonoid glycosyltransferase	GO:0016758; 0016740; 0016757; 0008152	"-"	"-"	0.577	1.227	3.41098	0.314	"-"	"-"	"-"	0	0	0	2	0	0	0	6.47249
STCa-14408	CATGGGCTTAAAGACGTATTTTGAGT	5e-05	Contig14379	GR402309.1	Q9XGL7_CICAR	Cytochrome P450	GO:0009607,GO:0006952	"-"	"-"	0.577	1.227	3.41098	0.314	"-"	"-"	"-"	0	0	0	2	0	0	0	6.47249
STCa-6982	CATGCACCACTACCGTATCCTCTTCG	1e-05	Contig37566	GR408573.1	Q3HVL2_SOLTU	Ribosomal protein L27a-like protein	GO:0003735; 0006412; 0005622; 0005840; 0030529	"-"	"-"	0.577	1.227	3.41098	0.314	"-"	"-"	"-"	0	0	0	2	0	0	0	6.47249
STCa-7055	CATGCACGGCGGCGGTGCTAAATCGG	1e-05	Contig41978	"-"	A9U5J8_PHYPA	Predicted protein	"-"	"-"	"-"	0.577	1.227	3.41098	0.314	"-"	"-"	"-"	0	0	0	2	0	0	0	6.47249
STCa-7059	CATGCACGGCTTGATTTCTGAGTAAA	1e-05	Contig21779	"-"	Q53UK3_LOTJA	Ser/Thr protein kinase	GO:0004672; 0005524; 0004674; 0016301; 0016740; 0000166; 0007165; 0006468	"-"	"-"	0.577	1.227	3.41098	0.314	"-"	"-"	"-"	0	0	0	2	0	0	0	6.47249
STCa-7137	CATGCACTTATGGAGATAATTTCTAA	1e-05	Contig42748	"-"	Q6K4Y6_ORYSJ	Prefoldin-related KE2-like	GO:0051082; 0006457; 0016272	"-"	"-"	0.577	1.227	3.41098	0.314	"-"	"-"	"-"	0	0	0	2	0	0	0	6.47249
STCa-7173	CATGCACTTTCAGTTCAGTGTTCTAA	1e-05	Contig14554	GR409045.1	Q6WDV9_MEDTR	Chitinase class III-1; ( EC=3.2.1.14)	GO:0003824; 0004553; 0016787; 0004568; 0043169; 0016798; 0008152; 0005975	"-"	"-"	0.577	1.227	3.41098	0.314	"-"	"-"	"-"	0	0	0	2	0	0	0	6.47249
STCa-7510	CATGCAGTAGTTGCTTAGGAAATGCT	3e-06	Contig40446	"-"	Q76CU1_TOBAC	PDR-type ABC transporter 2 (Fragment)	GO:0005524; 0017111; 0000166; 0016887; 0016020	"-"	"-"	0.577	1.227	3.41098	0.314	"-"	"-"	"-"	0	0	0	2	0	0	0	6.47249
STCa-7588	CATGCAGTGTGGACATTGCAAAAGTC	0.0002	Contig7172	"-"	PDIA6_MEDSA	Probable protein disulfide-isomerase A6 precursor; ( EC=5.3.4.1; AltName: Full=P5)	GO:0003756; 0016853; 0045454; 0005788; 0005783	"-"	"-"	0.577	1.227	3.41098	0.314	"-"	"-"	"-"	0	0	0	2	0	0	0	6.47249
STCa-7636	CATGCAGTTTGCCAACGTGTATGTGG	0.0002	Contig4565	"-"	VPE_VICSA	Vacuolar-processing enzyme precursor; ( Short=VPE; EC=3.4.22.-; AltName: Full=Proteinase B)	GO:0008233; 0004197; 0016787; 0008234; 0006508	"-"	"-"	0.577	1.227	3.41098	0.314	"-"	"-"	"-"	0	0	0	2	0	0	0	6.47249
STCa-7696	CATGCATACATTGCACTTTTAACTGG	0.0008	Contig29206	"-"	Q2PES7_TRIPR	Putative uncharacterized protein	"-"	"-"	"-"	0.577	1.227	3.41098	0.314	"-"	"-"	"-"	0	0	0	2	0	0	0	6.47249
STCa-8001	CATGCATTGGAAGCCTGAGCCTAAGA	2e-07	Contig11985	"-"	SCP21_ARATH	Serine carboxypeptidase-like 21 precursor; ( EC=3.4.16.-)	GO:0008233; 0004185; 0016787; 0004180; 0006508; 0005576	"-"	"-"	0.577	1.227	3.41098	0.314	"-"	"-"	"-"	0	0	0	2	0	0	0	6.47249
STCa-8384	CATGCCAGGTCCAGACTGCATCATCT	5e-08	Contig1293	GR912948.1	Q9LEB4_NICPL	RNA Binding Protein 45	GO:0000166; 0003676	"-"	"-"	0.577	1.227	3.41098	0.314	"-"	"-"	"-"	0	0	0	2	0	0	0	6.47249
STCa-8385	CATGCCAGGTCTTATAAACAACACTG	1e-05	Contig32225	GR407285.1	Q6TVE9_9POXV	ORF038 late transcription elongation factor	GO:3746	"-"	"-"	0.577	1.227	3.41098	0.314	"-"	"-"	"-"	0	0	0	2	0	0	0	6.47249
STCa-8439	CATGCCATTCAGCTATTTTACTAATA	0.0008	Contig26431	"-"	ACOC_CUCMC	Aconitate hydratase (Fragment); ( Short=Aconitase; EC=4.2.1.3; AltName: Full=Citrate hydro-lyase)	GO:0016829; 0051536; 0003994; 0051539; 0046872; 0008152; 0006097; 0005737	"-"	"-"	0.577	1.227	3.41098	0.314	"-"	"-"	"-"	0	0	0	2	0	0	0	6.47249
STCa-8678	CATGCCGGATGCGAATGTCGATGCTA	5e-08	Contig3029	HO214314.1	Q2HV89_MEDTR	Aldehyde dehydrogenase	GO:0004491; 0016491; 0008152; 0006573; 0055114	"-"	"-"	0.577	1.227	3.41098	0.314	"-"	"-"	"-"	0	0	0	2	0	0	0	6.47249
STCa-8783	CATGCCTCCTATTTTTGCTGGTGGAA	0.0002	Contig29237	"-"	Q9SMJ5_CICAR	DTDP-glucose 4-6-dehydratase	GO:0003824; 0005488; 0050662; 0044237; 0008152	"-"	"-"	0.577	1.227	3.41098	0.314	"-"	"-"	"-"	0	0	0	2	0	0	0	6.47249
STCa-8831	CATGCCTGGTGCTGATTACCAACTAA	8e-07	Contig77	"-"	Q9ZRV7_CICAR	Chalcone synthase; ( EC=2.3.1.74)	GO:0003824; 0016747; 0016210; 0016740; 0008415; 0009058; 0008152	"-"	"-"	0.577	1.227	3.41098	0.314	"-"	"-"	"-"	0	0	0	2	0	0	0	6.47249
STCa-8937	CATGCGAAAGGTTCACCAGTGTTGGA	0.0008	Contig44392	"-"	A9V118_MONBE	Predicted protein	"-"	"-"	"-"	0.577	1.227	3.41098	0.314	"-"	"-"	"-"	0	0	0	2	0	0	0	6.47249
STCa-8940	CATGCGAAATGTTGAGGATGATAGTT	0.0002	Contig5064	"-"	O04076_PHAAN	ACC-oxidase	GO:0016491; 0055114	"-"	"-"	0.577	1.227	3.41098	0.314	"-"	"-"	"-"	0	0	0	2	0	0	0	6.47249
STCa-8961	CATGCGAAGCTCGGCAAATCGGTTCA	1e-05	Contig2127	FE669079.1	TIF4B_ARATH	Protein TIFY 4B; (AltName: Full=Protein PEAPOD 2)	GO:0051213; 0005515; 0046872; 0048366; 0019509; 0007275; 0055114; 0005634	"-"	"-"	0.577	1.227	3.41098	0.314	"-"	"-"	"-"	0	0	0	2	0	0	0	6.47249
STCa-9033	CATGCGAGGGTTTAGCTCATCATATA	1e-05	Contig44756	"-"	A8IXC7_BRACM	Disease resistance response protein	"-"	"-"	"-"	0.577	1.227	3.41098	0.314	"-"	"-"	"-"	0	0	0	2	0	0	0	6.47249
STCa-9076	CATGCGCAGATCTGTTAGTTAGAGTT	2e-07	Contig29811	FE670489.1	Q93YA8_SESRO	Calcium binding protein	GO:5509	"-"	"-"	0.577	1.227	3.41098	0.314	"-"	"-"	"-"	0	0	0	2	0	0	0	6.47249
STCa-9265	CATGCGTATTATTCATTAATTAATTA	1e-05	Contig3949	"-"	Q8VWW2_CUCSA	Two-component response regulator-like protein	"-"	"-"	"-"	0.577	1.227	3.41098	0.314	"-"	"-"	"-"	0	0	0	2	0	0	0	6.47249
STCa-9463	CATGCTAATCTGCTTGTATACAGCAA	5e-08	Contig26653	"-"	MAOX_VITVI	NADP-dependent malic enzyme; ( Short=NADP-ME; EC=1.1.1.40)	GO:0003824; 0005488; 0004473; 0004470; 0016491; 0016616; 0051287; 0046872; 0008152; 0055114; 0006108; 0005737	"-"	"-"	0.577	1.227	3.41098	0.314	"-"	"-"	"-"	0	0	0	2	0	0	0	6.47249
STCa-9521	CATGCTACTATCATTGTGTGATATGA	1e-05	Contig10093	"-"	Q0PN09_9FABA	Lateral organ boundaries domain protein	"-"	"-"	"-"	0.577	1.227	3.41098	0.314	"-"	"-"	"-"	0	0	0	2	0	0	0	6.47249
STCa-9861	CATGCTGAAAGTGAAGATGCAGTGAA	1e-05	Contig18404	GR399209.1	Q43430_PEA	Dehydrin-cognate	GO:0006950; 0009415	"-"	"-"	0.577	1.227	3.41098	0.314	"-"	"-"	"-"	0	0	0	2	0	0	0	6.47249
STCa-9886	CATGCTGAAGTTCCTGAGGTCATAAT	5e-05	Contig32264	"-"	Q41106_PHAVU	Proline-rich protein precursor	"-"	"-"	"-"	0.577	1.227	3.41098	0.314	"-"	"-"	"-"	0	0	0	2	0	0	0	6.47249
STCa-9922	CATGCTGAGGCTATGAATTCTCATAA	0.0008	Contig46610	"-"	A9TZS6_PHYPA	Predicted protein	GO:0000166; 0003676	"-"	"-"	0.577	1.227	3.41098	0.314	"-"	"-"	"-"	0	0	0	2	0	0	0	6.47249
STCa-9952	CATGCTGATTTGAATATTTACAAGGA	8e-07	Contig35002	"-"	MAOX_VITVI	NADP-dependent malic enzyme; ( Short=NADP-ME; EC=1.1.1.40)	GO:0003824; 0005488; 0004473; 0004470; 0016491; 0016616; 0051287; 0046872; 0008152; 0055114; 0006108; 0005737	"-"	"-"	0.577	1.227	3.41098	0.314	"-"	"-"	"-"	0	0	0	2	0	0	0	6.47249
STCa-10063	CATGCTGTAAACAAGAGATGATTTTG	0.0008	Contig32446	"-"	A3F570_CUCSA	Aquaporin	GO:0005215; 0006810; 0055085; 0016021; 0016020	"-"	"-"	0.577	1.227	3.41098	0.314	"-"	"-"	"-"	0	0	0	2	0	0	0	6.47249
STCa-10681	CATGGAAATAGATAAATATTTGTGTG	1e-05	Contig20935	FE673241.1	B6SBM1_CICAR	L-myo inositol-1 phosphate synthase 1; ( EC=5.5.1.4)	GO:0003824; 0005488; 0004512; 0016853; 0008152; 0006021; 0008654	"-"	"-"	0.577	1.227	3.41098	0.314	"-"	"-"	"-"	0	0	0	2	0	0	0	6.47249
STCa-11165	CATGGAATTGTATATATCCTATGCTG	1e-05	Contig6053	"-"	Q9LTI7_ARATH	Oxysterol-binding protein	GO:8202	"-"	"-"	0.577	1.227	3.41098	0.314	"-"	"-"	"-"	0	0	0	2	0	0	0	6.47249
STCa-11176	CATGGAATTTGGTTACAAAATCATAT	5e-08	Contig27946	HO214255.1	Q0IUE3_ORYSJ	Os11g0162200 protein	GO:0008121; 0006122	"-"	"-"	0.577	1.227	3.41098	0.314	"-"	"-"	"-"	0	0	0	2	0	0	0	6.47249
STCa-11206	CATGGACAAAGGAGAGTTAACTTTTC	5e-05	Contig16098	GR912108.1	Q307Z7_SOLTU	Acidic ribosomal protein P1a-like	GO:0003735; 0006414; 0005622; 0005840	"-"	"-"	0.577	1.227	3.41098	0.314	"-"	"-"	"-"	0	0	0	2	0	0	0	6.47249
STCa-11591	CATGGACTGATGCTGTTCCACAAACC	3e-06	Contig14687	HO664262.1	RSSA_CICAR	40S ribosomal protein SA; (AltName: Full=p40)	GO:0003735; 0006412; 0005737; 0005622; 0005840; 0030529; 0015935	"-"	"-"	0.577	1.227	3.41098	0.314	"-"	"-"	"-"	0	0	0	2	0	0	0	6.47249
STCa-11592	CATGGACTGATGCTGTTCCACAACCA	2e-07	Contig14687	HO664262.1	RSSA_CICAR	40S ribosomal protein SA; (AltName: Full=p40)	GO:0003735; 0006412; 0005737; 0005622; 0005840; 0030529; 0015935	"-"	"-"	0.577	1.227	3.41098	0.314	"-"	"-"	"-"	0	0	0	2	0	0	0	6.47249
STCa-11907	CATGGAGGAGGATTGATGCAAACAAG	8e-07	Contig10861	GR394797.1	GATL1_ARATH	Probable galacturonosyltransferase-like 1; ( EC=2.4.1.-; AltName: Full=Protein GAOLAOZHUANGREN 1; AltName: Full=Protein PARVUS)	GO:0016740; 0016757; 0048366; 0010417; 0052386; 0010051; 0007047; 0032504; 0016021; 0016020; 0005789; 0005783	"-"	"-"	0.577	1.227	3.41098	0.314	"-"	"-"	"-"	0	0	0	2	0	0	0	6.47249
STCa-11981	CATGGAGGTGGGCAAATGATTCCTTT	5e-08	Contig35079	HO664169.1	Q9M7P3_CAPAN	GTP-binding protein	GO:0005525; 0005622	"-"	"-"	0.577	1.227	3.41098	0.314	"-"	"-"	"-"	0	0	0	2	0	0	0	6.47249
STCa-23764	CATGTTTACGCTGATGATGTGTAGTT	0.0008	Contig44343	"-"	Q9FSY9_CICAR	Putative extensin (Fragment)	"-"	"-"	"-"	0.577	1.227	3.41098	0.314	"-"	"-"	"-"	0	0	0	2	0	0	0	6.47249
STCa-12355	CATGGATGCCAATTATCGGCCATTCA	1e-05	Contig24410	"-"	Q75NI2_SOYBN	Type 1 metallothionein	GO:46872	"-"	"-"	0.577	1.227	3.41098	0.314	"-"	"-"	"-"	0	0	0	2	0	0	0	6.47249
STCa-12446	CATGGATGTTGTGGTTTAATTTGAAT	1e-05	Contig25952	GR395206.1	Q40537_TOBAC	Nicotiana tabacum (clone 12) activating factor DNA sequence. (Fragment)	GO:0003743; 0006413	"-"	"-"	0.577	1.227	3.41098	0.314	"-"	"-"	"-"	0	0	0	2	0	0	0	6.47249
STCa-12788	CATGGCAGCAGATCCAACAAAATCAA	5e-08	Contig40465	"-"	A5Y4H0_MEDTR	Class II KNOX homeobox transcription factor	GO:0003677; 0043565; 0003700; 0045449; 0006355; 0005634	"-"	"-"	0.577	1.227	3.41098	0.314	"-"	"-"	"-"	0	0	0	2	0	0	0	6.47249
STCa-12801	CATGGCAGGACATTTGACAGCAATGA	1e-05	Contig32276	GR914033.1	Q84QD9_TOBAC	Avr9/Cf-9 induced kinase 1	GO:0004672; 0005524; 0004674; 0016301; 0006468	"-"	"-"	0.577	1.227	3.41098	0.314	"-"	"-"	"-"	0	0	0	2	0	0	0	6.47249
STCa-12831	CATGGCATACCGTTGCTTGATTGTAA	5e-08	Contig23214	"-"	Q1XGA1_PHYPA	Ribosomal protein L2	GO:0003735; 0016740; 0003723; 0006412; 0005622; 0005840; 0005739; 0015934	"-"	"-"	0.577	1.227	3.41098	0.314	"-"	"-"	"-"	0	0	0	2	0	0	0	6.47249
STCa-12907	CATGGCATTTGTAACTTCACTCTTCA	1e-05	Contig45152	"-"	CALM_MEDSA	Calmodulin; ( Short=CaM)	GO:5509	"-"	"-"	0.577	1.227	3.41098	0.314	"-"	"-"	"-"	0	0	0	2	0	0	0	6.47249
STCa-13309	CATGGCGTCAAACTGTTGCTGTCGGT	1e-05	Contig2994	CK148718.1	Q9SB99_CICAR	Elongation factor 1-alpha (Fragment)	GO:0003746; 0005525	"-"	"-"	0.577	1.227	3.41098	0.314	"-"	"-"	"-"	0	0	0	2	0	0	0	6.47249
STCa-13621	CATGGGAACAGATGACGTGAGGGGAA	3e-06	Contig42588	"-"	RL31_NICGU	60S ribosomal protein L31	GO:0003735; 0006412; 0005622; 0005840; 0030529	"-"	"-"	0.577	1.227	3.41098	0.314	"-"	"-"	"-"	0	0	0	2	0	0	0	6.47249
STCa-13697	CATGGGAAGTGGTGAAGCCTCCCCAG	5e-05	Contig36358	GR404575.1	Q6J9X6_MEDSA	S-adenosylmethionine synthase (Fragment); ( EC=2.5.1.6)	GO:0000287; 0005524; 0016740; 0000166; 0004478; 0046872; 0006730; 0005737	"-"	"-"	0.577	1.227	3.41098	0.314	"-"	"-"	"-"	0	0	0	2	0	0	0	6.47249
STCa-13925	CATGGGAGGTTGTGAAACCACGTTAA	5e-05	Contig38974	"-"	METK_MEDFA	S-adenosylmethionine synthase; ( Short=AdoMet synthase; EC=2.5.1.6; AltName: Full=Methionine adenosyltransferase; Short=MAT)	GO:0005524; 0016740; 0000166; 0004478; 0046872; 0006730; 0005737	"-"	"-"	0.577	1.227	3.41098	0.314	"-"	"-"	"-"	0	0	0	2	0	0	0	6.47249
STCa-14483	CATGGGGAAGAGACGTGGAATGGGAG	1e-05	Contig76	"-"	RS23_EUPES	40S ribosomal protein S23	GO:0003735; 0006412; 0005622; 0005840; 0030529; 0015935	"-"	"-"	0.577	1.227	3.41098	0.314	"-"	"-"	"-"	0	0	0	2	0	0	0	6.47249
STCa-14757	CATGGGGCTTGTACTTTGTACTCTAA	2e-07	Contig14680	GR917120.1	A7DX09_LOTJA	Parvulin-type peptidyl-prolyl cis/trans isomerase; ( EC=5.2.1.8)	GO:0016853; 0003755; 0006457	"-"	"-"	0.577	1.227	3.41098	0.314	"-"	"-"	"-"	0	0	0	2	0	0	0	6.47249
STCa-7163	CATGCACTTTCAAAAGAAAATAAAGA	0.0008	Contig44770	"-"	IDHP_MEDSA	Isocitrate dehydrogenase [NADP], chloroplastic precursor (Fragment); ( Short=IDH; EC=1.1.1.42; AltName: Full=Oxalosuccinate decarboxylase; AltName: Full=NADP(+)-specific ICDH; AltName: Full=IDP)	GO:0000287; 0004450; 0016491; 0016616; 0051287; 0046872; 0006097; 0006099; 0006102; 0055114; 0009507; 0009536	"-"	"-"	0.577	1.227	3.41098	0.314	"-"	"-"	"-"	0	0	0	2	0	0	0	6.47249
STCa-15059	CATGGGTGATCGATGTTTATGTGTGA	8e-07	Contig19559	GR407142.1	Q08883_9FABA	Narbonin	GO:0003824; 0004553; 0016798; 0016787; 0043169; 0008152; 0005975	"-"	"-"	0.577	1.227	3.41098	0.314	"-"	"-"	"-"	0	0	0	2	0	0	0	6.47249
STCa-15125	CATGGGTGTGCAGCAGCTGATGAAGA	0.0008	Contig36494	GR400354.1	Q2HT97_MEDTR	Heat shock protein Hsp70	GO:0005524; 0000166; 0006950	"-"	"-"	0.577	1.227	3.41098	0.314	"-"	"-"	"-"	0	0	0	2	0	0	0	6.47249
STCa-15352	CATGGTAACAATGGATTTGGGCAGAA	3e-06	Contig15054	GR398384.1	EIF3C_MEDTR	Eukaryotic translation initiation factor 3 subunit C; ( Short=eIF3c; AltName: Full=Eukaryotic translation initiation factor 3 subunit 8; AltName: Full=eIF3 p110)	GO:0003743; 0006413; 0006412; 0005737; 0005852	"-"	"-"	0.577	1.227	3.41098	0.314	"-"	"-"	"-"	0	0	0	2	0	0	0	6.47249
STCa-15421	CATGGTACAATTTCAACGCAACCGTA	0.0008	Contig46360	"-"	Q2WBN3_MEDFA	Mob1-like protein	GO:5515	"-"	"-"	0.577	1.227	3.41098	0.314	"-"	"-"	"-"	0	0	0	2	0	0	0	6.47249
STCa-16210	CATGGTGGTCAGTGAGATGTTGCTGT	1e-05	Contig18153	GR912530.1	HDT1_SOYBN	Histone deacetylase HDT1; (AltName: Full=Histone deacetylase 2a; Short=HD2a; AltName: Full=Nucleolar histone deacetylase HD2-p39)	GO:0016787; 0008270; 0046872; 0016568; 0006350; 0045449; 0005622; 0005730; 0005634	"-"	"-"	0.577	1.227	3.41098	0.314	"-"	"-"	"-"	0	0	0	2	0	0	0	6.47249
STCa-15676	CATGGTCAAGTTGACCCGATATTTTG	2e-07	Contig16220	GR915266.1	Q6KC90_PEA	FtsH-like protease	GO:0008233; 0005524; 0017111; 0004222; 0000166; 0030163; 0006508; 0016020	"-"	"-"	0.577	1.227	3.41098	0.314	"-"	"-"	"-"	0	0	0	2	0	0	0	6.47249
STCa-16105	CATGGTGGACGAGGAAGAGTTCAGTA	1e-05	Contig543	"-"	A8MRU3_ARATH	Uncharacterized protein At4g24220.2	GO:0003824; 0005488; 0008152	"-"	"-"	0.577	1.227	3.41098	0.314	"-"	"-"	"-"	0	0	0	2	0	0	0	6.47249
STCa-16171	CATGGTGGGATTGTGAAATGGATTTT	1e-05	Contig34678	GR420539.1	A0M0P7_GRAFK	Membrane protein containing the N-terminal domain of lipid-A-disaccharide synthase	GO:0008915; 0009245	"-"	"-"	0.577	1.227	3.41098	0.314	"-"	"-"	"-"	0	0	0	2	0	0	0	6.47249
STCa-16229	CATGGTGGTGGTGAGGGTAAAGTAAG	0.0002	Contig28827	GR912214.1	RL83_ARATH	60S ribosomal protein L8-3	GO:0003735; 0006412; 0005622; 0022626; 0005840; 0005886; 0030529; 0005773	"-"	"-"	0.577	1.227	3.41098	0.314	"-"	"-"	"-"	0	0	0	2	0	0	0	6.47249
STCa-16455	CATGGTTACTATTAACCCGCAATGGT	0.0008	Contig21578	GR396702.1	Q2Z1Z0_PRUMU	Cinnamyl alcohol dehydrogenase	GO:0003824; 0005488; 0050662; 0044237; 0008152	"-"	"-"	0.577	1.227	3.41098	0.314	"-"	"-"	"-"	0	0	0	2	0	0	0	6.47249
STCa-16655	CATGGTTGCAGCAGCCAAACAAATAC	8e-07	Contig8391	"-"	C3TS12_CICAR	Methionine synthase; ( EC=2.1.1.14)	GO:0016740; 0008168; 0003871; 0008270; 0009086; 0008652	"-"	"-"	0.577	1.227	3.41098	0.314	"-"	"-"	"-"	0	0	0	2	0	0	0	6.47249
STCa-16955	CATGTAAAATCTATTGCACAAATCTC	1e-05	Contig31391	GR405255.1	Q40310_MEDSA	Chalcone reductase	GO:0016491; 0055114	"-"	"-"	0.577	1.227	3.41098	0.314	"-"	"-"	"-"	0	0	0	2	0	0	0	6.47249
STCa-17095	CATGTAAATCCCTTGCAGCAATAAGG	8e-07	Contig36289	FE672128.1	PIMT_ARATH	Protein-L-isoaspartate O-methyltransferase; ( Short=PIMT; EC=2.1.1.77; AltName: Full=Protein-beta-aspartate methyltransferase; AltName: Full=Protein L-isoaspartyl methyltransferase; AltName: Full=L-isoaspartyl protein carboxyl methyltransferase)	GO:0016740; 0004719; 0008168; 0006464; 0009651; 0007568; 0009737; 0009845; 0005737	"-"	"-"	0.577	1.227	3.41098	0.314	"-"	"-"	"-"	0	0	0	2	0	0	0	6.47249
STCa-17833	CATGTACATCTTTGAACTTGAAGTGA	1e-05	Contig25928	CD051342.1	TCMO_CICAR	Trans-cinnamate 4-monooxygenase; ( EC=1.14.13.11; AltName: Full=Cinnamic acid 4-hydroxylase; Short=CA4H; Short=C4H; AltName: Full=Cytochrome P450C4H; AltName: Full=Cytochrome P450 73)	GO:0004497; 0005506; 0009055; 0016491; 0020037; 0016710; 0046872; 0055114	"-"	"-"	0.577	1.227	3.41098	0.314	"-"	"-"	"-"	0	0	0	2	0	0	0	6.47249
STCa-17946	CATGTACCTGCGAGCAGAACGAAAAA	5e-08	Contig27826	GR406370.1	Q3E965_ARATH	Uncharacterized protein At5g24920.1	GO:80143	"-"	"-"	0.577	1.227	3.41098	0.314	"-"	"-"	"-"	0	0	0	2	0	0	0	6.47249
STCa-11113	CATGGAATGGATTAACGAGATTCCCA	1e-05	Contig46569	"-"	"-"	"-"	"-"	"-"	"-"	0.577	0.534	1.70574	0.582	"-"	"-"	"-"	0	0	0	1	0	0	0	3.23625
STCa-17966	CATGTACGCCACTGCAGACACGTGGA	1e-05	Contig41425	"-"	O24099_MEDTR	MtN12 protein (Fragment)	GO:0005199; 0009664	"-"	"-"	0.577	1.227	3.41098	0.314	"-"	"-"	"-"	0	0	0	2	0	0	0	6.47249
STCa-17982	CATGTACGTAGTGTTTCACGTTCACC	1e-05	Contig38376	GR400261.1	Q9FYA7_ARATH	Splicing factor RSZ33	GO:0000166; 0003676; 0005515; 0008270	"-"	"-"	0.577	1.227	3.41098	0.314	"-"	"-"	"-"	0	0	0	2	0	0	0	6.47249
STCa-18079	CATGTACTGGTTGTAATTGTACTCAC	1e-05	Contig38303	"-"	Q0ZPV7_9ERIC	CXE carboxylesterase; ( EC=3.1.1.1)	GO:0016787; 0004091; 0008152	"-"	"-"	0.577	1.227	3.41098	0.314	"-"	"-"	"-"	0	0	0	2	0	0	0	6.47249
STCa-18115	CATGTACTTGAGTTGTTGGGGTCCCA	2e-07	Contig24162	GR394298.1	Q9SBR5_MEDVA	Putative wound-induced protein	"-"	"-"	"-"	0.577	1.227	3.41098	0.314	"-"	"-"	"-"	0	0	0	2	0	0	0	6.47249
STCa-18428	CATGTAGGATTTATGTTTATCTTAGT	2e-07	Contig1872	GR406298.1	Q7X9K1_WHEAT	Ribosomal Pr 117 (Fragment)	GO:0003735; 0006412; 0005622; 0005840; 0030529	"-"	"-"	0.577	1.227	3.41098	0.314	"-"	"-"	"-"	0	0	0	2	0	0	0	6.47249
STCa-18442	CATGTAGGCGTACATTTTGAATTCGA	1e-05	Contig36225	GR405111.1	Q0J0L5_ORYSJ	Os09g0505700 protein; (SubName: Full=cDNA clone:J023020B16, full insert sequence)	GO:0003824; 0004750; 0008152; 0005975	"-"	"-"	0.577	1.227	3.41098	0.314	"-"	"-"	"-"	0	0	0	2	0	0	0	6.47249
STCa-18468	CATGTAGGTGCAATGAAAGTTTTTTT	1e-05	Contig11279	GR402390.1	METK_MEDTR	S-adenosylmethionine synthase; ( Short=AdoMet synthase; EC=2.5.1.6; AltName: Full=Methionine adenosyltransferase; Short=MAT)	GO:0005524; 0016740; 0000166; 0004478; 0046872; 0006730; 0005737	"-"	"-"	0.577	1.227	3.41098	0.314	"-"	"-"	"-"	0	0	0	2	0	0	0	6.47249
STCa-18638	CATGTATAACAGATGCTTAGAGAGGT	0.0008	Contig30194	GR409542.1	A3RLB0_VICNA	Plastid phosphate translocator	GO:0005215; 0006810; 0016021; 0016020	"-"	"-"	0.577	1.227	3.41098	0.314	"-"	"-"	"-"	0	0	0	2	0	0	0	6.47249
STCa-18665	CATGTATAATCCATTAATAATACTTA	0.0002	Contig26606	GR402934.1	O04077_VICFA	Sucrose transport protein	GO:0005215; 0008515; 0006810; 0055085; 0015770; 0016021; 0005887	"-"	"-"	0.577	1.227	3.41098	0.314	"-"	"-"	"-"	0	0	0	2	0	0	0	6.47249
STCa-18760	CATGTATAGTTACAGTATTCTGTTCA	8e-07	Contig22358	GR916207.1	Q2TSD4_GOSHI	Trehalose 6-phosphate synthase	GO:0003824; 0008152; 0005992	"-"	"-"	0.577	1.227	3.41098	0.314	"-"	"-"	"-"	0	0	0	2	0	0	0	6.47249
STCa-18998	CATGTATGATATCGACAAGTAGGTTG	0.0008	Contig39481	"-"	Q39919_GLYSO	Late embryogenesis abundant protein (Fragment)	GO:9790	"-"	"-"	0.577	1.227	3.41098	0.314	"-"	"-"	"-"	0	0	0	2	0	0	0	6.47249
STCa-19120	CATGTATGTATTTCCTGTTCCAATGA	0.0002	Contig38848	GR409372.1	1433B_VICFA	14-3-3-like protein B; (AltName: Full=VFA-1433B)	GO:19904	"-"	"-"	0.577	1.227	3.41098	0.314	"-"	"-"	"-"	0	0	0	2	0	0	0	6.47249
STCa-19162	CATGTATGTTTGCTTTATGGGATCCT	1e-05	Contig59	"-"	Q8L6V6_CICAR	Putative ripening related protein	GO:0009607; 0006952	"-"	"-"	0.577	1.227	3.41098	0.314	"-"	"-"	"-"	0	0	0	2	0	0	0	6.47249
STCa-19458	CATGTCAAGCAGCTTGAATGTGAGAA	1e-05	Contig39184	"-"	Q84VV2_ARATH	At4g03120; (SubName: Full=Putative C-type U1 snRNP)	GO:0003676; 0008270; 0005634	"-"	"-"	0.577	1.227	3.41098	0.314	"-"	"-"	"-"	0	0	0	2	0	0	0	6.47249
STCa-19671	CATGTCATTAGGTCGGAAGAAAAGGG	1e-05	Contig34040	GR396104.1	Q86EE5_SCHJA	Clone ZZD480 mRNA sequence	"-"	"-"	"-"	0.577	1.227	3.41098	0.314	"-"	"-"	"-"	0	0	0	2	0	0	0	6.47249
STCa-19693	CATGTCATTGTATCTCACTCTTTCAA	1e-05	Contig46383	"-"	Q39450_CICAR	Pathogenesis related protein	GO:0009607; 0006952	"-"	"-"	0.577	1.227	3.41098	0.314	"-"	"-"	"-"	0	0	0	2	0	0	0	6.47249
STCa-19695	CATGTCATTGTATCTGTTGACTTGGC	0.0002	Contig27025	GR403184.1	Q96269_ARATH	Heat-shock protein	GO:0005524; 0000166	"-"	"-"	0.577	1.227	3.41098	0.314	"-"	"-"	"-"	0	0	0	2	0	0	0	6.47249
STCa-19829	CATGTCCGAGGGCAAGTATTCAACAG	5e-08	Contig17349	GR404824.1	A4QPP1_9CHLO	Chloroplast light-harvesting complex protein Lhcp2.2 (Fragment)	GO:0009765; 0015979; 0016020; 0009507	"-"	"-"	0.577	1.227	3.41098	0.314	"-"	"-"	"-"	0	0	0	2	0	0	0	6.47249
STCa-19864	CATGTCCTATGTTTCTTGAGAGTTGA	1e-05	Contig6514	"-"	Q8LPE3_CICAR	Translationally controlled tumor-like protein (Fragment)	GO:5737	"-"	"-"	0.577	1.227	3.41098	0.314	"-"	"-"	"-"	0	0	0	2	0	0	0	6.47249
STCa-20260	CATGTCTTTGTTTTGGGTCATTCAAA	5e-08	Contig29093	"-"	Q0ZPV7_9ERIC	CXE carboxylesterase; ( EC=3.1.1.1)	GO:0016787; 0004091; 0008152	"-"	"-"	0.577	1.227	3.41098	0.314	"-"	"-"	"-"	0	0	0	2	0	0	0	6.47249
STCa-20285	CATGTGAAAAGTAGATACCCTCCGGT	1e-05	Contig20684	"-"	SEC22_ARATH	25.3 kDa vesicle transport protein; ( Short=AtSEC22)	GO:0015031; 0006810; 0016192; 0005886; 0016021; 0016020; 0005789; 0005783; 0000139; 0005794	"-"	"-"	0.577	1.227	3.41098	0.314	"-"	"-"	"-"	0	0	0	2	0	0	0	6.47249
STCa-20433	CATGTGAATGGTGAAAGGTAATGTAA	5e-08	Contig34216	"-"	A2Q330_MEDTR	Heavy metal transport/detoxification protein	GO:0046872; 0030001	"-"	"-"	0.577	1.227	3.41098	0.314	"-"	"-"	"-"	0	0	0	2	0	0	0	6.47249
STCa-20586	CATGTGAGTAGGTCGTTAGACTTTGG	5e-08	Contig3651	GR392621.1	CYC_ABUTH	Cytochrome c	GO:0005506; 0009055; 0020037; 0046872; 0006810; 0022900; 0005739; 0070469; 0005759	"-"	"-"	0.577	1.227	3.41098	0.314	"-"	"-"	"-"	0	0	0	2	0	0	0	6.47249
STCa-21150	CATGTGGCCCAGTACAGCCCTATAGT	0.0008	Contig40098	"-"	D0EPY5_MEDSA	Putative uncharacterized protein	"-"	"-"	"-"	0.577	1.227	3.41098	0.314	"-"	"-"	"-"	0	0	0	2	0	0	0	6.47249
STCa-21379	CATGTGGTGTAATAGTAATATGTTGT	0.0008	Contig38539	GR912389.1	PPO_MALDO	Polyphenol oxidase, chloroplastic precursor; ( Short=PPO; EC=1.10.3.1; AltName: Full=Catechol oxidase)	GO:0016491; 0004097; 0046872; 0008152; 0055114; 0009543; 0009579; 0009507; 0009536	"-"	"-"	0.577	1.227	3.41098	0.314	"-"	"-"	"-"	0	0	0	2	0	0	0	6.47249
STCa-21623	CATGTGTATTTGCTTTATGGGATCCT	1e-05	Contig59	"-"	Q8L6V6_CICAR	Putative ripening related protein	GO:0009607; 0006952	"-"	"-"	0.577	1.227	3.41098	0.314	"-"	"-"	"-"	0	0	0	2	0	0	0	6.47249
STCa-21764	CATGTGTGATGTATTGTTGAGAGCAG	0.0008	Contig46639	"-"	O22339_MEDSA	Aquaporin-like transmembrane channel protein	GO:0005215; 0006810; 0055085; 0016021; 0016020	"-"	"-"	0.577	1.227	3.41098	0.314	"-"	"-"	"-"	0	0	0	2	0	0	0	6.47249
STCa-21771	CATGTGTGATGTATTGTTGTAATTGG	2e-07	Contig46639	"-"	O22339_MEDSA	Aquaporin-like transmembrane channel protein	GO:0005215; 0006810; 0055085; 0016021; 0016020	"-"	"-"	0.577	1.227	3.41098	0.314	"-"	"-"	"-"	0	0	0	2	0	0	0	6.47249
STCa-21797	CATGTGTGCGATGGCTTAATTACAAA	1e-05	Contig314	GR408883.1	A3FF19_PEA	Phloem specific protein (Fragment)	"-"	"-"	"-"	0.577	1.227	3.41098	0.314	"-"	"-"	"-"	0	0	0	2	0	0	0	6.47249
STCa-21963	CATGTGTTATCTATGTATATTGTATA	0.0008	Contig5321	"-"	P2C60_ARATH	Probable protein phosphatase 2C 60; ( Short=AtPP2C60; EC=3.1.3.16)	GO:0003824; 0004722; 0016787; 0004721; 0046872; 0006470; 0008287	"-"	"-"	0.577	1.227	3.41098	0.314	"-"	"-"	"-"	0	0	0	2	0	0	0	6.47249
STCa-22267	CATGTTAATGTATTGTATTTGGGTTT	1e-05	Contig10311	GR398894.1	Q5GQ66_PEA	Alpha-dioxygenase	GO:0016702; 0004601; 0020037; 0006979; 0055114	"-"	"-"	0.577	1.227	3.41098	0.314	"-"	"-"	"-"	0	0	0	2	0	0	0	6.47249
STCa-22437	CATGTTAGGAGCATCTCGGCGGGAAA	0.0002	Contig27345	FE669768.1	Q1M2Z1_PLAAC	Hydrolase (Fragment)	GO:16787	"-"	"-"	0.577	1.227	3.41098	0.314	"-"	"-"	"-"	0	0	0	2	0	0	0	6.47249
STCa-22465	CATGTTAGTCCTTATCAAATATGCAA	1e-05	Contig42146	"-"	Q6W5F3_GOSHI	Microtubule-associated protein 1 light chain 3	"-"	"-"	"-"	0.577	1.227	3.41098	0.314	"-"	"-"	"-"	0	0	0	2	0	0	0	6.47249
STCa-22490	CATGTTATAAACCATTACTCCTGATT	0.0008	Contig18849	GR400377.1	Q1EDY7_MEDTR	SAM dependent isoflavone 7-O-methyltransferase	GO:0008171; 0046983; 0016740; 0008168	"-"	"-"	0.577	1.227	3.41098	0.314	"-"	"-"	"-"	0	0	0	2	0	0	0	6.47249
STCa-23063	CATGTTGAAAAAAGTGTGAGAGGAGG	3e-06	Contig27196	FE670485.1	D4P537_9FABA	DREB2	GO:0003677; 0003700; 0006350; 0045449; 0006355; 0005634	"-"	"-"	0.577	1.227	3.41098	0.314	"-"	"-"	"-"	0	0	0	2	0	0	0	6.47249
STCa-23296	CATGTTGCATTAAATTGGAAAACAAT	5e-08	Contig4173	"-"	A9KKB0_CLOPH	4Fe-4S ferredoxin iron-sulfur binding domain protein	GO:0051536; 0009055	"-"	"-"	0.577	1.227	3.41098	0.314	"-"	"-"	"-"	0	0	0	2	0	0	0	6.47249
STCa-23408	CATGTTGGATGATGATGATGTGCACT	0.0008	Contig16455	GR913030.1	Q2HUY7_MEDTR	11-S plant seed storage protein	GO:0030145; 0045735; 0046872; 0048046	"-"	"-"	0.577	1.227	3.41098	0.314	"-"	"-"	"-"	0	0	0	2	0	0	0	6.47249
STCa-23532	CATGTTGTAAGAGCAGCTTATTAAGT	5e-05	Contig31773	GR912049.1	A7XDZ9_9ERIC	Dehydration-induced protein (Fragment)	"-"	"-"	"-"	0.577	1.227	3.41098	0.314	"-"	"-"	"-"	0	0	0	2	0	0	0	6.47249
STCa-23956	CATGTTTCTACCTAAATATATGCTGT	1e-05	Contig15105	"-"	RH37_ARATH	DEAD-box ATP-dependent RNA helicase 37; ( EC=3.6.4.13)	GO:0005524; 0003723; 0004386; 0008026; 0000166; 0003676; 0016787; 0005777	"-"	"-"	0.577	1.227	3.41098	0.314	"-"	"-"	"-"	0	0	0	2	0	0	0	6.47249
STCa-24066	CATGTTTGCCAACGTGTATGTGCAAA	1e-05	Contig4565	"-"	VPE_VICSA	Vacuolar-processing enzyme precursor; ( Short=VPE; EC=3.4.22.-; AltName: Full=Proteinase B)	GO:0008233; 0004197; 0016787; 0008234; 0006508	"-"	"-"	0.577	1.227	3.41098	0.314	"-"	"-"	"-"	0	0	0	2	0	0	0	6.47249
STCa-24068	CATGTTTGCCAACGTGTATGTGGGAT	2e-07	Contig4565	"-"	VPE_VICSA	Vacuolar-processing enzyme precursor; ( Short=VPE; EC=3.4.22.-; AltName: Full=Proteinase B)	GO:0008233; 0004197; 0016787; 0008234; 0006508	"-"	"-"	0.577	1.227	3.41098	0.314	"-"	"-"	"-"	0	0	0	2	0	0	0	6.47249
STCa-24070	CATGTTTGCCAACGTGTATGTGTACA	1e-05	Contig4565	"-"	VPE_VICSA	Vacuolar-processing enzyme precursor; ( Short=VPE; EC=3.4.22.-; AltName: Full=Proteinase B)	GO:0008233; 0004197; 0016787; 0008234; 0006508	"-"	"-"	0.577	1.227	3.41098	0.314	"-"	"-"	"-"	0	0	0	2	0	0	0	6.47249
STCa-24218	CATGTTTGTTTAATGGGAAGCAAGCA	5e-08	Contig224	GR409498.1	Q8VZX7_MEDTR	1-aminocyclopropanecarboxylic acid oxidase	GO:0016491; 0055114	"-"	"-"	0.577	1.227	3.41098	0.314	"-"	"-"	"-"	0	0	0	2	0	0	0	6.47249
STCa-24433	CATGTTTTTGCAGAGTTGTATAGTTG	1e-05	Contig35833	GR917568.1	Q39840_SOYBN	Cysteine proteinase inhibitor (Fragment)	GO:0004869; 0030414	"-"	"-"	0.577	1.227	3.41098	0.314	"-"	"-"	"-"	0	0	0	2	0	0	0	6.47249
STCa-13480	CATGGCTGTAGATAATGCTGCAGAAG	5e-08	Contig28008	FL512465.1	Q9ZRW0_CICAR	Nucleolar protein (Fragment)	"-"	"-"	"-"	0.577	1.227	3.41098	0.314	"-"	"-"	"-"	0	0	0	2	0	0	0	6.47249
STCa-10838	CATGGAAGAAAATCAATTATGTGGGC	1e-05	Contig27831	"-"	Q9AYM5_VIGUN	CPRD49 protein	GO:0016788; 0016787; 0006629	"-"	"-"	0.577	1.227	3.41098	0.314	"-"	"-"	"-"	0	0	0	2	0	0	0	6.47249
STCa-10476	CATGCTTTGGTATTGATTGATGCACT	0.0008	Contig12001	GR401387.1	A9YTW6_LOTJA	Major intrinsic protein NIP51;	GO:0005215; 0006810; 0055085; 0016021; 0016020	"-"	"-"	0.577	1.227	3.41098	0.314	"-"	"-"	"-"	0	0	0	2	0	0	0	6.47249
STCa-22283	CATGTTAATTAATCAATGGTGGTGTG	5e-08	Contig37550	GR404625.1	Q9XHP4_SOYBN	Peroxisomal copper-containing amine oxidase	GO:0005507; 0008131; 0048038; 0009308; 0055114	"-"	"-"	0.577	1.227	3.41098	0.314	"-"	"-"	"-"	0	0	0	2	0	0	0	6.47249
STCa-15149	CATGGGTGTTTGTGTATCGCACTAAT	1e-05	Contig19559	GR407142.1	Q08883_9FABA	Narbonin	GO:0003824; 0004553; 0016798; 0016787; 0043169; 0008152; 0005975	"-"	"-"	0.577	1.227	3.41098	0.314	"-"	"-"	"-"	0	0	0	2	0	0	0	6.47249
STCa-15355	CATGGTAACATTCCATAACAAAAAAT	5e-08	Contig11279	GR402390.1	METK_MEDTR	S-adenosylmethionine synthase; ( Short=AdoMet synthase; EC=2.5.1.6; AltName: Full=Methionine adenosyltransferase; Short=MAT)	GO:0005524; 0016740; 0000166; 0004478; 0046872; 0006730; 0005737	"-"	"-"	0.577	1.227	3.41098	0.314	"-"	"-"	"-"	0	0	0	2	0	0	0	6.47249
STCa-5757	CATGATTGATATTCTGTTACAAAATA	5e-08	Contig35371	"-"	Q84P43_SOYBN	Protein kinase Pti1	GO:0004672; 0005524; 0000166; 0004713; 0016301; 0006468	"-"	"-"	0.577	1.227	3.41098	0.314	"-"	"-"	"-"	0	0	0	2	0	0	0	6.47249
STCa-15011	CATGGGTCATTGACAAGCCTAACCTT	5e-08	Contig34923	GR914713.1	O49655_ARATH	Predicted protein	GO:0003677; 0008270; 0005634	"-"	"-"	0.577	1.227	3.41098	0.314	"-"	"-"	"-"	0	0	0	2	0	0	0	6.47249
STCa-4455	CATGATATGGTGCCAAGTCAAGGAAA	5e-08	Contig32146	GR915426.1	O80906_ARATH	At2g38450; (SubName: Full=Expressed protein)	"-"	"-"	"-"	0.577	1.227	3.41098	0.314	"-"	"-"	"-"	0	0	0	2	0	0	0	6.47249
STCa-10759	CATGGAACAGATGCTTAGAGAGGTTT	1e-05	Contig30194	GR409542.1	A3RLB0_VICNA	Plastid phosphate translocator	GO:0005215; 0006810; 0016021; 0016020	"-"	"-"	0.577	1.227	3.41098	0.314	"-"	"-"	"-"	0	0	0	2	0	0	0	6.47249
STCa-10235	CATGCTTATGATGTTGAAGATATTTA	5e-08	Contig11480	GR391152.1	Q5CEG7_CRYHO	Senescence-associated protein	"-"	"-"	"-"	0.577	1.227	3.41098	0.314	"-"	"-"	"-"	0	0	0	2	0	0	0	6.47249
STCa-9047	CATGCGATCTTGTTCAATCAATTCTT	5e-08	Contig1892	FE671339.1	A6EM15_9BACT	Membrane protein	GO:0016021; 0016020	"-"	"-"	0.577	1.227	3.41098	0.314	"-"	"-"	"-"	0	0	0	2	0	0	0	6.47249
STCa-13317	CATGGCGTGGGACTAATGAAAGCTAA	5e-08	Contig37218	"-"	D2HDH_ARATH	D-2-hydroxyglutarate dehydrogenase, mitochondrial precursor; ( Short=AtD-2HGDH; EC=1.1.99.-)	GO:0003824; 0050660; 0051990; 0016491; 0055114; 0005739	"-"	"-"	0.577	1.227	3.41098	0.314	"-"	"-"	"-"	0	0	0	2	0	0	0	6.47249
STCa-712	CATGAAATTGTAGATAACTGTTTGGA	8e-07	Contig734	"-"	Q9SMJ8_CICAR	Putative water channel protein (Fragment)	GO:0005215; 0006810; 0055085; 0016021; 0016020	"-"	"-"	0.577	1.227	3.41098	0.314	"-"	"-"	"-"	0	0	0	2	0	0	0	6.47249
STCa-4401	CATGATATCAATCAATTGAACCAGGA	1e-05	Contig10096	"-"	Q2HTL9_MEDTR	Mevalonate and galactokinase	GO:0016773; 0004496; 0005524; 0016301; 0016740; 0000166; 0008152; 0016310; 0008299; 0005737	"-"	"-"	0.577	1.227	3.41098	0.314	"-"	"-"	"-"	0	0	0	2	0	0	0	6.47249
STCa-7078	CATGCACGTGAAACGTTGAATGAATG	1e-05	Contig35860	GR917471.1	Q84KA1_CROSA	Alternative oxidase (Fragment); ( EC=1.-.-.-)	GO:0016491; 0046872; 0022900; 0055114; 0007585; 0070469; 0016021; 0016020; 0005740	"-"	"-"	0.577	1.227	3.41098	0.314	"-"	"-"	"-"	0	0	0	2	0	0	0	6.47249
STCa-7394	CATGCAGGAAGCATCTCAGCAAATGG	5e-08	Contig30293	"-"	A9TVS6_PHYPA	Predicted protein	"-"	"-"	"-"	0.577	1.227	3.41098	0.314	"-"	"-"	"-"	0	0	0	2	0	0	0	6.47249
STCa-9692	CATGCTCAACACTGAGCTAGCATATT	1e-05	Contig15	GR396944.1	Q9FT05_CICAR	Cationic peroxidase; ( EC=1.11.1.7)	GO:0016491; 0004601; 0020037; 0046872; 0006979; 0055114	"-"	"-"	0.577	1.227	3.41098	0.314	"-"	"-"	"-"	0	0	0	2	0	0	0	6.47249
STCa-10128	CATGCTGTTATTGTTATTATTATTAT	1e-05	Contig29369	GR405226.1	Q06Z30_GOSHI	Aquaporin 1	GO:0005215; 0006810; 0055085; 0016021; 0016020	"-"	"-"	0.577	1.227	3.41098	0.314	"-"	"-"	"-"	0	0	0	2	0	0	0	6.47249
STCa-12396	CATGGATGGGTCTAAGTTGTGGTTGT	2e-07	Contig46278	"-"	Q2WBN3_MEDFA	Mob1-like protein	GO:5515	"-"	"-"	0.577	1.227	3.41098	0.314	"-"	"-"	"-"	0	0	0	2	0	0	0	6.47249
STCa-12724	CATGGCACCGTAGAAATTTAATTCGA	1e-05	Contig42396	"-"	Q2MGR2_MEDTR	SGS HSP20-like chaperone;	"-"	"-"	"-"	0.577	1.227	3.41098	0.314	"-"	"-"	"-"	0	0	0	2	0	0	0	6.47249
STCa-20775	CATGTGCACCATAAATTGCATCATTG	5e-08	Contig26212	"-"	O49582_ARATH	Predicted protein	"-"	"-"	"-"	0.577	1.227	3.41098	0.314	"-"	"-"	"-"	0	0	0	2	0	0	0	6.47249
STCa-21785	CATGTGTGCAAGCTTGTTTAATTCGA	0.0008	Contig27102	GR421029.1	Q3LF77_PEA	Putative basic PR1 precursor	GO:5576	"-"	"-"	0.577	1.227	3.41098	0.314	"-"	"-"	"-"	0	0	0	2	0	0	0	6.47249
STCa-22024	CATGTGTTGCTATGTGTACCAGTGGG	1e-05	Contig14261	GR390788.1	Q9FQE1_SOYBN	Glutathione S-transferase GST 17; ( EC=2.5.1.18)	GO:0016740; 0004364	"-"	"-"	0.577	0.534	1.70574	0.748	0.646	1.90789	0.524	0	0	1	2	0	0	3.79061	6.47249
STCa-24194	CATGTTTGTGTTGCTTAATGGGCCAA	1e-05	Contig22786	ES560361.1	O65741_CICAR	Transmembrane channel protein (Fragment)	GO:0005215; 0006810; 0016021; 0016020	"-"	"-"	0.577	1.227	3.41098	0.314	"-"	"-"	"-"	0	0	0	2	0	0	0	6.47249
STCa-2383	CATGACACGCGCGCTCTTCTTTCGAA	3e-06	Contig28529	FE673433.1	A9SBS3_PHYPA	Predicted protein	GO:0000166; 0003676	"-"	"-"	0.577	1.227	3.41098	0.314	"-"	"-"	"-"	0	0	0	2	0	0	0	6.47249
STCa-2974	CATGACTTGTTGTCTCTGATACAACA	5e-08	Contig18404	GR399209.1	Q43430_PEA	Dehydrin-cognate	GO:0006950; 0009415	"-"	"-"	0.577	1.227	3.41098	0.314	"-"	"-"	"-"	0	0	0	2	0	0	0	6.47249
STCa-10489	CATGCTTTGTGGCTGCCGATTGAGCA	5e-08	Contig45133	"-"	Q6ZLV7_9TELE	NADH-ubiquinone oxidoreductase chain 6; ( EC=1.6.5.3)	GO:0008137; 0016491; 0055114; 0016020; 0005739; 0016021	"-"	"-"	0.577	1.227	3.41098	0.314	"-"	"-"	"-"	0	0	0	2	0	0	0	6.47249
STCa-19574	CATGTCAGATACAATAAATAATATAT	5e-08	Contig26696	GR403032.1	MAN2_ARATH	Mannan endo-1,4-beta-mannosidase 2 precursor; ( EC=3.2.1.78; AltName: Full=Beta-mannanase 2; AltName: Full=Endo-beta-1,4-mannanase 2; Short=AtMAN2)	GO:0003824; 0004553; 0016798; 0016985; 0016787; 0043169; 0008152; 0005975; 0005576	"-"	"-"	0.577	1.227	3.41098	0.314	"-"	"-"	"-"	0	0	0	2	0	0	0	6.47249
STCa-23636	CATGTTGTGGTGGTGGATCGGGATCT	0.0002	Contig4362	"-"	A2Q1V9_MEDTR	RNA-binding region RNP-1 (RNA recognition motif)	GO:0000166; 0003676	"-"	"-"	0.577	1.227	3.41098	0.314	"-"	"-"	"-"	0	0	0	2	0	0	0	6.47249
STCa-15553	CATGGTATAGTTGTTCTTGAATTAGT	5e-08	Contig14486	GR392964.1	A8DPG3_BRANA	BIN2-like protein	GO:0004672; 0005524; 0000166; 0004674; 0006468	"-"	"-"	0.577	1.227	3.41098	0.314	"-"	"-"	"-"	0	0	0	2	0	0	0	6.47249
STCa-21109	CATGTGGATTGGTCTGGTTTGGTTTG	5e-08	Contig42797	"-"	RSP31_ARATH	Arginine/serine-rich-splicing factor RSP31	GO:0003723; 0000166; 0003676; 0005515; 0008380; 0000398; 0016607; 0005681; 0005634	"-"	"-"	0.577	1.227	3.41098	0.314	"-"	"-"	"-"	0	0	0	2	0	0	0	6.47249
STCa-9595	CATGCTAGTTATGTTATGTTGCTTAC	5e-05	Contig24373	FE668930.1	Q676Z5_HYAOR	CBS1 (Fragment)	"-"	"-"	"-"	0.577	1.227	3.41098	0.314	"-"	"-"	"-"	0	0	0	2	0	0	0	6.47249
STCa-9905	CATGCTGAGAATACTCATTCTGATCC	1e-05	Contig17917	GR912379.1	Q9AVP4_TOBAC	BY-2 kinesin-like protein 10	GO:0005524; 0003774; 0000166; 0003777; 0007018; 0005874	"-"	"-"	0.577	1.227	3.41098	0.314	"-"	"-"	"-"	0	0	0	2	0	0	0	6.47249
STCa-15435	CATGGTACCACCAAACACCAAGCAAA	2e-07	Contig19155	GR916051.1	A9SIK2_PHYPA	Predicted protein (Fragment)	"-"	"-"	"-"	0.577	1.227	3.41098	0.314	"-"	"-"	"-"	0	0	0	2	0	0	0	6.47249
STCa-17515	CATGTAATCTACCAAAGGAGACAACC	2e-07	Contig39908	"-"	Q4ZLX7_PSEU2	Periplasmic chorismate mutase precursor	GO:46417	"-"	"-"	0.577	1.227	3.41098	0.314	"-"	"-"	"-"	0	0	0	2	0	0	0	6.47249
STCa-17924	CATGTACCCTGCTGATATGAAAACCC	3e-06	Contig1358	GR404493.1	F16P2_BETVU	Fructose-1,6-bisphosphatase, cytosolic; ( Short=FBPase; EC=3.1.3.11; AltName: Full=D-fructose-1,6-bisphosphate 1-phosphohydrolase)	GO:0042578; 0016787; 0042132; 0046872; 0005975; 0005737	"-"	"-"	0.577	1.227	3.41098	0.314	"-"	"-"	"-"	0	0	0	2	0	0	0	6.47249
STCa-18244	CATGTAGAGTATTGCTTTCAGCCAAA	8e-07	Contig5860	"-"	A9T6P4_PHYPA	Predicted protein	GO:0003824; 0008152	"-"	"-"	0.577	1.227	3.41098	0.314	"-"	"-"	"-"	0	0	0	2	0	0	0	6.47249
STCa-21246	CATGTGGGGGGTTGGGTTGGGTTGAG	0.0002	Contig26927	GR405901.1	A8IXC7_BRACM	Disease resistance response protein	"-"	"-"	"-"	0.577	1.227	3.41098	0.314	"-"	"-"	"-"	0	0	0	2	0	0	0	6.47249
STCa-14401	CATGGGCTTAAAGACGTATTTATGCA	8e-07	Contig14379	GR402309.1	Q9XGL7_CICAR	Cytochrome P450	GO:0009607,GO:0006952	"-"	"-"	0.577	1.227	3.41098	0.314	"-"	"-"	"-"	0	0	0	2	0	0	0	6.47249
STCa-14703	CATGGGGCAAGAAGAAGGATGCTGAG	1e-05	Contig1010	FE673001.1	A0A762_SOYBN	Calreticulin-1; (SubName: Full=Putative uncharacterized protein)	GO:0005509; 0051082; 0006457; 0005783	"-"	"-"	0.577	1.227	3.41098	0.314	"-"	"-"	"-"	0	0	0	2	0	0	0	6.47249
STCa-21259	CATGTGGGGTAACTCTTGTGGAATAC	3e-06	Contig38400	EH059190.1	A4UUE0_LEYCH	Cytosolic aldehyde dehydrogenase	GO:0016491; 0008152; 0055114	"-"	"-"	0.577	1.227	3.41098	0.314	"-"	"-"	"-"	0	0	0	2	0	0	0	6.47249
STCa-10751	CATGGAACAATGATGTCCGTTTTTCA	1e-05	Contig19142	GR399404.1	Q3HRZ1_SOLTU	Vacuolar protein sorting-associated protein 26-like protein	GO:0007034; 0030904	"-"	"-"	0.577	1.227	3.41098	0.314	"-"	"-"	"-"	0	0	0	2	0	0	0	6.47249
STCa-2980	CATGACTTTCCACGACGATTCCAGAG	5e-08	Contig13392	"-"	Q2HUU6_MEDTR	VQ	"-"	2.356	10.5487	0.017	"-"	"-"	0.921	"-"	"-"	"-"	0	13	0	0	0	21.0509	0	0
STCa-13596	CATGGGAAATACAAAACTTTTGTGCT	1e-05	Contig12794	"-"	Q8L9C5_ARATH	Uncharacterized protein	"-"	2.356	10.5487	0.017	"-"	"-"	0.921	"-"	"-"	"-"	0	13	0	0	0	21.0509	0	0
STCa-22098	CATGTGTTTTCTCGTCCTTGTACCAA	5e-08	Contig5652	"-"	Q75NI1_SOYBN	Type 2 metallothionein	GO:46872	"-"	"-"	0.577	-1.545	0.213312	0.195	1.339	3.81523	0.268	0	0	2	0	0	0	7.58121	0
STCa-21798	CATGTGTGCGATGGCTTAATTATTGT	5e-08	Contig314	GR408883.1	A3FF19_PEA	Phloem specific protein (Fragment)	"-"	2.356	10.5487	0.017	-0.97	0.379083	0.101	2.843	17.1672	0.00247	0	13	9	4	0	21.0509	34.1155	12.945
STCa-4005	CATGAGTTGATGTCTTCTTATGTTAG	5e-08	Contig46404	"-"	Q39450_CICAR	Pathogenesis related protein	GO:0009607,GO:0006952	2.356	10.5487	0.017	-1.768	0.170674	0.0807	2.255	9.53529	0.0359	0	13	5	1	0	21.0509	18.953	3.23625
STCa-2906	CATGACTGGCATAGATAGTAATAAAT	5e-08	Contig41475	"-"	"-"	"-"	"-"	2.356	10.5487	0.017	-0.159	0.852996	0.807	2.032	7.62933	0.0702	0	13	4	4	0	21.0509	15.1624	12.945
STCa-10875	CATGGAAGAGTGATAATATCAGTGTT	5e-08	Contig4778	"-"	"-"	"-"	"-"	2.356	10.5487	0.017	0.688	1.98973	0.345	1.745	5.7259	0.137	0	13	3	7	0	21.0509	11.3718	22.6537
STCa-6772	CATGCAATTTCTTGAATAGAGTTGTT	5e-08	Contig27961	"-"	Q7XHJ1_QUERO	Pheromone receptor-like protein (Fragment)	GO:4872	2.356	10.5487	0.017	-0.852	0.426561	0.511	1.339	3.81523	0.268	0	13	2	1	0	21.0509	7.58121	3.23625
STCa-10441	CATGCTTTATTTGTTGTTAAGATGAT	5e-08	Contig30322	ES560248.1	TBB4_ORYSJ	Tubulin beta-4 chain; (AltName: Full=Beta-4-tubulin)	GO:0003924,GO:0000166,GO:0005198,GO:0005525,GO:0007017,GO:0051258,GO:0007018,GO:0043234,GO:0005874	2.356	10.5487	0.017	1.451	4.26738	0.186	0.646	1.90789	0.524	0	13	1	5	0	21.0509	3.79061	16.1812
STCa-2520	CATGACATTCTTATGGCAAAGTTGTG	5e-08	Contig38451	"-"	"-"	"-"	"-"	2.356	10.5487	0.017	-0.159	0.852996	0.881	0.646	1.90789	0.524	0	13	1	1	0	21.0509	3.79061	3.23625
STCa-1743	CATGAATATCAGTTTCAGTTTGGATT	5e-08	Contig40134	"-"	Q5PXN9_SESPO	Salt tolerance protein	GO:9269	2.356	10.5487	0.017	0.534	1.70574	0.748	0.646	1.90789	0.524	0	13	1	2	0	21.0509	3.79061	6.47249
STCa-10616	CATGGAAACCCAAGTTTGCCATTGAG	5e-08	Contig38111	GR403409.1	CALX_PEA	Calnexin homolog precursor	GO:0005529,GO:0046872,GO:0051082,GO:0005509,GO:0006457,GO:0016020,GO:0005783,GO:0005789,GO:0016021	2.356	10.5487	0.017	0.534	1.70574	0.748	0.646	1.90789	0.524	0	13	1	2	0	21.0509	3.79061	6.47249
STCa-17307	CATGTAAGAATTAAGAAACAATCCTC	5e-08	Contig17304	GR409908.1	Q94CI5_ARATH	Protein kinase AtSIK	GO:0004672,GO:0005524,GO:0016301,GO:0006468	2.356	10.5487	0.017	0.534	1.70574	0.748	0.646	1.90789	0.524	0	13	1	2	0	21.0509	3.79061	6.47249
STCa-8862	CATGCCTTAACTTTTTAGACAATCTT	5e-08	Contig25643	GR409048.1	B3Y014_SESRO	Transcription factor (Fragment)	GO:0003677,GO:0043565,GO:0003700,GO:0006350,GO:0045449,GO:0005634	2.356	10.5487	0.017	-0.852	0.426561	0.424	0.646	1.90789	0.524	0	13	1	0	0	21.0509	3.79061	0
STCa-17902	CATGTACCATCATTTTAAAATAAAAT	5e-08	Contig46293	"-"	Q9ZRV7_CICAR	Chalcone synthase; ( EC=2.3.1.74)	GO:0003824,GO:0016747,GO:0016210,GO:0016740,GO:0008415,GO:0009058,GO:0008152	2.356	10.5487	0.00179	1.633	5.11921	0.113	-0.047	0.954087	0.965	1	26	1	6	3.97393	42.1019	3.79061	19.4175
STCa-12589	CATGGCAAAATTTATTATATTAAGAA	5e-08	Contig26633	"-"	"-"	"-"	"-"	2.356	10.5487	0.00179	1.921	6.82778	0.0915	-0.74	0.477114	0.477	1	26	0	4	3.97393	42.1019	0	12.945
STCa-14331	CATGGGCGTATTTTGTTGGTGTTCTT	5e-08	Contig17214	GR402587.1	A9PL15_GOSHI	Alpha-tubulin; (SubName: Full=Alpha-tubulin 6)	GO:0003924,GO:0000166,GO:0005198,GO:0005525,GO:0007017,GO:0051258,GO:0007018,GO:0043234,GO:0005874	2.317	10.1452	0.00243	0.429	1.53572	0.47	1.562	4.76835	0.141	1	25	5	9	3.97393	40.4826	18.953	29.1262
STCa-13511	CATGGCTTCAGAGTTGTTTTTGTTGT	5e-08	Contig44949	"-"	UEV1D_ARATH	Ubiquitin-conjugating enzyme E2 variant 1D; ( Short=Ubc enzyme variant 1D; AltName: Full=Protein MMS ZWEI HOMOLOG 4)	GO:0019787,GO:0005515,GO:0043687,GO:0006301,GO:0006974,GO:0051246,GO:0031372	2.317	10.1452	0.00243	0.94	2.55998	0.482	-0.047	0.954087	0.965	1	25	1	3	3.97393	40.4826	3.79061	9.70874
STCa-10656	CATGGAAAGCTGTTCAAGAAGGTGGA	5e-08	Contig41482	"-"	Q9M3H8_CICAR	Putative UDP-glycose (Fragment)	GO:0016758,GO:0016740,GO:0016757,GO:0008152	2.317	10.1452	0.00243	1.921	6.82778	0.0915	-0.74	0.477114	0.477	1	25	0	4	3.97393	40.4826	0	12.945
STCa-7855	CATGCATCAGGGATGAAGTATGGAGT	5e-08	Contig12517	"-"	UPI000016331D	SUS2 (ABNORMAL SUSPENSOR 2)	"-"	2.276	9.73765	0.0239	2.326	10.2369	0.0267	"-"	"-"	"-"	0	12	0	6	0	19.4316	0	19.4175
STCa-18178	CATGTAGAAGTTTTAATTCATCTATG	5e-08	Contig40553	"-"	H2A2_MEDTR	Probable histone H2A.2	GO:0003677,GO:0006334,GO:0000786,GO:0005694,GO:0005634	2.276	9.73765	0.0239	2.144	8.5335	0.0494	"-"	"-"	"-"	0	12	0	5	0	19.4316	0	16.1812
STCa-10497	CATGCTTTTAAAAAGAATCAAAGACT	8e-07	Contig526	"-"	Q8LPE3_CICAR	Translationally controlled tumor-like protein (Fragment)	GO:5737	2.276	9.73765	0.0239	1.921	6.82778	0.0915	"-"	"-"	"-"	0	12	0	4	0	19.4316	0	12.945
STCa-22470	CATGTTAGTGCTTGGGTGGCTGATAT	5e-08	Contig19047	"-"	Q948X4_MEDSA	Glutathione S-transferase	GO:16740	2.499	12.1703	0.0086	0.247	1.28018	0.566	2.949	19.0869	0.00126	0	15	10	15	0	24.2895	37.9061	48.5437
STCa-8037	CATGCATTGTCTATGTGGTTGAATTC	0.0002	Contig17540	GR396979.1	TIP1_MEDTR	Probable aquaporin TIP-type; (AltName: Full=MtAQP1)	GO:0005215,GO:0006810,GO:0055085,GO:0016021,GO:0016020	2.276	9.73765	0.0239	1.633	5.11921	0.17	"-"	"-"	"-"	0	12	0	3	0	19.4316	0	9.70874
STCa-12605	CATGGCAAATATATATAACTGTTGAT	5e-08	Contig9753	"-"	Q0GC24_MEDSA	Homocysteine S-methyltransferase (Fragment)	GO:0016740,GO:0008898,GO:0008168	2.276	9.73765	0.0239	1.633	5.11921	0.17	"-"	"-"	"-"	0	12	0	3	0	19.4316	0	9.70874
STCa-18885	CATGTATCATAAAGTGAATACATAGT	"-"	"-"	"-"	"-"	"-"	"-"	2.276	9.73765	0.0239	1.633	5.11921	0.17	"-"	"-"	"-"	0	12	0	3	0	19.4316	0	9.70874
STCa-23937	CATGTTTCATTTTGGTGTTAATATTG	5e-08	Contig45204	"-"	Q9ZRD9_SOYBN	GMFP4 (Fragment)	"-"	2.276	9.73765	0.0239	"-"	"-"	0.921	"-"	"-"	"-"	0	12	0	0	0	19.4316	0	0
STCa-10999	CATGGAATAAAAGTTTTATGTAATGG	5e-08	Contig30078	GR406839.1	Q9M0H8_ARATH	Predicted proline-rich protein	"-"	2.276	9.73765	0.0239	"-"	"-"	0.921	"-"	"-"	"-"	0	12	0	0	0	19.4316	0	0
STCa-22163	CATGTTAAATAAGGGTTCATCTGTAT	5e-08	Contig19723	GR397116.1	Q3SCM6_9FABA	Cinnamoyl-CoA reductase	GO:0003824,GO:0005488,GO:0050662,GO:0044237,GO:0008152	2.276	9.73765	0.0239	"-"	"-"	0.921	"-"	"-"	"-"	0	12	0	0	0	19.4316	0	0
STCa-17665	CATGTAATTTTTGTGATTTAAAGTTA	"-"	"-"	"-"	"-"	"-"	"-"	2.276	9.73765	0.0239	"-"	"-"	0.921	"-"	"-"	"-"	0	12	0	0	0	19.4316	0	0
STCa-17666	CATGTAATTTTTTAATTGGTTCTTTC	"-"	"-"	"-"	"-"	"-"	"-"	2.276	9.73765	0.0239	"-"	"-"	0.921	"-"	"-"	"-"	0	12	0	0	0	19.4316	0	0
STCa-17615	CATGTAATTCTGTGCTTTTTAAGTTT	5e-08	Contig33561	GR915110.1	Q6RIB7_SOYBN	Enolase; ( EC=4.2.1.11)	GO:0000287,GO:0016740,GO:0016829,GO:0004634,GO:0008415,GO:0006096,GO:0005737,GO:0000015,GO:0009986	2.276	9.73765	0.0239	0.534	1.70574	0.582	"-"	"-"	"-"	0	12	0	1	0	19.4316	0	3.23625
STCa-12550	CATGGATTTCTTTGCTTACCATTATT	5e-08	Contig2147	EH058731.1	RL131_ARATH	60S ribosomal protein L13-1; (AltName: Full=Protein BBC1 homolog)	GO:0003735,GO:0006412,GO:0005737,GO:0005622,GO:0022626,GO:0005840,GO:0005730,GO:0005886,GO:0030529,GO:0022625,GO:0005829,GO:0016020,GO:	2.276	9.73765	0.0239	0.534	1.70574	0.582	"-"	"-"	"-"	0	12	0	1	0	19.4316	0	3.23625
STCa-24349	CATGTTTTGATTGTTTTCTTGTGGAA	5e-08	Contig42428	"-"	Q0DG18_ORYSJ	Os05g0557700 protein (Fragment)	GO:0019787,GO:0043687,GO:0051246	2.276	9.73765	0.0239	0.534	1.70574	0.582	"-"	"-"	"-"	0	12	0	1	0	19.4316	0	3.23625
STCa-17567	CATGTAATGTGTAACTATAAATAAAT	5e-08	Contig29974	"-"	Q5D875_MEDTR	Calcium-dependent protein kinase; (SubName: Full=Calcium-dependent protein kinase CDPK1444)	GO:0004672,GO:0005524,GO:0004674,GO:0005509,GO:0016301,GO:0016740,GO:0000166,GO:0005515,GO:0006468	2.276	9.73765	0.0239	0.534	1.70574	0.582	"-"	"-"	"-"	0	12	0	1	0	19.4316	0	3.23625
STCa-13424	CATGGCTCGTCTAATGGTGCACGCGT	1e-05	Contig15852	FE670461.1	O82161_TOBAC	Phi-1 protein	"-"	2.276	9.73765	0.0239	-0.4	0.67032	0.319	3.285	26.709	8.66e-05	0	12	14	11	0	19.4316	53.0685	35.5987
STCa-7875	CATGCATCGATGGTGAGCTCACTGTT	5e-08	Contig19717	"-"	O82700_MEDTR	MtN6 protein	GO:0003824,GO:0008152	2.276	9.73765	0.0239	-0.629	0.533125	0.271	2.725	15.2564	0.00482	0	12	8	5	0	19.4316	30.3249	16.1812
STCa-23413	CATGTTGGATTAGTGGAAAGGTGTCT	"-"	"-"	"-"	"-"	"-"	"-"	2.276	9.73765	0.0239	0.092	1.09636	0.88	2.592	13.3565	0.00941	0	12	7	9	0	19.4316	26.5342	29.1262
STCa-23311	CATGTTGCCTGAGACTAAGGGAATAC	5e-08	Contig4889	"-"	O04078_VICFA	Monosaccharid transport protein	GO:0022891,GO:0005215,GO:0006810,GO:0055085,GO:0016021,GO:0016020	2.276	9.73765	0.0239	-0.564	0.568929	0.385	2.438	11.4501	0.0184	0	12	6	4	0	19.4316	22.7436	12.945
STCa-7969	CATGCATTCGTCCTAGCTGTTCAATG	5e-08	Contig39280	"-"	Q06H23_ARAHY	Ubiquitin carrier protein; ( EC=6.3.2.-)	GO:0019787,GO:0016874,GO:0043687,GO:0051246	2.276	9.73765	0.0033	-0.765	0.465334	0.128	2.351	10.4961	0.00443	1	24	11	6	3.97393	38.8632	41.6967	19.4175
STCa-17278	CATGTAACTGCTAGATCTTTTCTGGA	5e-08	Contig42617	"-"	Q70E74_CICAR	Acyl carrier protein (Fragment)	GO:0000036,GO:0031177,GO:0048037,GO:0008610,GO:0006633	2.276	9.73765	0.0239	-0.447	0.639544	0.561	2.032	7.62933	0.0702	0	12	4	3	0	19.4316	15.1624	9.70874
STCa-6387	CATGCAACTCAAGCAGGAAATTTAAC	5e-08	Contig16066	"-"	Q8SF01_TOBAC	Dicarboxylate/tricarboxylate carrier (Fragment)	GO:0005488,GO:0006810,GO:0055085,GO:0005739,GO:0016021,GO:0016020	2.276	9.73765	0.0239	1.14	3.12677	0.0714	1.745	5.7259	0.137	0	12	3	11	0	19.4316	11.3718	35.5987
STCa-677	CATGAAATTATTCAATACATTTTACC	"-"	"-"	"-"	"-"	"-"	"-"	2.276	9.73765	0.0239	-0.159	0.852996	0.828	1.745	5.7259	0.137	0	12	3	3	0	19.4316	11.3718	9.70874
STCa-15097	CATGGGTGGGTTCACGGGACTTTATG	5e-08	Contig43200	"-"	Q9LQU1_ARATH	F10B6.30; (SubName: Full=Putative uncharacterized protein; SubName: Full=Putative uncharacterized protein At1g14890)	GO:0030599,GO:0004857	2.276	9.73765	0.0239	0.534	1.70574	0.489	1.745	5.7259	0.137	0	12	3	6	0	19.4316	11.3718	19.4175
STCa-1913	CATGAATGATGAATGAAATTTGATTT	5e-08	Contig46370	"-"	Q2WBN3_MEDFA	Mob1-like protein	GO:5515	2.276	9.73765	0.0239	-0.564	0.568929	0.545	1.745	5.7259	0.137	0	12	3	2	0	19.4316	11.3718	6.47249
STCa-15035	CATGGGTGAAGAAGGCTTATATAAAT	5e-08	Contig24863	FL512444.1	Q9LVV9_ARATH	Membrane associated protein	GO:5198	2.276	9.73765	0.0239	-0.159	0.852996	0.852	1.339	3.81523	0.268	0	12	2	2	0	19.4316	7.58121	6.47249
STCa-23660	CATGTTGTGTTAGCAACGTCTATATG	5e-08	Contig40704	"-"	Q29D15_DROPS	GA19656	GO:0007275,GO:0042600	2.276	9.73765	0.0239	-0.159	0.852996	0.852	1.339	3.81523	0.268	0	12	2	2	0	19.4316	7.58121	6.47249
STCa-21989	CATGTGTTCGAAGAAATGCAGAGGCC	5e-08	Contig11216	GR398623.1	Q45NI3_MEDSA	Elongation factor 2 (Fragment)	GO:0003746,GO:0005525	2.276	9.73765	0.0239	-0.159	0.852996	0.852	1.339	3.81523	0.268	0	12	2	2	0	19.4316	7.58121	6.47249
STCa-20012	CATGTCTAAGTGGCAGGGTTTTGTAT	5e-08	Contig40015	"-"	Q0PJH7_SOYBN	MYB transcription factor MYB177	GO:0003677,GO:0005634	2.276	9.73765	0.0239	0.94	2.55998	0.482	0.646	1.90789	0.524	0	12	1	3	0	19.4316	3.79061	9.70874
STCa-9766	CATGCTCCTCTTGAAATGTTTGAGGC	5e-08	Contig22331	GR395057.1	Q94FU3_SOLLC	Ubiquitin conjugating enzyme 2	GO:0019787,GO:0043687,GO:0051246	2.276	9.73765	0.0239	0.94	2.55998	0.482	0.646	1.90789	0.524	0	12	1	3	0	19.4316	3.79061	9.70874
STCa-20707	CATGTGATTAGTATCTCTTGAAGTAG	5e-08	Contig33102	GR916653.1	"-"	"-"	"-"	2.276	9.73765	0.0239	-0.159	0.852996	0.881	0.646	1.90789	0.524	0	12	1	1	0	19.4316	3.79061	3.23625
STCa-9410	CATGCTAAAGGTATTTCAAAATAATG	5e-08	Contig30875	GR916296.1	Q9XGZ2_ARATH	Leucine-rich repeat receptor-like protein kinase; (SubName: Full=Putative receptor protein kinase; SubName: Full=T1N24.22 protein)	GO:0004672,GO:0005524,GO:0004872,GO:0004674,GO:0016301,GO:0000166,GO:0005515,GO:0006468,GO:0005886,GO:0016021,GO:0016020	2.276	9.73765	0.0239	0.534	1.70574	0.748	0.646	1.90789	0.524	0	12	1	2	0	19.4316	3.79061	6.47249
STCa-8720	CATGCCTAAAACTACTTTTATTATTT	5e-08	Contig11279	GR402390.1	METK_MEDTR	S-adenosylmethionine synthase; ( Short=AdoMet synthase; EC=2.5.1.6; AltName: Full=Methionine adenosyltransferase; Short=MAT)	GO:0005524,GO:0016740,GO:0000166,GO:0004478,GO:0046872,GO:0006730,GO:0005737	2.276	9.73765	0.0239	-0.159	0.852996	0.881	0.646	1.90789	0.524	0	12	1	1	0	19.4316	3.79061	3.23625
STCa-24251	CATGTTTTAGATTGAATTTTCATACT	5e-08	Contig21769	HO664303.1	RL5_SOLME	60S ribosomal protein L5 (Fragment)	GO:0003735,GO:0008097,GO:0006412,GO:0005622,GO:0005840,GO:0030529	2.276	9.73765	0.0239	-0.852	0.426561	0.424	0.646	1.90789	0.524	0	12	1	0	0	19.4316	3.79061	0
STCa-20266	CATGTCTTTTTGGTAGAGTTTGCTTT	5e-08	Contig5929	"-"	Q8S3W1_SOYBN	Elongation factor 1-gamma	GO:0003746,GO:0006414,GO:0006412,GO:0005853	2.276	9.73765	0.0239	-0.852	0.426561	0.424	0.646	1.90789	0.524	0	12	1	0	0	19.4316	3.79061	0
STCa-2717	CATGACGACTGCAAGTTAAGGTTTTT	5e-08	Contig28846	GR396775.1	Q208T5_GOSHI	Actin depolymerizing factor 2	GO:0003779,GO:0005622	2.276	9.73765	0.0239	-0.852	0.426561	0.424	0.646	1.90789	0.524	0	12	1	0	0	19.4316	3.79061	0
STCa-17408	CATGTAAGTTTTGATTGATGGAGAAG	5e-08	Contig17384	GR409487.1	Q5KSD1_PHAVU	RNA helicase (Fragment)	GO:4386	2.276	9.73765	0.0033	1.227	3.41098	0.314	-0.74	0.477114	0.477	1	24	0	2	3.97393	38.8632	0	6.47249
STCa-9373	CATGCGTTGTAATTTTCAAAGTTTGG	5e-08	Contig41425	"-"	O24099_MEDTR	MtN12 protein (Fragment)	GO:0005199,GO:0009664	2.248	9.46878	1.09e-07	1.451	4.26738	0.00336	0.24	1.27125	0.779	3	70	4	20	11.9218	113.351	15.1624	64.7249
STCa-542	CATGAAATAATTTGTTTTGTTTTGTT	5e-08	Contig45665	"-"	Q5ZQK6_9ASTR	Fructan 1-exohydrolase	GO:0004553,GO:0016798,GO:0016787,GO:0008152,GO:0005975	2.189	8.92628	0.0336	1.921	6.82778	0.0915	"-"	"-"	"-"	0	11	0	4	0	17.8123	0	12.945
STCa-8394	CATGCCAGTTCAAAAATAATGCTATG	5e-08	Contig9885	"-"	A2Q3H3_MEDTR	Peptidase, cysteine peptidase active site	"-"	2.189	8.92628	0.0336	1.633	5.11921	0.17	"-"	"-"	"-"	0	11	0	3	0	17.8123	0	9.70874
STCa-6465	CATGCAAGATTGTGATCTTTTGTATA	5e-08	Contig45561	"-"	O65752_CICAR	Putative uncharacterized protein	"-"	2.189	8.92628	0.0336	1.633	5.11921	0.17	"-"	"-"	"-"	0	11	0	3	0	17.8123	0	9.70874
STCa-2543	CATGACATTTTAATGTTTTTTTCCTC	1e-05	Contig45458	"-"	Q6PYA1_9ARAC	NADH dehydrogenase subunit 4L	GO:0016651,GO:0055114,GO:0042773,GO:0005739	2.189	8.92628	0.0336	1.227	3.41098	0.314	"-"	"-"	"-"	0	11	0	2	0	17.8123	0	6.47249
STCa-17134	CATGTAAATTAATTGTTAGTGTCTAG	5e-08	Contig8268	"-"	Q5Z8T9_ORYSJ	Erythrocyte membrane protein 1-like; (SubName: Full=Os06g0706700 protein; SubName: Full=Putative uncharacterized protein)	"-"	2.189	8.92628	0.0336	1.227	3.41098	0.314	"-"	"-"	"-"	0	11	0	2	0	17.8123	0	6.47249
STCa-923	CATGAACCTAATTTGATTTGCTTTTT	5e-08	Contig5597	"-"	Q9SWS9_PEA	Ribosomal protein S26	GO:0003735,GO:0006412,GO:0005622,GO:0005840	2.189	8.92628	0.0336	"-"	"-"	0.921	"-"	"-"	"-"	0	11	0	0	0	17.8123	0	0
STCa-16811	CATGGTTTGAGAGAAATGATATTATT	5e-08	Contig13500	DY475119.1	A4SE00_PROVI	Phosphatidate cytidylyltransferase; ( EC=2.7.7.41)	GO:0016740,GO:0004605,GO:0016779,GO:0016772,GO:0016021,GO:0016020	2.189	8.92628	0.0336	"-"	"-"	0.921	"-"	"-"	"-"	0	11	0	0	0	17.8123	0	0
STCa-16669	CATGGTTGCTGAGAATGAGAAGAAGA	5e-08	Contig23588	"-"	A2Q200_MEDTR	PSP, proline-rich	GO:0006397,GO:0005634	2.189	8.92628	0.0336	"-"	"-"	0.921	"-"	"-"	"-"	0	11	0	0	0	17.8123	0	0
STCa-12105	CATGGATAAAGTAGAAGAGATGTTGG	"-"	"-"	"-"	"-"	"-"	"-"	2.189	8.92628	0.0336	"-"	"-"	0.921	"-"	"-"	"-"	0	11	0	0	0	17.8123	0	0
STCa-7345	CATGCAGCATTCGTTCTTTTCTTTAA	5e-08	Contig6793	"-"	VATE_CITUN	V-type proton ATPase subunit E; ( Short=V-ATPase subunit E; AltName: Full=Vacuolar proton pump subunit E)	GO:0046961,GO:0006810,GO:0015986,GO:0006811,GO:0015992,GO:0033178	2.189	8.92628	0.0336	"-"	"-"	0.921	"-"	"-"	"-"	0	11	0	0	0	17.8123	0	0
STCa-15771	CATGGTCCTATTCATTTCCGTGCTCC	5e-08	Contig10803	GR393374.1	R13A4_ARATH	60S ribosomal protein L13a-4	GO:0003735,GO:0006412,GO:0005622,GO:0005840,GO:0015934,GO:0030529	2.189	8.92628	0.0336	0.534	1.70574	0.582	"-"	"-"	"-"	0	11	0	1	0	17.8123	0	3.23625
STCa-12543	CATGGATTTATATGTTTTATTACTGT	5e-08	Contig20139	"-"	Q9FVD3_CITSI	Hexokinase	GO:0016773,GO:0005524,GO:0016301,GO:0016740,GO:0000166,GO:0006096,GO:0005975	2.189	8.92628	0.0336	0.534	1.70574	0.582	"-"	"-"	"-"	0	11	0	1	0	17.8123	0	3.23625
STCa-10335	CATGCTTGATTTAAAATCTATGCTTC	5e-08	Contig23263	GR420819.1	Q9M4A9_PEA	Beta-1,3 glucanase precursor; ( EC=3.2.1.39)	GO:0003824,GO:0004553,GO:0016798,GO:0042973,GO:0016787,GO:0043169,GO:0008152,GO:0005975	2.189	8.92628	0.0336	0.534	1.70574	0.582	"-"	"-"	"-"	0	11	0	1	0	17.8123	0	3.23625
STCa-9604	CATGCTATAAATAATAATAATAGCAA	5e-08	Contig24248	GR406939.1	CML35_ARATH	Probable calcium-binding protein CML35; (AltName: Full=Calmodulin-like protein 35; AltName: Full=Calmodulin-like protein 1)	GO:0005509,GO:0005515,GO:0005886	2.189	8.92628	0.0336	0.534	1.70574	0.582	"-"	"-"	"-"	0	11	0	1	0	17.8123	0	3.23625
STCa-5165	CATGATGCTTCTCAGGTGGAATTAAT	5e-08	Contig35558	GR407527.1	A1XJ47_GOSHI	Actin depolymerizing factor 4	GO:0003779,GO:0005622	2.189	8.92628	0.0336	0.534	1.70574	0.582	"-"	"-"	"-"	0	11	0	1	0	17.8123	0	3.23625
STCa-21738	CATGTGTGAGGCATTGTCATTTTATG	5e-08	Contig9447	"-"	A9YVC5_MEDTR	3-hydroxy-3-methylglutaryl coenzyme A reductase 5	GO:0050661,GO:0016491,GO:0004420,GO:0016616,GO:0050662,GO:0008299,GO:0055114,GO:0015936,GO:0016021	2.189	8.92628	0.0336	-0.698	0.497579	0.14	3.131	22.8969	0.000331	0	11	12	7	0	17.8123	45.4873	22.6537
STCa-2945	CATGACTTATTGTTGTTGTATAGGAG	5e-08	Contig27115	FE669873.1	Q9LRI4_PEA	PsAD2	"-"	2.189	8.92628	4.43e-05	-0.281	0.755028	0.323	2.518	12.4038	2.92e-06	2	44	26	23	7.94786	71.2493	98.5558	74.4337
STCa-1328	CATGAAGCAAGTGAGGGATTCGGATT	5e-08	Contig12057	"-"	"-"	"-"	"-"	2.189	8.92628	0.0336	-0.852	0.426561	0.229	2.438	11.4501	0.0184	0	11	6	3	0	17.8123	22.7436	9.70874
STCa-4590	CATGATCAGTAGATCACTAAATAAAT	5e-08	Contig39014	"-"	"-"	"-"	"-"	2.189	8.92628	0.00606	-0.67	0.511709	0.193	2.255	9.53529	0.00804	1	22	10	6	3.97393	35.6246	37.9061	19.4175
STCa-858	CATGAACAGTTTCATCAACGATATCT	5e-08	Contig34149	GR396351.1	H2B3_MEDTR	Probable histone H2B.3	GO:0003677,GO:0006334,GO:0000786,GO:0005694,GO:0005634	2.189	8.92628	0.0336	0.178	1.19483	0.794	2.255	9.53529	0.0359	0	11	5	7	0	17.8123	18.953	22.6537
STCa-1789	CATGAATCAATTCAATAACTTCTGAA	5e-08	Contig28232	GR407894.1	"-"	"-"	"-"	2.189	8.92628	0.0336	-0.159	0.852996	0.807	2.032	7.62933	0.0702	0	11	4	4	0	17.8123	15.1624	12.945
STCa-22624	CATGTTATGTTATGCTAAATATAATA	5e-08	Contig29614	GR408472.1	"-"	"-"	"-"	2.189	8.92628	0.0336	-1.545	0.213312	0.153	2.032	7.62933	0.0702	0	11	4	1	0	17.8123	15.1624	3.23625
STCa-21462	CATGTGTAACTGCATTTATTGATGGA	5e-08	Contig43400	"-"	Q47522_ECOLX	LacZ protein (Fragment)	"-"	2.189	8.92628	0.0336	0.401	1.49332	0.559	2.032	7.62933	0.0702	0	11	4	7	0	17.8123	15.1624	22.6537
STCa-14876	CATGGGGTCTGATGGTATTGATTAAA	5e-08	Contig45256	"-"	Q940G7_ARATH	G protein-coupled receptor-like protein	GO:0003824,GO:0004872	2.189	8.92628	0.0336	-2.238	0.106672	0.0414	2.032	7.62933	0.0702	0	11	4	0	0	17.8123	15.1624	0
STCa-9640	CATGCTATGGAAATTATTCATTTGCT	5e-08	Contig36546	GR404804.1	RS5_CICAR	40S ribosomal protein S5 (Fragment)	GO:0003735,GO:0003723,GO:0006412,GO:0005622,GO:0005840,GO:0030529,GO:0015935	2.189	8.92628	0.0336	0.534	1.70574	0.489	1.745	5.7259	0.137	0	11	3	6	0	17.8123	11.3718	19.4175
STCa-18203	CATGTAGACACAATATATTGTTGCTT	5e-08	Contig21997	GR408899.1	Q9SWS9_PEA	Ribosomal protein S26	GO:0003735,GO:0006412,GO:0005622,GO:0005840	2.189	8.92628	0.0336	0.129	1.13769	0.906	1.745	5.7259	0.137	0	11	3	4	0	17.8123	11.3718	12.945
STCa-22863	CATGTTCCACCTCTGTCTAAGTTAAC	5e-08	Contig18983	GR420567.1	RSSA_CICAR	40S ribosomal protein SA; (AltName: Full=p40)	GO:0003735,GO:0006412,GO:0005737,GO:0005622,GO:0005840,GO:0030529,GO:0015935	2.189	8.92628	0.0336	1.094	2.98619	0.177	1.339	3.81523	0.268	0	11	2	7	0	17.8123	7.58121	22.6537
STCa-19107	CATGTATGTATGAATGTATTATAATG	5e-08	Contig41055	"-"	"-"	"-"	"-"	2.189	8.92628	0.0336	0.247	1.28018	0.841	1.339	3.81523	0.268	0	11	2	3	0	17.8123	7.58121	9.70874
STCa-18939	CATGTATCTAGTATGAATAAGAGTAA	"-"	"-"	"-"	"-"	"-"	"-"	2.189	8.92628	0.0336	-0.852	0.426561	0.511	1.339	3.81523	0.268	0	11	2	1	0	17.8123	7.58121	3.23625
STCa-22952	CATGTTCTATATTGTATAATATGAAG	5e-08	Contig1024	FE673304.1	A2Q294_MEDTR	Lecithin:cholesterol acyltransferase	GO:0016740,GO:0004607,GO:0008415,GO:0006629	2.189	8.92628	0.0336	0.534	1.70574	0.593	1.339	3.81523	0.268	0	11	2	4	0	17.8123	7.58121	12.945
STCa-21470	CATGTGTAAGAGATGTAAATGTAATT	5e-08	Contig19312	"-"	Q72LR6_LEPIC	Cytoplasmic membrane protein	"-"	2.189	8.92628	0.0336	0.534	1.70574	0.593	1.339	3.81523	0.268	0	11	2	4	0	17.8123	7.58121	12.945
STCa-22884	CATGTTCCGACAAAATATTCTACTTC	5e-08	Contig22288	HO664206.1	D2DGW4_SOYBN	Aux/IAA protein	GO:0046983,GO:0009734,GO:0006350,GO:0045449,GO:0005634	2.189	8.92628	0.0336	-0.159	0.852996	0.852	1.339	3.81523	0.268	0	11	2	2	0	17.8123	7.58121	6.47249
STCa-437	CATGAAAGATTTGGTTTTGGATTGTT	5e-08	Contig22121	GR402920.1	Q9ZPL8_LOTJA	Protein phosphatase type 2C	GO:3824	2.189	8.92628	0.0336	-0.852	0.426561	0.511	1.339	3.81523	0.268	0	11	2	1	0	17.8123	7.58121	3.23625
STCa-18622	CATGTATAAAAACTTAGTTTGGCTCA	5e-08	Contig32913	GR915729.1	Q40540_TOBAC	Pit2 protein	GO:0042802,GO:0004252,GO:0043086	2.189	8.92628	0.0336	-0.852	0.426561	0.511	1.339	3.81523	0.268	0	11	2	1	0	17.8123	7.58121	3.23625
STCa-12031	CATGGAGTCTTTGAGGCTGCAAGTTT	5e-08	Contig3093	GE213119.1	Q5JZR1_SOYBN	N-rich protein	"-"	2.189	8.92628	0.0336	-0.852	0.426561	0.511	1.339	3.81523	0.268	0	11	2	1	0	17.8123	7.58121	3.23625
STCa-2930	CATGACTGTTCTTATGATTACAAAAC	5e-08	Contig1514	GR397768.1	Q41123_PHAVU	PVPR3 protein	GO:0008270,GO:0046872	2.189	8.92628	0.0336	1.227	3.41098	0.302	0.646	1.90789	0.524	0	11	1	4	0	17.8123	3.79061	12.945
STCa-19148	CATGTATGTTCACAACTAAAATTAAA	5e-08	Contig29395	GR393847.1	"-"	"-"	"-"	2.189	8.92628	0.0336	0.534	1.70574	0.748	0.646	1.90789	0.524	0	11	1	2	0	17.8123	3.79061	6.47249
STCa-9755	CATGCTCCCCCAGAACATAGAGGATG	5e-08	Contig40551	"-"	"-"	"-"	"-"	2.189	8.92628	0.0336	-0.159	0.852996	0.881	0.646	1.90789	0.524	0	11	1	1	0	17.8123	3.79061	3.23625
STCa-565	CATGAAATATATGGCTACTTAATTGG	5e-08	Contig43317	"-"	Q6UY59_MEDTR	Lectin-like receptor kinase 72;	GO:0004672,GO:0005488,GO:0005524,GO:0005529,GO:0004872,GO:0004674,GO:0016301,GO:0000166,GO:0006468,GO:0009986	2.189	8.92628	0.0336	0.534	1.70574	0.748	0.646	1.90789	0.524	0	11	1	2	0	17.8123	3.79061	6.47249
STCa-5798	CATGATTGGAACTTTGTGAAGGATTT	5e-08	Contig31962	"-"	Q93WR7_MEDVA	MAP kinase kinase	GO:0004672,GO:0005524,GO:0004674,GO:0016301,GO:0000166,GO:0006468	2.189	8.92628	0.0336	-0.159	0.852996	0.881	0.646	1.90789	0.524	0	11	1	1	0	17.8123	3.79061	3.23625
STCa-17268	CATGTAACTCCATTGCAAATTACTTT	5e-08	Contig34214	"-"	Q7RB34_PLAYO	Processed variable antigen-related (Fragment)	GO:0005515,GO:0008270,GO:0046872	2.189	8.92628	0.0336	-0.159	0.852996	0.881	0.646	1.90789	0.524	0	11	1	1	0	17.8123	3.79061	3.23625
STCa-7179	CATGCACTTTCAGTTCAGTGTTTTAA	2e-07	Contig14554	GR409045.1	Q6WDV9_MEDTR	Chitinase class III-1; ( EC=3.2.1.14)	GO:0003824,GO:0004553,GO:0016787,GO:0004568,GO:0043169,GO:0016798,GO:0008152,GO:0005975	2.189	8.92628	0.00606	0.94	2.55998	0.482	-0.047	0.954087	0.965	1	22	1	3	3.97393	35.6246	3.79061	9.70874
STCa-2161	CATGAATTTAGGTGCCTCAAGTTAGG	5e-08	Contig44399	"-"	ACT_GOSHI	Actin	GO:0005524,GO:0000166,GO:0005515,GO:0005737,GO:0005856	2.166	8.72332	5.97e-05	0.293	1.34044	0.57	1.206	3.3401	0.127	2	43	7	11	7.94786	69.63	26.5342	35.5987
STCa-7099	CATGCACTATAGCTGCATCTATCTAT	5e-08	Contig1529	GR392796.1	Q5YLG7_MEDTR	Defensin	GO:6952	2.143	8.52497	0.00819	-0.159	0.852996	0.807	1.339	3.81523	0.242	1	21	4	4	3.97393	34.0053	15.1624	12.945
STCa-566	CATGAAATATATTGAAATGTATTAGT	5e-08	Contig40086	"-"	Q84LI7_FRAAN	Polygalacturonase-like protein	GO:0004650,GO:0016798,GO:0016787,GO:0008152,GO:0005975,GO:0007047	2.143	8.52497	0.00819	-0.159	0.852996	0.852	0.646	1.90789	0.661	1	21	2	2	3.97393	34.0053	7.58121	6.47249
STCa-1068	CATGAACTTGATAGAATAAGTGGTTT	5e-08	Contig42470	"-"	A4ZRE3_ACTCH	VTC2-like protein	"-"	2.143	8.52497	0.00819	-0.852	0.426561	0.511	0.646	1.90789	0.661	1	21	2	1	3.97393	34.0053	7.58121	3.23625
STCa-4092	CATGATAAAGTTTGTTTCTTATATCT	5e-08	Contig19559	GR407142.1	Q08883_9FABA	Narbonin	GO:0003824,GO:0004553,GO:0016798,GO:0016787,GO:0043169,GO:0008152,GO:0005975	2.143	8.52497	8.84e-07	1.787	5.97151	0.0673	-1.146	0.317906	0.346	3	63	1	7	11.9218	102.016	3.79061	22.6537
STCa-5357	CATGATGTAACTCTACCCACTGTTTT	5e-08	Contig8134	"-"	Q94FN1_LOTJA	Phosphatidylinositol transfer-like protein III	GO:0005215,GO:0006810,GO:0005622	2.094	8.11732	0.0472	2.48	11.9413	0.0144	"-"	"-"	"-"	0	10	0	7	0	16.193	0	22.6537
STCa-705	CATGAAATTGTAACATTGAAATTGAG	5e-08	Contig5673	"-"	Q9SMJ7_CICAR	MAP kinase protein (Fragment)	GO:0004672,GO:0005524,GO:0016301,GO:0006468	2.094	8.11732	0.0472	2.326	10.2369	0.0267	"-"	"-"	"-"	0	10	0	6	0	16.193	0	19.4175
STCa-15530	CATGGTAGTTTTACCTTGCTATGAAT	5e-08	Contig41398	"-"	Q9SP38_LUPLU	NADH ubiquinone oxidoreductase PSST subunit	GO:0048038,GO:0051536,GO:0008137,GO:0016491,GO:0051539,GO:0016651,GO:0046872,GO:0055114	2.094	8.11732	0.0472	1.921	6.82778	0.0915	"-"	"-"	"-"	0	10	0	4	0	16.193	0	12.945
STCa-15745	CATGGTCCAAATTTGTGAATGACAAG	5e-08	Contig5594	"-"	Q2PEV7_TRIPR	Putative zinc dependent protease	GO:0008233,GO:0005524,GO:0017111,GO:0004222,GO:0000166,GO:0008270,GO:0030163,GO:0006508,GO:0016021,GO:0016020	2.094	8.11732	0.0472	1.921	6.82778	0.0915	"-"	"-"	"-"	0	10	0	4	0	16.193	0	12.945
STCa-13688	CATGGGAAGGTGATTGTTTTGGACTA	5e-08	Contig45871	"-"	CHOMT_MEDSA	Isoliquiritigenin 2'-O-methyltransferase; ( EC=2.1.1.-; AltName: Full=Chalcone O-methyltransferase; Short=ChOMT)	GO:0008171,GO:0046983,GO:0016740,GO:0008168	2.094	8.11732	0.0472	1.921	6.82778	0.0915	"-"	"-"	"-"	0	10	0	4	0	16.193	0	12.945
STCa-21192	CATGTGGCTTATAAAAATAATGATAG	5e-08	Contig16379	GR391897.1	Q9ZPK0_DATGL	Thiosulfate sulfurtransferase	GO:0004792,GO:0016740,GO:0008272	2.094	8.11732	0.0472	1.227	3.41098	0.314	"-"	"-"	"-"	0	10	0	2	0	16.193	0	6.47249
STCa-12670	CATGGCAATTCTATCTGAAAGGGGTT	5e-08	Contig43003	"-"	Q45FF2_MEDTR	Pyridoxine biosynthesis protein	GO:0003824,GO:0008152,GO:0042823	2.094	8.11732	0.0472	1.227	3.41098	0.314	"-"	"-"	"-"	0	10	0	2	0	16.193	0	6.47249
STCa-17565	CATGTAATGTGATAAAATACTATCCT	5e-08	Contig32410	"-"	Q2HVN6_MEDTR	C33G8.2 , related	"-"	2.094	8.11732	0.0472	1.227	3.41098	0.314	"-"	"-"	"-"	0	10	0	2	0	16.193	0	6.47249
STCa-8135	CATGCCAAAGAAGGTTGAATTCGAGC	"-"	"-"	"-"	"-"	"-"	"-"	2.094	8.11732	0.0472	2.144	8.5335	0.0494	"-"	"-"	"-"	0	10	0	5	0	16.193	0	16.1812
STCa-15130	CATGGGTGTTGAAGCCGGTCTTGATT	5e-08	Contig45449	"-"	"-"	"-"	"-"	2.094	8.11732	0.0472	2.144	8.5335	0.0494	"-"	"-"	"-"	0	10	0	5	0	16.193	0	16.1812
STCa-8590	CATGCCCGGTCGTACTCATAACCGCT	2e-07	Contig5088	"-"	"-"	"-"	"-"	2.094	8.11732	0.0472	1.633	5.11921	0.17	"-"	"-"	"-"	0	10	0	3	0	16.193	0	9.70874
STCa-9579	CATGCTAGTAAAGTTATTGGGTGTAT	5e-08	Contig41551	"-"	"-"	"-"	"-"	2.094	8.11732	0.0472	1.633	5.11921	0.17	"-"	"-"	"-"	0	10	0	3	0	16.193	0	9.70874
STCa-14015	CATGGGATGAGCTGTGGATAGCGGAG	"-"	"-"	"-"	"-"	"-"	"-"	2.094	8.11732	0.0472	1.227	3.41098	0.314	"-"	"-"	"-"	0	10	0	2	0	16.193	0	6.47249
STCa-2678	CATGACCTCAGAATACAATATTAAAT	"-"	"-"	"-"	"-"	"-"	"-"	2.094	8.11732	0.0472	1.227	3.41098	0.314	"-"	"-"	"-"	0	10	0	2	0	16.193	0	6.47249
STCa-10404	CATGCTTGTTGAATGCTTTAATCCTT	5e-08	Contig21142	"-"	"-"	"-"	"-"	2.094	8.11732	0.0472	0.534	1.70574	0.582	"-"	"-"	"-"	0	10	0	1	0	16.193	0	3.23625
STCa-2179	CATGAATTTGAATGTGTACTTCACCT	5e-05	Contig42591	"-"	Q7XHJ0_QUERO	Formate dehydrogenase	GO:0003824,GO:0005488,GO:0016491,GO:0016616,GO:0048037,GO:0051287,GO:0008152,GO:0055114	2.094	8.11732	0.0472	"-"	"-"	0.921	"-"	"-"	"-"	0	10	0	0	0	16.193	0	0
STCa-22623	CATGTTATGTTATAGAAAATACTATT	5e-08	Contig17794	GR420633.1	Q0GPE8_SOYBN	BZIP transcription factor bZIP16	GO:0003677,GO:0046983,GO:0043565,GO:0003700,GO:0006355,GO:0005634	2.094	8.11732	0.0472	"-"	"-"	0.921	"-"	"-"	"-"	0	10	0	0	0	16.193	0	0
STCa-6036	CATGATTTTCTGTTATATTTGTTTAG	5e-08	Contig41424	"-"	Q076A9_NICBE	26S proteasome subunit alpha 4 (Fragment)	GO:0004298,GO:0051603,GO:0000502,GO:0005839	2.094	8.11732	0.0472	"-"	"-"	0.921	"-"	"-"	"-"	0	10	0	0	0	16.193	0	0
STCa-20833	CATGTGCATTTTATTTATTTATCAAG	5e-08	Contig10758	GR405837.1	Q5R216_TOBAC	Myosin XI	GO:0005524,GO:0003774,GO:0000166,GO:0003779,GO:0016459	2.094	8.11732	0.0472	"-"	"-"	0.921	"-"	"-"	"-"	0	10	0	0	0	16.193	0	0
STCa-16938	CATGTAAAAGTTATAAATAACATTGG	5e-08	Contig42486	"-"	Q45136_BACFI	ATP synthase subunit a (Fragment)	GO:0015078,GO:0006810,GO:0015986,GO:0006811,GO:0015992,GO:0016021,GO:0016020,GO:0045263	2.094	8.11732	0.0472	"-"	"-"	0.921	"-"	"-"	"-"	0	10	0	0	0	16.193	0	0
STCa-19211	CATGTATTATTCATCCTTTCTTTTGG	5e-08	Contig14733	"-"	A2Q575_MEDTR	Glycoside hydrolase, family 19; (SubName: Full=Putative uncharacterized protein)	GO:0016787,GO:0004568,GO:0005975,GO:0016998,GO:0006032	2.094	8.11732	0.0472	"-"	"-"	0.921	"-"	"-"	"-"	0	10	0	0	0	16.193	0	0
STCa-4785	CATGATCTTTTATGTTCAAAGTTTAC	5e-08	Contig13850	GR913667.1	O64856_ARATH	At2g44210/F4I1.2; (SubName: Full=Expressed protein; SubName: Full=Putative uncharacterized protein)	"-"	2.094	8.11732	0.0472	"-"	"-"	0.921	"-"	"-"	"-"	0	10	0	0	0	16.193	0	0
STCa-22151	CATGTTAAAGAAATTCAATAATATTG	5e-08	Contig24228	GR409850.1	Q9FQF1_SOYBN	Glutathione S-transferase GST 7; ( EC=2.5.1.18)	GO:0016740,GO:0004364	2.43	11.3589	0.0121	-0.159	0.852996	0.881	0.646	1.90789	0.524	0	14	1	1	0	22.6702	3.79061	3.23625
STCa-11000	CATGGAATAAAATATAAATGATTACA	"-"	"-"	"-"	"-"	"-"	"-"	2.094	8.11732	0.0472	"-"	"-"	0.921	"-"	"-"	"-"	0	10	0	0	0	16.193	0	0
STCa-22781	CATGTTCACTAGATAGGTTATATCTT	1e-05	Contig30247	"-"	"-"	"-"	"-"	2.094	8.11732	0.0472	"-"	"-"	0.921	"-"	"-"	"-"	0	10	0	0	0	16.193	0	0
STCa-3173	CATGAGAGACTATTTTTATGTTTTTT	5e-08	Contig29654	GR404313.1	"-"	"-"	"-"	2.094	8.11732	0.0472	"-"	"-"	0.921	"-"	"-"	"-"	0	10	0	0	0	16.193	0	0
STCa-21521	CATGTGTAATGCTTCCTACAACTGTA	5e-08	Contig27826	GR406370.1	Q3E965_ARATH	Uncharacterized protein At5g24920.1	GO:80143	2.094	8.11732	0.0472	0.534	1.70574	0.582	"-"	"-"	"-"	0	10	0	1	0	16.193	0	3.23625
STCa-9004	CATGCGACTCTTAAATTATATTATGT	5e-08	Contig6260	"-"	A9RKD8_PHYPA	Predicted protein	GO:0003735,GO:0006412,GO:0005840,GO:0030529	2.094	8.11732	0.0472	0.534	1.70574	0.582	"-"	"-"	"-"	0	10	0	1	0	16.193	0	3.23625
STCa-16257	CATGGTGGTTTTATGATAATTAAAGG	0.0008	Contig27102	GR421029.1	Q3LF77_PEA	Putative basic PR1 precursor	GO:5576	2.094	8.11732	0.0472	0.534	1.70574	0.582	"-"	"-"	"-"	0	10	0	1	0	16.193	0	3.23625
STCa-23894	CATGTTTCAAATTAGTAATCTTTTGG	5e-08	Contig19605	GR917759.1	A2Q2V1_MEDTR	ATP-citrate lyase/succinyl-CoA ligase	GO:0003824,GO:0005488,GO:0003878,GO:0016829,GO:0046912,GO:0016874,GO:0004775,GO:0008152,GO:0044262	2.094	8.11732	0.0472	0.534	1.70574	0.582	"-"	"-"	"-"	0	10	0	1	0	16.193	0	3.23625
STCa-24445	CATGTTTTTGTTACTTCAGCTAGTAT	5e-08	Contig31120	"-"	Q2MJ08_MEDTR	Cytochrome P450 monooxygenase CYP72A61	GO:0004497,GO:0005506,GO:0009055,GO:0016491,GO:0020037,GO:0046872,GO:0055114	2.094	8.11732	0.0472	0.534	1.70574	0.582	"-"	"-"	"-"	0	10	0	1	0	16.193	0	3.23625
STCa-10801	CATGGAACTACCTGTTAAGTGTAAGC	5e-08	Contig37304	GR407786.1	Q41126_PHAVU	Non-specific lipid transfer-like protein	"-"	2.094	8.11732	0.0472	0.534	1.70574	0.582	"-"	"-"	"-"	0	10	0	1	0	16.193	0	3.23625
STCa-3600	CATGAGGCAGACCTATTGAAAGAGAC	5e-08	Contig24504	DY475248.1	A5GBU6_GEOUR	Cna B domain protein precursor	GO:0030246,GO:0004180	2.094	8.11732	0.0472	0.534	1.70574	0.582	"-"	"-"	"-"	0	10	0	1	0	16.193	0	3.23625
STCa-11139	CATGGAATTAGTGCTTGATACGAATA	5e-08	Contig4202	"-"	Q10B90_ORYSJ	Expressed protein; (SubName: Full=Os03g0826800 protein; SubName: Full=Putative uncharacterized protein; SubName: Full=cDNA clone:002-174-G12, full insert sequence)	"-"	2.094	8.11732	0.0472	0.534	1.70574	0.582	"-"	"-"	"-"	0	10	0	1	0	16.193	0	3.23625
STCa-21727	CATGTGTGACCTGTATATTTGTGTTG	5e-08	Contig44740	"-"	Q7X9R1_GOSBA	Clathrin coat assembly protein	GO:0008565,GO:0005515,GO:0015031,GO:0006810	2.094	8.11732	0.0472	-0.629	0.533125	0.271	2.725	15.2564	0.00482	0	10	8	5	0	16.193	30.3249	16.1812
STCa-7858	CATGCATCATATAGCGGATGATCATA	5e-08	Contig38789	"-"	Q9LIC2_ARATH	Multispanning membrane protein-like	GO:0016021,GO:0005794	2.094	8.11732	0.0472	-1.006	0.365679	0.14	2.592	13.3565	0.00941	0	10	7	3	0	16.193	26.5342	9.70874
STCa-22977	CATGTTCTCTCAACATAATGTGTACT	5e-08	Contig30295	GR392405.1	O82102_VICSA	Cysteine proteinase precursor	GO:0004197,GO:0006508	2.094	8.11732	0.0472	-1.006	0.365679	0.14	2.592	13.3565	0.00941	0	10	7	3	0	16.193	26.5342	9.70874
STCa-17303	CATGTAAGAACCATAGATCATTTACT	5e-08	Contig37030	"-"	"-"	"-"	"-"	2.094	8.11732	0.0472	-0.564	0.568929	0.385	2.438	11.4501	0.0184	0	10	6	4	0	16.193	22.7436	12.945
STCa-24366	CATGTTTTGGAAGTGGTGTGCTGTTA	5e-08	Contig43760	"-"	Q8L5Q7_CICAR	Putative quinone oxidoreductase; ( EC=1.6.5.5)	GO:0010181,GO:0003960,GO:0016491,GO:0016481,GO:0055114	2.094	8.11732	0.0472	-0.159	0.852996	0.77	2.438	11.4501	0.0184	0	10	6	6	0	16.193	22.7436	19.4175
STCa-20182	CATGTCTTCAAGATTTGCTAGAGTTG	5e-08	Contig8957	"-"	NUDT4_ARATH	Nudix hydrolase 4; ( Short=AtNUDT4; EC=3.6.1.-; AltName: Full=ADP-ribose pyrophosphatase; EC=3.6.1.13; AltName: Full=NADH pyrophosphatase; EC=3.6.1.22)	GO:0047631,GO:0000210,GO:0016787,GO:0046872,GO:0005829	2.094	8.11732	0.0472	0.023	1.02327	0.995	2.255	9.53529	0.0359	0	10	5	6	0	16.193	18.953	19.4175
STCa-3632	CATGAGGCTAACCCGGCGAACTGAAA	0.0008	Contig37073	GR405082.1	"-"	"-"	"-"	2.094	8.11732	0.0472	-0.159	0.852996	0.807	2.032	7.62933	0.0702	0	10	4	4	0	16.193	15.1624	12.945
STCa-1206	CATGAAGACTGAATTGTGAGATGAAT	5e-08	Contig33001	GR407230.1	Q39115_ARATH	AT5g45350/MFC19_1; (SubName: Full=GPRP protein; SubName: Full=Genomic DNA, chromosome 5, P1 clone:MFC19; SubName: Full=Putative uncharacterized protein)	"-"	2.094	8.11732	0.0472	-0.447	0.639544	0.561	2.032	7.62933	0.0702	0	10	4	3	0	16.193	15.1624	9.70874
STCa-11207	CATGGACAAATAACTCACTTTTGTCT	5e-08	Contig19518	GR405177.1	Q9FQE5_SOYBN	Glutathione S-transferase GST 13; ( EC=2.5.1.18)	GO:0016740,GO:0004364	2.276	9.73765	0.0239	1.921	6.82778	0.0915	"-"	"-"	"-"	0	12	0	4	0	19.4316	0	12.945
STCa-5832	CATGATTGGTAGACTCTCAAACACAA	5e-08	Contig22860	GR912136.1	MMK1_MEDSA	Mitogen-activated protein kinase homolog MMK1; ( EC=2.7.11.24; AltName: Full=MAP kinase MSK7; AltName: Full=MAP kinase ERK1)	GO:0004672,GO:0005524,GO:0000166,GO:0004707,GO:0004674,GO:0016301,GO:0016740,GO:0007067,GO:0051301,GO:0006468,GO:0000746,GO:0007049	2.094	8.11732	0.0472	0.94	2.55998	0.162	1.745	5.7259	0.137	0	10	3	9	0	16.193	11.3718	29.1262
STCa-23722	CATGTTTAACCAGGCGTTTAGTCGAG	8e-07	Contig23343	"-"	"-"	"-"	"-"	2.094	8.11732	0.0472	-1.257	0.284506	0.284	1.745	5.7259	0.137	0	10	3	1	0	16.193	11.3718	3.23625
STCa-15241	CATGGGTTCAAGACAGTCAAATCCTT	5e-08	Contig38856	GR391751.1	Q38IX1_SOYBN	Glyceraldehyde-3-phosphate dehydrogenase A subunit	GO:0003824,GO:0005488,GO:0016491,GO:0004365,GO:0051287,GO:0008943,GO:0006006,GO:0008152,GO:0055114	2.094	8.11732	0.0472	0.534	1.70574	0.489	1.745	5.7259	0.137	0	10	3	6	0	16.193	11.3718	19.4175
STCa-7938	CATGCATTAGTGATGATGTCTGTATT	5e-08	Contig8219	"-"	VSR1_PEA	Vacuolar-sorting receptor 1 precursor; (AltName: Full=80 kDa proaleurein-binding protein; AltName: Full=BP-80)	GO:0005509,GO:0015031,GO:0006810,GO:0031902,GO:0016021,GO:0016020,GO:0031410,GO:0000139,GO:0030665,GO:0005794	2.094	8.11732	0.0472	0.534	1.70574	0.489	1.745	5.7259	0.137	0	10	3	6	0	16.193	11.3718	19.4175
STCa-2888	CATGACTGATTGATCGATGTAAGTCA	5e-08	Contig22170	"-"	Q9SSP4_ARATH	At1g72820/F3N23_2; (SubName: Full=F3N23.2 protein)	GO:0005488,GO:0006810,GO:0055085,GO:0005743,GO:0016021,GO:0016020	2.094	8.11732	0.0472	0.534	1.70574	0.489	1.745	5.7259	0.137	0	10	3	6	0	16.193	11.3718	19.4175
STCa-15259	CATGGGTTGGCCATTATTTTGTTTAG	5e-08	Contig45544	"-"	TIP1_TOBAC	Probable aquaporin TIP-type RB7-5A; (AltName: Full=Tonoplast intrinsic protein, root-specific RB7-5A; AltName: Full=TobRB7; AltName: Full=RT-TIP)	GO:0005215,GO:0006810,GO:0055085,GO:0016021,GO:0016020,GO:0005773,GO:0005774	2.094	8.11732	0.0472	-1.257	0.284506	0.284	1.745	5.7259	0.137	0	10	3	1	0	16.193	11.3718	3.23625
STCa-21945	CATGTGTTAACTTATTCAGCGGATAA	5e-08	Contig41961	"-"	A0ZNK0_PYRCO	Pectin methylesterase 2 (Fragment)	GO:0030599,GO:0016787,GO:0004857,GO:0045330,GO:0042545,GO:0005618	2.094	8.11732	0.0472	-1.257	0.284506	0.284	1.745	5.7259	0.137	0	10	3	1	0	16.193	11.3718	3.23625
STCa-19047	CATGTATGCTAAGAGGGCATTTGTAC	"-"	"-"	"-"	"-"	"-"	"-"	2.094	8.11732	0.0472	0.247	1.28018	0.841	1.339	3.81523	0.268	0	10	2	3	0	16.193	7.58121	9.70874
STCa-1757	CATGAATATGTATACTTGTTTGGATA	5e-08	Contig39276	"-"	"-"	"-"	"-"	2.094	8.11732	0.0472	-1.545	0.213312	0.195	1.339	3.81523	0.268	0	10	2	0	0	16.193	7.58121	0
STCa-19877	CATGTCCTGTATAATTTGACTGGAGA	5e-08	Contig38925	"-"	UMP7_ARATH	Uncharacterized protein At5g63510, mitochondrial	GO:0016740,GO:0009853,GO:0009651,GO:0005747,GO:0005739,GO:0016020,GO:0045271,GO:0031966	2.094	8.11732	0.0472	0.247	1.28018	0.841	1.339	3.81523	0.268	0	10	2	3	0	16.193	7.58121	9.70874
STCa-19927	CATGTCGAGTTTGCGTTATCTTTTGG	5e-08	Contig38043	"-"	Q5PXN9_SESPO	Salt tolerance protein	GO:9269	2.094	8.11732	0.0472	-0.159	0.852996	0.852	1.339	3.81523	0.268	0	10	2	2	0	16.193	7.58121	6.47249
STCa-1131	CATGAAGAAGAGAGATTTTTAAGGTG	5e-08	Contig41634	"-"	TLP10_ARATH	Tubby-like F-box protein 10; ( Short=AtTLP10; AltName: Full=SKP1-interacting partner 26)	GO:0045449,GO:0005886,GO:0005634	2.094	8.11732	0.0472	-1.545	0.213312	0.195	1.339	3.81523	0.268	0	10	2	0	0	16.193	7.58121	0
STCa-12443	CATGGATGTTGTGGTTGAATTTGAAT	5e-08	Contig25952	GR395206.1	Q40537_TOBAC	Nicotiana tabacum (clone 12) activating factor DNA sequence. (Fragment)	GO:0003743,GO:0006413	2.094	8.11732	5.3e-10	0.247	1.28018	0.43	1.234	3.43494	0.00926	5	100	18	27	19.8697	161.93	68.2309	87.3786
STCa-22892	CATGTTCCTAGCTTGGCTCGAAGGTG	5e-08	Contig36503	GR406323.1	Q3S3G8_MEDSA	Cystatin	GO:0004869,GO:0030414	2.094	8.11732	0.0472	0.94	2.55998	0.482	0.646	1.90789	0.524	0	10	1	3	0	16.193	3.79061	9.70874
STCa-5872	CATGATTGTTCTTTAATGTGCTTGGT	5e-08	Contig2145	GR401323.1	RUB1_ORYSJ	Ubiquitin-NEDD8-like protein RUB1 precursor; (Contains: RecName: Full=Ubiquitin; Contains: RecName: Full=NEDD8-like protein RUB1; AltName: Full=Ubiquitin-related protein 1; AltName: Full=OsRUB1)	"-"	2.094	8.11732	0.0472	0.94	2.55998	0.482	0.646	1.90789	0.524	0	10	1	3	0	16.193	3.79061	9.70874
STCa-11747	CATGGAGATATTATTTTATTCCATTG	5e-08	Contig1831	GR395956.1	Q5F305_SOYBN	Beta-amylase; ( EC=3.2.1.2)	GO:0003824,GO:0016161,GO:0016798,GO:0016787,GO:0043169,GO:0008152,GO:0005975,GO:0000272	2.094	8.11732	0.0472	0.94	2.55998	0.482	0.646	1.90789	0.524	0	10	1	3	0	16.193	3.79061	9.70874
STCa-2937	CATGACTTAGATGATTGGGATATATA	5e-08	Contig28350	FE668598.1	"-"	"-"	"-"	2.094	8.11732	0.0472	1.787	5.97151	0.0673	0.646	1.90789	0.524	0	10	1	7	0	16.193	3.79061	22.6537
STCa-9725	CATGCTCAGATATCAGCACTATTCTC	5e-08	Contig6979	"-"	"-"	"-"	"-"	2.094	8.11732	0.0472	-0.852	0.426561	0.424	0.646	1.90789	0.524	0	10	1	0	0	16.193	3.79061	0
STCa-23782	CATGTTTACTTTCTCCAATAAAGATG	5e-08	Contig41579	"-"	"-"	"-"	"-"	2.094	8.11732	0.0472	-0.852	0.426561	0.424	0.646	1.90789	0.524	0	10	1	0	0	16.193	3.79061	0
STCa-857	CATGAACAGTTTCATCAACGATATAT	5e-08	Contig20622	GR406754.1	H2B3_MEDTR	Probable histone H2B.3	GO:0003677,GO:0006334,GO:0000786,GO:0005694,GO:0005634	2.094	8.11732	0.0472	0.534	1.70574	0.748	0.646	1.90789	0.524	0	10	1	2	0	16.193	3.79061	6.47249
STCa-18230	CATGTAGAGATTGAAATGAAAATTAA	5e-08	Contig31061	GR395439.1	B2ZUU2_LOTJA	Beta-glucosidase D7 (Fragment)	GO:0003824,GO:0004553,GO:0016798,GO:0016787,GO:0043169,GO:0008152,GO:0005975	2.094	8.11732	0.0472	0.534	1.70574	0.748	0.646	1.90789	0.524	0	10	1	2	0	16.193	3.79061	6.47249
STCa-40	CATGAAAAAAGCCAATAAAGATGTGG	5e-08	Contig43309	"-"	Q9SSY8_PEA	Hsr203J homolog	"-"	2.094	8.11732	0.0472	0.534	1.70574	0.748	0.646	1.90789	0.524	0	10	1	2	0	16.193	3.79061	6.47249
STCa-13505	CATGGCTTATCATTGTGAATGTTTTA	5e-08	Contig36511	AJ005868.1	A5C3G9_VITVI	Proteasome subunit alpha type; ( EC=3.4.25.1)	GO:0008233,GO:0004175,GO:0016787,GO:0004298,GO:0006511,GO:0051603,GO:0005737,GO:0019773,GO:0000502,GO:0005634,GO:0005839	2.094	8.11732	0.0472	0.534	1.70574	0.748	0.646	1.90789	0.524	0	10	1	2	0	16.193	3.79061	6.47249
STCa-15030	CATGGGTGAAATTGAATCAGTAAGAG	5e-08	Contig12273	"-"	Q9SSY7_PEA	Elicitor-responsive Dof protein ERDP	GO:0003677,GO:0008270,GO:0045449	2.094	8.11732	0.0472	0.534	1.70574	0.748	0.646	1.90789	0.524	0	10	1	2	0	16.193	3.79061	6.47249
STCa-1791	CATGAATCAATTCCTAAGATTAATAT	5e-08	Contig32349	"-"	PPA18_ARATH	Purple acid phosphatase 18 precursor; ( EC=3.1.3.2)	GO:0016787,GO:0003993,GO:0046872,GO:0005576	2.094	8.11732	0.0472	0.534	1.70574	0.748	0.646	1.90789	0.524	0	10	1	2	0	16.193	3.79061	6.47249
STCa-5471	CATGATGTTAAATGTCAATTTAAAAG	5e-08	Contig24916	GR407869.1	Q05JX9_LOTJA	Pinoresinol-lariciresinol reductase homolog	GO:0003824,GO:0005488,GO:0008152	2.094	8.11732	0.0472	-0.852	0.426561	0.424	0.646	1.90789	0.524	0	10	1	0	0	16.193	3.79061	0
STCa-16530	CATGGTTCAACTGGTGGGTTTTTGAC	5e-08	Contig30815	GR406581.1	A5I866_SOYBN	Glucosyltransferase	GO:0016758,GO:0016740,GO:0008152	2.094	8.11732	0.0472	-0.852	0.426561	0.424	0.646	1.90789	0.524	0	10	1	0	0	16.193	3.79061	0
STCa-5618	CATGATTATGTTGTCAAAAAAAAAAA	5e-08	Contig17086	FE668836.1	A1X1E5_THLCA	Polyubiquitin	"-"	2.094	8.11732	0.0111	"-"	"-"	0.921	-0.74	0.477114	0.477	1	20	0	0	3.97393	32.386	0	0
STCa-17106	CATGTAAATCTTTGAACTTGAAGTGA	5e-08	Contig25928	CD051342.1	TCMO_CICAR	Trans-cinnamate 4-monooxygenase; ( EC=1.14.13.11; AltName: Full=Cinnamic acid 4-hydroxylase; Short=CA4H; Short=C4H; AltName: Full=Cytochrome P450C4H; AltName: Full=Cytochrome P450 73)	GO:0004497,GO:0005506,GO:0009055,GO:0016491,GO:0020037,GO:0016710,GO:0046872,GO:0055114	2.068	7.90899	2.07e-11	0.891	2.43757	0.0373	0.107	1.11293	0.86	6	117	7	20	23.8436	189.458	26.5342	64.7249
STCa-8778	CATGCCTCCATTGGAGGAAGCTGATG	5e-08	Contig23498	GR407379.1	Q9M5X2_EUPES	Heat-shock protein 80 (Fragment)	GO:0005524,GO:0051082,GO:0006950,GO:0006457	2.042	7.70601	0.0149	0.688	1.98973	0.162	1.745	5.7259	0.0813	1	19	6	14	3.97393	30.7667	22.7436	45.3074
STCa-22865	CATGTTCCAGTTTTCAACTACGAATA	5e-08	Contig21056	GR407991.1	O65760_CICAR	Extensin (Fragment)	"-"	2.042	7.70601	0.0149	-0.852	0.426561	0.229	1.745	5.7259	0.0813	1	19	6	3	3.97393	30.7667	22.7436	9.70874
STCa-22698	CATGTTATTTTTGCTGTTTGTTATCA	5e-08	Contig6791	"-"	Q5DKV0_TOBAC	Adenosine kinase isoform 1T	GO:0016301,GO:0004001,GO:0006166	2.042	7.70601	0.0149	0.247	1.28018	0.741	1.339	3.81523	0.242	1	19	4	6	3.97393	30.7667	15.1624	19.4175
STCa-7637	CATGCAGTTTTAACACCTTATCGTGG	5e-08	Contig38604	GR394968.1	Q5QQ34_MEDTR	Coatomer epsilon subunit	GO:0005488,GO:0005198,GO:0005515,GO:0006890,GO:0030126	2.042	7.70601	0.000263	-0.292	0.746769	0.568	1.339	3.81523	0.0777	2	38	8	7	7.94786	61.5335	30.3249	22.6537
STCa-15732	CATGGTCATTGACAGGAAATATACTG	5e-08	Contig22894	GR915008.1	Q2PYY1_SOLTU	Protein transport SEC13-like protein	"-"	2.042	7.70601	0.0149	0.757	2.13187	0.406	0.646	1.90789	0.661	1	19	2	5	3.97393	30.7667	7.58121	16.1812
STCa-21352	CATGTGGTCTTAAAACTCGCCCCTTT	5e-08	Contig15460	GR394277.1	O24051_MORCI	3-deoxy-D-arabino-heptulosonate 7-phosphate synthase precursor; ( EC=4.1.2.15)	GO:0003849,GO:0016829,GO:0009073	2.042	7.70601	0.0149	1.451	4.26738	0.186	-0.047	0.954087	0.965	1	19	1	5	3.97393	30.7667	3.79061	16.1812
STCa-22168	CATGTTAAATATTTAGTCTTCTATGT	5e-08	Contig46397	"-"	CHIA_CICAR	Acidic endochitinase precursor; ( EC=3.2.1.14)	GO:0003824,GO:0004553,GO:0016798,GO:0016787,GO:0004568,GO:0043169,GO:0008152,GO:0005975,GO:0006032,GO:0000272,GO:0005576,GO:0005615	2.042	7.70601	1.07e-07	0.94	2.55998	0.1	-0.047	0.954087	0.942	4	76	4	12	15.8957	123.067	15.1624	38.835
STCa-22005	CATGTGTTGAATGTTGAATTAGGTTT	5e-08	Contig27090	GR408566.1	Q9SP10_MEDSA	Glycine-rich RNA binding protein (Fragment)	GO:0000166,GO:0003676	2.025	7.57611	6.95e-06	-0.757	0.469072	0.0406	1.85	6.35982	0.000424	3	56	20	11	11.9218	90.6809	75.8121	35.5987
STCa-2067	CATGAATTAATCACGTTTTGTTGTAC	5e-08	Contig24773	FE669014.1	C7AFG1_CICAR	NAC family transcription factor 4	GO:0003677,GO:0045449	1.988	7.30092	0.0664	2.144	8.5335	0.0494	"-"	"-"	"-"	0	9	0	5	0	14.5737	0	16.1812
STCa-16514	CATGGTTATGTTTGTTATTTATCAAT	5e-08	Contig46589	"-"	Q43840_SOLTU	NADH dehydrogenase; ( EC=1.6.99.3)	GO:0010181,GO:0008137,GO:0003954,GO:0016491,GO:0051539,GO:0016651,GO:0051287,GO:0055114	1.988	7.30092	0.0664	1.921	6.82778	0.0915	"-"	"-"	"-"	0	9	0	4	0	14.5737	0	12.945
STCa-666	CATGAAATTATACATTGATTTGGATC	5e-08	Contig41121	"-"	Q3LGX5_CITLA	Cytochrome b561	"-"	1.988	7.30092	0.0664	1.921	6.82778	0.0915	"-"	"-"	"-"	0	9	0	4	0	14.5737	0	12.945
STCa-23926	CATGTTTCATCTAATGGTTTGTCTTT	5e-08	Contig3396	"-"	Q42780_SOYBN	Lipoxygenase; ( EC=1.13.11.12)	GO:0005506,GO:0016165,GO:0016702,GO:0016491,GO:0046872,GO:0008610,GO:0031408,GO:0055114,GO:0006633	1.988	7.30092	0.0664	1.921	6.82778	0.0915	"-"	"-"	"-"	0	9	0	4	0	14.5737	0	12.945
STCa-7593	CATGCAGTGTTGGTAGAATTCGAGCA	0.0002	Contig16156	GR404994.1	RS25_SOLLC	40S ribosomal protein S25	GO:0005840,GO:0030529	1.988	7.30092	0.0664	1.633	5.11921	0.17	"-"	"-"	"-"	0	9	0	3	0	14.5737	0	9.70874
STCa-24280	CATGTTTTATTTGGGATGAATATGTC	5e-08	Contig25004	FE671337.1	A5H8A3_HORVU	Ubiquitin-like protein 5	"-"	1.988	7.30092	0.0664	1.633	5.11921	0.17	"-"	"-"	"-"	0	9	0	3	0	14.5737	0	9.70874
STCa-3224	CATGAGATAAGCTTAGATTTTATTAT	5e-08	Contig46021	"-"	PSB2A_ARATH	Proteasome subunit beta type-2-A; ( EC=3.4.25.1; AltName: Full=Proteasome subunit beta type-4; AltName: Full=20S proteasome beta subunit D-1; AltName: Full=Proteasome component GB)	GO:0008233,GO:0004175,GO:0016787,GO:0004298,GO:0051603,GO:0005737,GO:0000502,GO:0005886,GO:0005773,GO:0048046,GO:0005634,GO:0005839	1.988	7.30092	0.0664	1.633	5.11921	0.17	"-"	"-"	"-"	0	9	0	3	0	14.5737	0	9.70874
STCa-4201	CATGATAATTGTATTTCTTTTTATTG	5e-08	Contig11897	GR913219.1	Q2HU50_MEDTR	Uncharacterized Cys-rich domain	"-"	1.988	7.30092	0.0664	1.633	5.11921	0.17	"-"	"-"	"-"	0	9	0	3	0	14.5737	0	9.70874
STCa-10028	CATGCTGGATTTGTTTTTTATAATTC	5e-08	Contig16730	GR398046.1	Q5I7K2_WHEAT	Ribosomal protein S7	GO:0003735,GO:0006412,GO:0005622,GO:0005840	1.988	7.30092	0.0664	1.227	3.41098	0.314	"-"	"-"	"-"	0	9	0	2	0	14.5737	0	6.47249
STCa-16844	CATGGTTTTAATTTATCTTAATGTGT	5e-08	Contig33296	DY475262.1	A9KHP1_CLOPH	Mg2 transporter protein CorA family protein	GO:0046873,GO:0030001,GO:0055085,GO:0016020	1.988	7.30092	0.0664	1.227	3.41098	0.314	"-"	"-"	"-"	0	9	0	2	0	14.5737	0	6.47249
STCa-16705	CATGGTTGGTTGGAGAGTTTTTCTTG	5e-08	Contig42283	"-"	RS272_ARATH	40S ribosomal protein S27-2	GO:0003735,GO:0046872,GO:0006412,GO:0005622,GO:0022626,GO:0005840,GO:0030529,GO:0022627,GO:0005618	1.988	7.30092	0.0664	1.227	3.41098	0.314	"-"	"-"	"-"	0	9	0	2	0	14.5737	0	6.47249
STCa-7170	CATGCACTTTCAGTTCAAAAAAAAAA	5e-08	Contig727	"-"	B0L632_CICAR	Protease inhibitor/seed storage/LTP family protein (Fragment)	GO:8233	1.988	7.30092	0.0664	1.227	3.41098	0.314	"-"	"-"	"-"	0	9	0	2	0	14.5737	0	6.47249
STCa-2414	CATGACAGACACCTATGAGAATTTAG	5e-08	Contig17380	GR408244.1	RUBA_PEA	RuBisCO large subunit-binding protein subunit alpha, chloroplastic precursor; (AltName: Full=60 kDa chaperonin subunit alpha; AltName: Full=CPN-60 alpha)	GO:0005524,GO:0000166,GO:0005515,GO:0044267,GO:0006457,GO:0005737,GO:0009507,GO:0009536	1.988	7.30092	0.0664	1.227	3.41098	0.314	"-"	"-"	"-"	0	9	0	2	0	14.5737	0	6.47249
STCa-23064	CATGTTGAAAAAAGTGTGAGAGGTTC	5e-08	Contig27196	FE670485.1	D4P537_9FABA	DREB2	GO:0003677,GO:0003700,GO:0006350,GO:0045449,GO:0006355,GO:0005634	1.988	7.30092	0.0664	1.227	3.41098	0.314	"-"	"-"	"-"	0	9	0	2	0	14.5737	0	6.47249
STCa-10316	CATGCTTCTTTGGCTGAAATGGTGTG	5e-08	Contig31641	GR408521.1	"-"	"-"	"-"	1.988	7.30092	0.0664	2.326	10.2369	0.0267	"-"	"-"	"-"	0	9	0	6	0	14.5737	0	19.4175
STCa-3052	CATGAGAACCGAGTGTGTGAAAGAAA	5e-08	Contig18930	"-"	"-"	"-"	"-"	1.988	7.30092	0.0664	1.921	6.82778	0.0915	"-"	"-"	"-"	0	9	0	4	0	14.5737	0	12.945
STCa-9701	CATGCTCAAGTTTTGGATATAAATAG	"-"	"-"	"-"	"-"	"-"	"-"	1.988	7.30092	0.0664	1.633	5.11921	0.17	"-"	"-"	"-"	0	9	0	3	0	14.5737	0	9.70874
STCa-7863	CATGCATCATCTAGAATAATAAAGGA	"-"	"-"	"-"	"-"	"-"	"-"	1.988	7.30092	0.0664	1.633	5.11921	0.17	"-"	"-"	"-"	0	9	0	3	0	14.5737	0	9.70874
STCa-3121	CATGAGAATTAGTTGCTAAAGGATCC	5e-08	Contig31599	"-"	"-"	"-"	"-"	1.988	7.30092	0.0664	1.633	5.11921	0.17	"-"	"-"	"-"	0	9	0	3	0	14.5737	0	9.70874
STCa-5348	CATGATGGTTTTTCCAAAGTGGCTCA	5e-08	Contig46011	"-"	"-"	"-"	"-"	1.988	7.30092	0.0664	1.227	3.41098	0.314	"-"	"-"	"-"	0	9	0	2	0	14.5737	0	6.47249
STCa-5897	CATGATTTACTAGGAAATTACAAAAA	5e-08	Contig42027	"-"	"-"	"-"	"-"	1.988	7.30092	0.0664	1.227	3.41098	0.314	"-"	"-"	"-"	0	9	0	2	0	14.5737	0	6.47249
STCa-21969	CATGTGTTATCTTTTTTTAATTTATG	"-"	"-"	"-"	"-"	"-"	"-"	1.988	7.30092	0.0664	0.534	1.70574	0.582	"-"	"-"	"-"	0	9	0	1	0	14.5737	0	3.23625
STCa-8201	CATGCCAAGATGTAATATCTAGGAGG	"-"	"-"	"-"	"-"	"-"	"-"	1.988	7.30092	0.0664	0.534	1.70574	0.582	"-"	"-"	"-"	0	9	0	1	0	14.5737	0	3.23625
STCa-8820	CATGCCTGGAGCTGATTATCAACTGA	"-"	"-"	"-"	"-"	"-"	"-"	1.988	7.30092	0.0664	0.534	1.70574	0.582	"-"	"-"	"-"	0	9	0	1	0	14.5737	0	3.23625
STCa-24333	CATGTTTTGAATTAAAAGGGATGAAT	5e-08	Contig4149	"-"	"-"	"-"	"-"	1.988	7.30092	0.0664	0.534	1.70574	0.582	"-"	"-"	"-"	0	9	0	1	0	14.5737	0	3.23625
STCa-5591	CATGATTAGTTTATTACAGTTTACCT	5e-08	Contig14608	GR916731.1	"-"	"-"	"-"	1.988	7.30092	0.0664	0.534	1.70574	0.582	"-"	"-"	"-"	0	9	0	1	0	14.5737	0	3.23625
STCa-20628	CATGTGATATTTATCCAAACTTCATA	5e-08	Contig19298	"-"	Q9M450_CICAR	Serine carboxipeptidase (Fragment); ( EC=3.4.16.6)	GO:0004185,GO:0016787,GO:0004180,GO:0006508	1.988	7.30092	0.0664	"-"	"-"	0.921	"-"	"-"	"-"	0	9	0	0	0	14.5737	0	0
STCa-17627	CATGTAATTGTAAAATATTCATTTCT	5e-08	Contig30397	GR407622.1	Q700A7_CICAR	Putative universal stress protein	GO:6950	1.988	7.30092	0.0664	"-"	"-"	0.921	"-"	"-"	"-"	0	9	0	0	0	14.5737	0	0
STCa-19329	CATGTATTTCATAGAGTGTACTTATT	5e-08	Contig7361	"-"	SNAA_SOLTU	Alpha-soluble NSF attachment protein; ( Short=Alpha-SNAP; AltName: Full=N-ethylmaleimide-sensitive factor attachment protein alpha)	GO:0005488,GO:0015031,GO:0006810,GO:0016192,GO:0006886,GO:0016020,GO:0005783,GO:0005794	1.988	7.30092	0.0664	"-"	"-"	0.921	"-"	"-"	"-"	0	9	0	0	0	14.5737	0	0
STCa-23959	CATGTTTCTACTTCAAGAAATAAAAT	5e-08	Contig463	"-"	Q42155_ARATH	NADH dehoydrogenase	GO:0008137,GO:0003954,GO:0005739	1.988	7.30092	0.0664	"-"	"-"	0.921	"-"	"-"	"-"	0	9	0	0	0	14.5737	0	0
STCa-2978	CATGACTTTAATTAATGAATAATGAG	5e-08	Contig32117	"-"	GAUT9_ARATH	Probable galacturonosyltransferase 9; ( EC=2.4.1.-)	GO:0016740,GO:0016757,GO:0016021,GO:0016020,GO:0000139,GO:0005794	1.988	7.30092	0.0664	"-"	"-"	0.921	"-"	"-"	"-"	0	9	0	0	0	14.5737	0	0
STCa-14460	CATGGGGAACTGATGTCCCAGATGAC	5e-08	Contig45278	"-"	SLU7_ORYSI	Pre-mRNA-splicing factor SLU7	GO:0003676,GO:0008270,GO:0046872,GO:0008380,GO:0006397,GO:0005681,GO:0005634	1.988	7.30092	0.0664	"-"	"-"	0.921	"-"	"-"	"-"	0	9	0	0	0	14.5737	0	0
STCa-23043	CATGTTCTTGTATTTTACAAAGATAT	5e-08	Contig36374	"-"	Q6Z2V7_ORYSJ	NHL repeat-containing protein-like; (SubName: Full=Os02g0743200 protein; SubName: Full=cDNA clone:002-141-F04, full insert sequence)	"-"	1.988	7.30092	0.0664	"-"	"-"	0.921	"-"	"-"	"-"	0	9	0	0	0	14.5737	0	0
STCa-12218	CATGGATCAATCGTCGGTGGTCGCTA	"-"	"-"	"-"	"-"	"-"	"-"	1.988	7.30092	0.0664	"-"	"-"	0.921	"-"	"-"	"-"	0	9	0	0	0	14.5737	0	0
STCa-21198	CATGTGGCTTTTCAACTGGTTATGGA	5e-08	Contig12499	"-"	"-"	"-"	"-"	1.988	7.30092	0.0664	"-"	"-"	0.921	"-"	"-"	"-"	0	9	0	0	0	14.5737	0	0
STCa-5880	CATGATTGTTTCTTTCAAAAATAACA	5e-08	Contig42952	"-"	"-"	"-"	"-"	1.988	7.30092	0.0664	"-"	"-"	0.921	"-"	"-"	"-"	0	9	0	0	0	14.5737	0	0
STCa-11201	CATGGACAAAGAGATATTTGAGAATC	5e-08	Contig27725	GR395721.1	"-"	"-"	"-"	1.988	7.30092	0.0664	"-"	"-"	0.921	"-"	"-"	"-"	0	9	0	0	0	14.5737	0	0
STCa-627	CATGAAATGGAAGCTGATTACATTGG	5e-08	Contig42605	"-"	"-"	"-"	"-"	1.988	7.30092	0.0664	"-"	"-"	0.921	"-"	"-"	"-"	0	9	0	0	0	14.5737	0	0
STCa-18983	CATGTATGACTTTTTAATACAAATAT	5e-08	Contig5004	"-"	"-"	"-"	"-"	1.988	7.30092	0.0664	"-"	"-"	0.921	"-"	"-"	"-"	0	9	0	0	0	14.5737	0	0
STCa-19164	CATGTATGTTTGTTTAATTAATGTTT	0.0002	Contig18596	GR397643.1	Q43817_PEA	Lipoxygenase; ( EC=1.13.11.12)	GO:0005506; 0016165; 0016702; 0016491; 0046872; 0008610; 0031408; 0055114; 0006633	"-"	"-"	0.577	0.534	1.70574	0.582	"-"	"-"	"-"	0	0	0	1	0	0	0	3.23625
STCa-23440	CATGTTGGGAGCATTCATTTGTATAA	5e-08	Contig22920	"-"	Q2HUY7_MEDTR	11-S plant seed storage protein	GO:0030145; 0045735; 0046872; 0048046	"-"	"-"	0.577	0.534	1.70574	0.582	"-"	"-"	"-"	0	0	0	1	0	0	0	3.23625
STCa-10065	CATGCTGTAAATAAAATAATTTTAAT	5e-08	Contig23323	GR407200.1	Q9SP48_SOYBN	Homeodomain-leucine zipper protein 56	GO:0003677; 0030528; 0043565; 0003700; 0006350; 0045449; 0006355; 0005634	"-"	"-"	0.577	0.534	1.70574	0.582	"-"	"-"	"-"	0	0	0	1	0	0	0	3.23625
STCa-11415	CATGGACCGTGACAACCCACGACCCC	5e-08	Contig37935	FE672019.1	Q5UFQ8_MALDO	Protein disulfide isomerase (Fragment)	GO:16853	"-"	"-"	0.577	0.534	1.70574	0.582	"-"	"-"	"-"	0	0	0	1	0	0	0	3.23625
STCa-6490	CATGCAAGCTTTCTCTTGTTTTATTT	5e-08	Contig35056	FE671299.1	"-"	"-"	"-"	1.988	7.30092	0.0664	"-"	"-"	0.921	"-"	"-"	"-"	0	9	0	0	0	14.5737	0	0
STCa-11700	CATGGAGACCTTGAATGAAAATTAAT	5e-08	Contig27946	HO214255.1	Q0IUE3_ORYSJ	Os11g0162200 protein	GO:0008121,GO:0006122	1.988	7.30092	0.0664	0.534	1.70574	0.582	"-"	"-"	"-"	0	9	0	1	0	14.5737	0	3.23625
STCa-9821	CATGCTCTCCCAACAGCCACCAGTTC	5e-08	Contig13429	"-"	Q9SFE9_ARATH	GONST5 Golgi Nucleotide sugar transporter; (SubName: Full=Glucose-6-phosphate/phosphate translocator-like protein; SubName: Full=T26F17.9)	GO:0015780,GO:0008643,GO:0016021,GO:0016020,GO:0005794	1.988	7.30092	0.0664	0.534	1.70574	0.582	"-"	"-"	"-"	0	9	0	1	0	14.5737	0	3.23625
STCa-3724	CATGAGGTCCCCACACACAAATAAAA	5e-08	Contig13521	GR404839.1	Q9FZ09_TOBAC	Patatin-like protein 1	GO:0016787,GO:0008152,GO:0016042,GO:0006629	1.988	7.30092	0.0664	0.534	1.70574	0.582	"-"	"-"	"-"	0	9	0	1	0	14.5737	0	3.23625
STCa-7785	CATGCATATCTATGTATATTGTATAG	5e-08	Contig5321	"-"	P2C60_ARATH	Probable protein phosphatase 2C 60; ( Short=AtPP2C60; EC=3.1.3.16)	GO:0003824,GO:0004722,GO:0016787,GO:0004721,GO:0046872,GO:0006470,GO:0008287	1.988	7.30092	0.0664	0.534	1.70574	0.582	"-"	"-"	"-"	0	9	0	1	0	14.5737	0	3.23625
STCa-23847	CATGTTTATCCATTTGTTTGTTTATT	5e-08	Contig7525	"-"	Q8GZT8_ARATH	PTEN-like protein	GO:0004725; 0016791; 0008138; 0006470; 0016311	"-"	"-"	0.577	0.534	1.70574	0.582	"-"	"-"	"-"	0	0	0	1	0	0	0	3.23625
STCa-21209	CATGTGGGACAGATCGATAATATTAT	5e-08	Contig30319	GR917227.1	Q2HTQ3_MEDTR	Granulin Peptidase C1A, papain;	GO:0008233; 0004197; 0008234; 0016787; 0006508	"-"	"-"	0.577	0.534	1.70574	0.582	"-"	"-"	"-"	0	0	0	1	0	0	0	3.23625
STCa-10866	CATGGAAGAGATACAATTTGAGCAGA	3e-06	Contig21120	FE671820.1	C1IGP4_9FABA	Alanine:glyoxylate aminotransferase	GO:0003824; 0008483; 0030170; 0016740; 0008152	"-"	"-"	0.577	0.534	1.70574	0.582	"-"	"-"	"-"	0	0	0	1	0	0	0	3.23625
STCa-18740	CATGTATAGGCTGTGTATGGGGTTGG	1e-05	Contig17373	GR395871.1	SUBL_ARATH	Subtilisin-like protease precursor; ( EC=3.4.21.-; AltName: Full=Cucumisin-like serine protease)	GO:0008233; 0042802; 0008236; 0016787; 0004252; 0048359; 0010214; 0043086; 0080001; 0006508; 0009505; 0005576; 0005618; 0048046	"-"	"-"	0.577	0.534	1.70574	0.582	"-"	"-"	"-"	0	0	0	1	0	0	0	3.23625
STCa-19645	CATGTCATATTATATGAGCCTACTTT	1e-05	Contig38431	FE670466.1	VATL_PHAAU	V-type proton ATPase 16 kDa proteolipid subunit; ( Short=V-ATPase 16 kDa proteolipid subunit; AltName: Full=Vacuolar proton pump 16 kDa proteolipid subunit)	GO:0015078; 0006810; 0015986; 0006811; 0015992; 0016021; 0033179; 0016020; 0033177; 0005773; 0005774	"-"	"-"	0.577	0.534	1.70574	0.582	"-"	"-"	"-"	0	0	0	1	0	0	0	3.23625
STCa-20199	CATGTCTTCTGTATCCTCCTCTAATA	5e-08	Contig5454	"-"	RPB2_SOLLC	DNA-directed RNA polymerase II subunit RPB2; ( Short=RNA polymerase II subunit B2; Short=RNA polymerase II subunit 2; EC=2.7.7.6; AltName: Full=DNA-directed RNA polymerase II 135 kDa polypeptide)	GO:0003899; 0003677; 0016740; 0032549; 0016779; 0046872; 0006350; 0005634	"-"	"-"	0.577	0.534	1.70574	0.582	"-"	"-"	"-"	0	0	0	1	0	0	0	3.23625
STCa-20755	CATGTGCAAGGGTGACTGGTTCACTT	1e-05	Contig35415	GR400314.1	INVA_PHAVU	Acid beta-fructofuranosidase precursor; ( EC=3.2.1.26; AltName: Full=Acid sucrose hydrolase; AltName: Full=Acid invertase; Short=AI; AltName: Full=Vacuolar invertase)	GO:0004553; 0016798; 0016787; 0004564; 0008152; 0005975; 0005773	"-"	"-"	0.577	0.534	1.70574	0.582	"-"	"-"	"-"	0	0	0	1	0	0	0	3.23625
STCa-21314	CATGTGGGTTGATATAGAATTCGAGC	0.0008	Contig2011	GR917039.1	Q8VB34_WSSV	WSSV220; (SubName: Full=Wsv164)	"-"	"-"	"-"	0.577	0.534	1.70574	0.582	"-"	"-"	"-"	0	0	0	1	0	0	0	3.23625
STCa-23896	CATGTTTCAACAATTTCAATATATAT	5e-08	Contig41144	"-"	A9SQJ2_PHYPA	Predicted protein	GO:0003676; 0004527; 0005622	"-"	"-"	0.577	0.534	1.70574	0.582	"-"	"-"	"-"	0	0	0	1	0	0	0	3.23625
STCa-340	CATGAAACTATCAATAAGATAAGCAT	2e-07	Contig46304	"-"	Q45NL7_MEDSA	Thioredoxin h	GO:0009055; 0015035; 0045454; 0006662	"-"	"-"	0.577	0.534	1.70574	0.582	"-"	"-"	"-"	0	0	0	1	0	0	0	3.23625
STCa-670	CATGAAATTATGGCTACTTAATTGGT	0.0008	Contig43317	"-"	Q6UY59_MEDTR	Lectin-like receptor kinase 72;	GO:0004672; 0005488; 0005524; 0005529; 0004872; 0004674; 0016301; 0000166; 0006468; 0009986	"-"	"-"	0.577	0.534	1.70574	0.582	"-"	"-"	"-"	0	0	0	1	0	0	0	3.23625
STCa-2123	CATGAATTGAATATCATAAGTGTAAA	0.0008	Contig46505	"-"	O81930_CICAR	Cysteine proteinase	GO:0008233; 0004197; 0008234; 0016787; 0006508	"-"	"-"	0.577	0.534	1.70574	0.582	"-"	"-"	"-"	0	0	0	1	0	0	0	3.23625
STCa-3251	CATGAGATCTATTGTTTTCGAGCAGA	0.0008	Contig1901	GR395150.1	Q8VWW2_CUCSA	Two-component response regulator-like protein	"-"	"-"	"-"	0.577	0.534	1.70574	0.582	"-"	"-"	"-"	0	0	0	1	0	0	0	3.23625
STCa-6413	CATGCAACTTTAATATTAACCTATGG	0.0008	Contig18019	GR403422.1	A9V7Z1_MONBE	Predicted protein	"-"	"-"	"-"	0.577	0.534	1.70574	0.582	"-"	"-"	"-"	0	0	0	1	0	0	0	3.23625
STCa-6766	CATGCAATTTAGGGTTTTATTTGTTT	5e-05	Contig23089	FE672863.1	Q25C91_TOBAC	Tobacco fibrillarin homolog	GO:0003723; 0008168; 0006364; 0008033	"-"	"-"	0.577	0.534	1.70574	0.582	"-"	"-"	"-"	0	0	0	1	0	0	0	3.23625
STCa-7640	CATGCAGTTTTCTTTAAATAATGAGC	5e-08	Contig6946	"-"	Q9LH74_ARATH	Gb|AAD30575.1	GO:0055085; 0016020	"-"	"-"	0.577	0.534	1.70574	0.582	"-"	"-"	"-"	0	0	0	1	0	0	0	3.23625
STCa-8411	CATGCCATACTATTAGGTGTGCATAT	5e-08	Contig43898	"-"	A1YMZ8_BRACM	Poly(A)-binding protein II-like	GO:0000166; 0003676	"-"	"-"	0.577	0.534	1.70574	0.582	"-"	"-"	"-"	0	0	0	1	0	0	0	3.23625
STCa-9561	CATGCTAGCTTAGGGAAGTCGAGCAG	5e-05	Contig28399	GR915621.1	A7Y7F6_SOYBN	Acyl-CoA oxidase	GO:0050660; 0003995; 0016491; 0016627; 0008152; 0055114	"-"	"-"	0.577	0.534	1.70574	0.582	"-"	"-"	"-"	0	0	0	1	0	0	0	3.23625
STCa-10347	CATGCTTGGATATGAAATCCCAGAAC	5e-08	Contig39001	"-"	Q9LTR4_ARATH	Similarity to EH domain containing proteins	GO:0003924; 0005509; 0005525	"-"	"-"	0.577	0.534	1.70574	0.582	"-"	"-"	"-"	0	0	0	1	0	0	0	3.23625
STCa-11263	CATGGACACTCAGGGGGTGGTAGTTT	5e-08	Contig9337	"-"	Q02669_PODAN	ORF11 (Fragment)	GO:0003899; 0003677; 0006350; 0005739	"-"	"-"	0.577	0.534	1.70574	0.582	"-"	"-"	"-"	0	0	0	1	0	0	0	3.23625
STCa-13467	CATGGCTGGGAGACTGATAATGTCGA	5e-08	Contig6791	"-"	Q5DKV0_TOBAC	Adenosine kinase isoform 1T	GO:0016301; 0004001; 0006166	"-"	"-"	0.577	0.534	1.70574	0.582	"-"	"-"	"-"	0	0	0	1	0	0	0	3.23625
STCa-13833	CATGGGAGAACAGTAAGAAAGCTGCT	5e-08	Contig1660	EH059056.1	Q9XEX8_SOLLC	Remorin 1	"-"	"-"	"-"	0.577	0.534	1.70574	0.582	"-"	"-"	"-"	0	0	0	1	0	0	0	3.23625
STCa-14439	CATGGGCTTTTGATATTAAATTCGAG	1e-05	Contig472	"-"	A8IXX1_BRACM	Zinc finger an1-like family protein	GO:0003677; 0008270; 0046872	"-"	"-"	0.577	0.534	1.70574	0.582	"-"	"-"	"-"	0	0	0	1	0	0	0	3.23625
STCa-14446	CATGGGGAAACATATGAAATGAATTG	5e-08	Contig26281	"-"	Q2HUM2_MEDTR	Oxysterol-binding protein	GO:8202	"-"	"-"	0.577	0.534	1.70574	0.582	"-"	"-"	"-"	0	0	0	1	0	0	0	3.23625
STCa-14692	CATGGGGATTGAAAATTTTGGACAGA	5e-08	Contig32970	"-"	A8IXV9_BRACM	Dehydration-responsive protein-related	"-"	"-"	"-"	0.577	0.534	1.70574	0.582	"-"	"-"	"-"	0	0	0	1	0	0	0	3.23625
STCa-15563	CATGGTATATCTTGTGCTGTAAAAAA	1e-05	Contig25445	"-"	Q9MB06_VICFA	Serine/threonine-protein phosphatase; ( EC=3.1.3.16)	GO:0016787; 0004721	"-"	"-"	0.577	0.534	1.70574	0.582	"-"	"-"	"-"	0	0	0	1	0	0	0	3.23625
STCa-16319	CATGGTGTGGGGTCGGAGATGAAGGT	3e-06	Contig21642	GR405020.1	Q9SP48_SOYBN	Homeodomain-leucine zipper protein 56	GO:0003677; 0030528; 0043565; 0003700; 0006350; 0045449; 0006355; 0005634	"-"	"-"	0.577	0.534	1.70574	0.582	"-"	"-"	"-"	0	0	0	1	0	0	0	3.23625
STCa-16407	CATGGTTAAAGTTGAACCTAACTGGT	3e-06	Contig45244	"-"	Q9M451_CICAR	Calmodulin-binding protein (Fragment)	"-"	"-"	"-"	0.577	0.534	1.70574	0.582	"-"	"-"	"-"	0	0	0	1	0	0	0	3.23625
STCa-16487	CATGGTTAGTCTTAGGGGAGTTCGAG	8e-07	Contig44602	"-"	Q1SL20_MEDTR	Proteasome component region PCI Eukaryotic translation initiation factor 3 subunit 8, C-terminal; Eukaryotic translation initiation factor 3 subunit 8, N-terminal;	GO:0003743; 0006413; 0006412; 0005737; 0000502; 0005852	"-"	"-"	0.577	0.534	1.70574	0.582	"-"	"-"	"-"	0	0	0	1	0	0	0	3.23625
STCa-17146	CATGTAAATTGCCATTGCTTCAAATT	5e-08	Contig40752	"-"	A9USJ0_MONBE	Predicted protein	"-"	"-"	"-"	0.577	0.534	1.70574	0.582	"-"	"-"	"-"	0	0	0	1	0	0	0	3.23625
STCa-19822	CATGTCCCTGGCAGAAAACTTTAGGC	2e-07	Contig38101	"-"	PMA9_ARATH	ATPase 9, plasma membrane-type; ( EC=3.6.3.6; AltName: Full=Proton pump 9)	GO:0003824; 0008553; 0005524; 0015662; 0000166; 0016787; 0016887; 0016820; 0046872; 0008152; 0006754; 0006810; 0006811; 0006812; 0015992; 0005886; 0016021; 0016020	"-"	"-"	0.577	0.534	1.70574	0.582	"-"	"-"	"-"	0	0	0	1	0	0	0	3.23625
STCa-3597	CATGAGGCAATGCGTAAAATGAAGAA	5e-08	Contig40848	"-"	O81286_ARATH	AT4g02470 protein; (SubName: Full=T14P8.7)	GO:0005524,GO:0017111,GO:0000166	1.988	7.30092	0.0664	0.534	1.70574	0.582	"-"	"-"	"-"	0	9	0	1	0	14.5737	0	3.23625
STCa-13475	CATGGCTGGTCTTCCAAGATCTGAAG	5e-08	Contig24428	GR398818.1	Q2WBN3_MEDFA	Mob1-like protein	GO:5515	1.988	7.30092	0.0664	0.534	1.70574	0.582	"-"	"-"	"-"	0	9	0	1	0	14.5737	0	3.23625
STCa-20954	CATGTGCTTGGATCATAATGTTCTAC	5e-08	Contig23843	GR404745.1	"-"	"-"	"-"	1.988	7.30092	0.0664	-0.564	0.568929	0.285	2.843	17.1672	0.00247	0	9	9	6	0	14.5737	34.1155	19.4175
STCa-23142	CATGTTGACAGGTTGATAAGAGTAAT	5e-08	Contig12658	"-"	Q6EP89_ORYSJ	Membrane bound O-acyl transferase-like; (SubName: Full=Os02g0676000 protein; SubName: Full=Putative uncharacterized protein)	GO:0016740,GO:0016021,GO:0016020	1.988	7.30092	0.0664	-0.718	0.487727	0.253	2.592	13.3565	0.00941	0	9	7	4	0	14.5737	26.5342	12.945
STCa-20479	CATGTGACCTATATATTTGAATGCCA	5e-08	Contig7782	"-"	A2Q5A2_MEDTR	Ribulose bisphosphate carboxylase, large chain	GO:0000287; 0016984; 0015977; 0009536	"-"	"-"	0.577	0.534	1.70574	0.582	"-"	"-"	"-"	0	0	0	1	0	0	0	3.23625
STCa-21115	CATGTGGCAAAAGTCCAAACAAACAG	1e-05	Contig40450	"-"	Q2PF40_TRIPR	Putative DNA binding protein	GO:0000166; 0003676	"-"	"-"	0.577	0.534	1.70574	0.582	"-"	"-"	"-"	0	0	0	1	0	0	0	3.23625
STCa-22088	CATGTGTTTGTGCTGACAAATTCTAT	0.0002	Contig25467	"-"	B3Y014_SESRO	Transcription factor (Fragment)	GO:0003677; 0043565; 0003700; 0006350; 0045449; 0005634	"-"	"-"	0.577	0.534	1.70574	0.582	"-"	"-"	"-"	0	0	0	1	0	0	0	3.23625
STCa-23004	CATGTTCTGGGAACCTGTAACATTAC	5e-08	Contig15532	GR406526.1	A0MAU7_WHEAT	Coated vesicle membrane protein-like	GO:0006810; 0016021; 0016020	"-"	"-"	0.577	0.534	1.70574	0.582	"-"	"-"	"-"	0	0	0	1	0	0	0	3.23625
STCa-23925	CATGTTTCATCGGATTCTATTCGATC	5e-08	Contig17384	GR409487.1	Q5KSD1_PHAVU	RNA helicase (Fragment)	GO:4386	"-"	"-"	0.577	0.534	1.70574	0.582	"-"	"-"	"-"	0	0	0	1	0	0	0	3.23625
STCa-24086	CATGTTTGCTTACAATATGTTAGACA	5e-08	Contig37604	"-"	PIMT_ARATH	Protein-L-isoaspartate O-methyltransferase; ( Short=PIMT; EC=2.1.1.77; AltName: Full=Protein-beta-aspartate methyltransferase; AltName: Full=Protein L-isoaspartyl methyltransferase; AltName: Full=L-isoaspartyl protein carboxyl methyltransferase)	GO:0016740; 0004719; 0008168; 0006464; 0009651; 0007568; 0009737; 0009845; 0005737	"-"	"-"	0.577	0.534	1.70574	0.582	"-"	"-"	"-"	0	0	0	1	0	0	0	3.23625
STCa-9684	CATGCTATTTTATTTGTTCAATAGAA	5e-08	Contig4905	"-"	Q5I7K7_WHEAT	Ribosomal protein L39	GO:0003735; 0006412; 0005622; 0005840	"-"	"-"	0.577	0.534	1.70574	0.582	"-"	"-"	"-"	0	0	0	1	0	0	0	3.23625
STCa-6124	CATGCAAAATCAAATTTGTCGTCCCA	1e-05	Contig15435	"-"	Q9FYJ8_ARATH	F17F8.1	GO:0016779; 0008152	"-"	"-"	0.577	0.534	1.70574	0.582	"-"	"-"	"-"	0	0	0	1	0	0	0	3.23625
STCa-15067	CATGGGTGATGGAAAAATTGAATTCG	1e-05	Contig36374	"-"	Q6Z2V7_ORYSJ	NHL repeat-containing protein-like; (SubName: Full=Os02g0743200 protein; SubName: Full=cDNA clone:002-141-F04, full insert sequence)	"-"	"-"	"-"	0.577	0.534	1.70574	0.582	"-"	"-"	"-"	0	0	0	1	0	0	0	3.23625
STCa-21884	CATGTGTGTTAGACCAGCAACAATAC	1e-05	Contig18076	GR408739.1	COPG2_ORYSJ	Coatomer subunit gamma-2; (AltName: Full=Gamma-2-coat protein; Short=Gamma-2-COP)	GO:0005488; 0005198; 0005515; 0015031; 0006810; 0016192; 0006886; 0005737; 0030117; 0016020; 0005798; 0031410; 0030663; 0030126; 0000139; 0005794	"-"	"-"	0.577	0.534	1.70574	0.582	"-"	"-"	"-"	0	0	0	1	0	0	0	3.23625
STCa-12558	CATGGATTTGAGGAATATATCGTTGG	1e-05	Contig19480	GR405029.1	Q9M6R7_PEA	Extensin	GO:0005199; 0009664	"-"	"-"	0.577	0.534	1.70574	0.582	"-"	"-"	"-"	0	0	0	1	0	0	0	3.23625
STCa-16331	CATGGTGTGTAAGCAAATATAGCTAA	5e-05	Contig40361	"-"	MT1_CICAR	Metallothionein-like protein 1; ( Short=MT-1)	GO:46872	"-"	"-"	0.577	0.534	1.70574	0.582	"-"	"-"	"-"	0	0	0	1	0	0	0	3.23625
STCa-22330	CATGTTACACAGCCTCTTGTGCAAGA	5e-08	Contig40425	"-"	Q1L5W8_NICLS	Beta-amylase; ( EC=3.2.1.2)	GO:0003824,GO:0016161,GO:0016798,GO:0016787,GO:0043169,GO:0008152,GO:0005975,GO:0000272	1.988	7.30092	0.0664	-1.412	0.243655	0.0638	2.592	13.3565	0.00941	0	9	7	2	0	14.5737	26.5342	6.47249
STCa-20302	CATGTGAAAGCAAATATAGCTAATAT	1e-05	Contig40361	"-"	MT1_CICAR	Metallothionein-like protein 1; ( Short=MT-1)	GO:46872	"-"	"-"	0.577	0.534	1.70574	0.582	"-"	"-"	"-"	0	0	0	1	0	0	0	3.23625
STCa-21431	CATGTGTAAACAAATATAGCTAATAT	1e-05	Contig40361	"-"	MT1_CICAR	Metallothionein-like protein 1; ( Short=MT-1)	GO:46872	"-"	"-"	0.577	0.534	1.70574	0.582	"-"	"-"	"-"	0	0	0	1	0	0	0	3.23625
STCa-84	CATGAAAAATCTCCCTTTTCTCAAGT	5e-08	Contig36221	"-"	Q1SMZ9_MEDTR	Protein kinase	GO:0004672; 0005524; 0004674; 0016301; 0000166; 0006468	"-"	"-"	0.577	0.534	1.70574	0.582	"-"	"-"	"-"	0	0	0	1	0	0	0	3.23625
STCa-93	CATGAAAACAAGGAAAGAGCAGAAAC	5e-05	Contig37204	"-"	Q6YBV3_POPTM	Cellulose synthase	GO:0016740; 0016760; 0016757; 0005515; 0008270; 0046872; 0030244; 0007047; 0016021; 0016020	"-"	"-"	0.577	0.534	1.70574	0.582	"-"	"-"	"-"	0	0	0	1	0	0	0	3.23625
STCa-253	CATGAAAATTGTTATTATGATTAGAA	5e-08	Contig26611	ES560368.1	BRU1_SOYBN	Brassinosteroid-regulated protein BRU1 precursor	GO:0004553; 0016798; 0016762; 0016787; 0008152; 0005975; 0006073; 0005618; 0048046	"-"	"-"	0.577	0.534	1.70574	0.582	"-"	"-"	"-"	0	0	0	1	0	0	0	3.23625
STCa-2907	CATGACTGGGCCGACACAACAAAATA	5e-08	Contig19380	GR916719.1	Q8GZN3_LUPAL	Malate dehydrogenase; ( EC=1.1.1.37)	GO:0003824,GO:0005488,GO:0030060,GO:0016615,GO:0016491,GO:0016616,GO:0006096,GO:0008152,GO:0044262,GO:0005975,GO:0006099,GO:0055114,GO:0006108	1.988	7.30092	0.0664	-0.159	0.852996	0.77	2.438	11.4501	0.0184	0	9	6	6	0	14.5737	22.7436	19.4175
STCa-1466	CATGAAGGCGTACATTTTGAATTCGA	5e-08	Contig36225	GR405111.1	Q0J0L5_ORYSJ	Os09g0505700 protein; (SubName: Full=cDNA clone:J023020B16, full insert sequence)	GO:0003824,GO:0004750,GO:0008152,GO:0005975	1.988	7.30092	0.0664	-0.382	0.682495	0.568	2.255	9.53529	0.0359	0	9	5	4	0	14.5737	18.953	12.945
STCa-414	CATGAAAGAGAAGCCTTTATTCTGGC	5e-08	Contig5860	"-"	A9T6P4_PHYPA	Predicted protein	GO:0003824; 0008152	"-"	"-"	0.577	0.534	1.70574	0.582	"-"	"-"	"-"	0	0	0	1	0	0	0	3.23625
STCa-512	CATGAAAGTGATAAATTGATACTAAA	5e-08	Contig31993	"-"	Q47336_ECOLX	LacZ-alpha peptide	"-"	"-"	"-"	0.577	0.534	1.70574	0.582	"-"	"-"	"-"	0	0	0	1	0	0	0	3.23625
STCa-948	CATGAACGAGAAGAAGAAAAACGAAG	5e-08	Contig33165	"-"	Q9FEV9_TOBAC	Microtubule-associated protein MAP65-1a	"-"	"-"	"-"	0.577	0.534	1.70574	0.582	"-"	"-"	"-"	0	0	0	1	0	0	0	3.23625
STCa-1015	CATGAACTATGTAGACCATTGTTTTC	2e-07	Contig1299	FE671852.1	O65844_MEDSA	Serine/threonine-protein phosphatase; ( EC=3.1.3.16)	GO:0016787; 0004721	"-"	"-"	0.577	0.534	1.70574	0.582	"-"	"-"	"-"	0	0	0	1	0	0	0	3.23625
STCa-1024	CATGAACTCGGGTTTTTCCGAACAAT	5e-08	Contig8005	"-"	Q2MJ22_MEDTR	Cytochrome P450 monooxygenase CYP51G1	GO:0004497; 0005506; 0009055; 0020037; 0046872	"-"	"-"	0.577	0.534	1.70574	0.582	"-"	"-"	"-"	0	0	0	1	0	0	0	3.23625
STCa-1179	CATGAAGAATCCTTGTTGATGATTCA	5e-08	Contig35096	FL512440.1	Q8LK24_SOYBN	SOS2-like protein kinase	GO:0004672,GO:0005524,GO:0004674,GO:0016301,GO:0016740,GO:0000166,GO:0007165,GO:0006468	1.988	7.30092	0.0664	-0.382	0.682495	0.568	2.255	9.53529	0.0359	0	9	5	4	0	14.5737	18.953	12.945
STCa-20523	CATGTGAGAATGATGATGATAGGAGG	5e-08	Contig38520	"-"	"-"	"-"	"-"	1.988	7.30092	0.0201	-0.041	0.959829	0.915	2.032	7.62933	0.026	1	18	8	9	3.97393	29.1474	30.3249	29.1262
STCa-1153	CATGAAGAAGGGAAGTTGTCTGGTCA	5e-08	Contig26032	"-"	A8MRG2_ARATH	Uncharacterized protein At5g40570.2	"-"	"-"	"-"	0.577	0.534	1.70574	0.582	"-"	"-"	"-"	0	0	0	1	0	0	0	3.23625
STCa-2071	CATGAATTACAATTACTCTTCCTCCC	2e-07	Contig14258	FE668667.1	Q67U00_ORYSJ	Ethylene-binding protein-like; (SubName: Full=Os09g0457900 protein; SubName: Full=cDNA clone:J013098P10, full insert sequence)	GO:0003677; 0003700; 0006350; 0045449; 0006355; 0005634	"-"	"-"	0.577	0.534	1.70574	0.582	"-"	"-"	"-"	0	0	0	1	0	0	0	3.23625
STCa-2080	CATGAATTAGAATATCATAAAGTGTA	0.0002	Contig46505	"-"	O81930_CICAR	Cysteine proteinase	GO:0008233; 0004197; 0008234; 0016787; 0006508	"-"	"-"	0.577	0.534	1.70574	0.582	"-"	"-"	"-"	0	0	0	1	0	0	0	3.23625
STCa-17500	CATGTAATCAGTTTTAGCGTCGTTGG	5e-08	Contig24855	"-"	"-"	"-"	"-"	1.988	7.30092	0.0664	-0.159	0.852996	0.807	2.032	7.62933	0.0702	0	9	4	4	0	14.5737	15.1624	12.945
STCa-17613	CATGTAATTCTCAATGAGATGTATGT	5e-08	Contig34826	GR398035.1	"-"	"-"	"-"	1.988	7.30092	0.0664	-0.447	0.639544	0.561	2.032	7.62933	0.0702	0	9	4	3	0	14.5737	15.1624	9.70874
STCa-3211	CATGAGAGTGGATTATAATTTTGACT	5e-08	Contig29860	GR396103.1	Q9SWV2_SOLLC	ER6 protein (Fragment)	GO:6950	"-"	"-"	0.577	0.534	1.70574	0.582	"-"	"-"	"-"	0	0	0	1	0	0	0	3.23625
STCa-3372	CATGAGCATATGAAAGTGTTTAAGGC	2e-07	Contig4319	"-"	B6D7P1_TRIPR	Shikimate O-hydroxycinnamoyltransferase; ( EC=2.3.1.133)	GO:0016747; 0016740; 0047172; 0008415	"-"	"-"	0.577	0.534	1.70574	0.582	"-"	"-"	"-"	0	0	0	1	0	0	0	3.23625
STCa-3658	CATGAGGGATAAAATTAAAAAAAAAA	5e-05	Contig43534	"-"	Q8W4T8_MEDTR	Aquaporin	GO:0005215; 0006810; 0055085; 0016021; 0016020	"-"	"-"	0.577	0.534	1.70574	0.582	"-"	"-"	"-"	0	0	0	1	0	0	0	3.23625
STCa-3750	CATGAGGTTCCTATTGAAAAGATTTT	5e-08	Contig25426	"-"	O24307_PEA	Topoisomerase I	GO:0003677; 0003917; 0016853; 0003918; 0006268; 0006265; 0005694	"-"	"-"	0.577	0.534	1.70574	0.582	"-"	"-"	"-"	0	0	0	1	0	0	0	3.23625
STCa-3888	CATGAGTGAAATGTGTTTAAAGGAAA	2e-07	Contig8637	"-"	Q56ZM6_ARATH	Protein kinase (Fragment)	GO:0004672; 0005524; 0016301; 0006468	"-"	"-"	0.577	0.534	1.70574	0.582	"-"	"-"	"-"	0	0	0	1	0	0	0	3.23625
STCa-4072	CATGATAAAATGTATCCCATTTGCTA	0.0008	Contig26474	GR917898.1	Q9LEN8_CICAR	Putative 14-kDa proline-rich protein	GO:6869	"-"	"-"	0.577	0.534	1.70574	0.582	"-"	"-"	"-"	0	0	0	1	0	0	0	3.23625
STCa-4532	CATGATCAAAGGTGCTCTTCCTGGTA	5e-08	Contig18614	FE672648.1	Q84KA1_CROSA	Alternative oxidase (Fragment); ( EC=1.-.-.-)	GO:0016491; 0046872; 0022900; 0055114; 0007585; 0070469; 0016021; 0016020; 0005740	"-"	"-"	0.577	0.534	1.70574	0.582	"-"	"-"	"-"	0	0	0	1	0	0	0	3.23625
STCa-4623	CATGATCATTGTGCCTGAGATGATCG	5e-08	Contig20542	GR404167.1	A6MZB5_ORYSI	40S ribosomal protein S15	GO:0003735; 0003723; 0006412; 0005622; 0005840; 0030529; 0015935	"-"	"-"	0.577	0.534	1.70574	0.582	"-"	"-"	"-"	0	0	0	1	0	0	0	3.23625
STCa-5335	CATGATGGTTGCAAAGAGGGGAGAGT	5e-08	Contig12951	GR406820.1	A6XNC2_MEDTR	(Iso)flavonoid glycosyltransferase	GO:0016758; 0016740; 0016757; 0008152	"-"	"-"	0.577	0.534	1.70574	0.582	"-"	"-"	"-"	0	0	0	1	0	0	0	3.23625
STCa-5358	CATGATGTAACTTGTTGGTTCGAGCA	1e-05	Contig34551	FE669911.1	Q40209_LOTJA	RAB5A	GO:0000166; 0005525; 0015031; 0007264	"-"	"-"	0.577	0.534	1.70574	0.582	"-"	"-"	"-"	0	0	0	1	0	0	0	3.23625
STCa-5444	CATGATGTGGTACTGGGATGACCCTC	0.0002	Contig45046	"-"	Q2QNZ9_ORYSJ	Expressed protein; (SubName: Full=Os12g0548200 protein)	GO:31072	"-"	"-"	0.577	0.534	1.70574	0.582	"-"	"-"	"-"	0	0	0	1	0	0	0	3.23625
STCa-5963	CATGATTTGAATGTAATTGGGAAGCT	1e-05	Contig141	GR395051.1	Q9T0M6_MEDTR	Sucrose synthase; ( EC=2.4.1.13)	GO:0016157; 0016740; 0016757; 0005985; 0009058	"-"	"-"	0.577	0.534	1.70574	0.582	"-"	"-"	"-"	0	0	0	1	0	0	0	3.23625
STCa-6459	CATGCAAGATATCCAGTACCAAGACA	5e-08	Contig18702	GR402573.1	A2T1U1_BRAOB	OR	"-"	"-"	"-"	0.577	0.534	1.70574	0.582	"-"	"-"	"-"	0	0	0	1	0	0	0	3.23625
STCa-8048	CATGCATTGTTGTTAGAAAAAAAAAA	0.0002	Contig31211	"-"	A2Q1P1_MEDTR	Dynamin central region Dynamin GTPase effector;	GO:0003924; 0005525	"-"	"-"	0.577	0.534	1.70574	0.582	"-"	"-"	"-"	0	0	0	1	0	0	0	3.23625
STCa-8630	CATGCCGAACTACATCGTGCTTCTTT	1e-05	Contig35413	GR913770.1	A6X6W7_OCHA4	Gluconate transporter precursor	GO:0015128; 0015725; 0016020	"-"	"-"	0.577	0.534	1.70574	0.582	"-"	"-"	"-"	0	0	0	1	0	0	0	3.23625
STCa-1340	CATGAAGCACTTGCTCCTCTTGTGGA	5e-08	Contig19339	GR403173.1	PGMC_PEA	Phosphoglucomutase, cytoplasmic; ( Short=PGM; EC=5.4.2.2; AltName: Full=Glucose phosphomutase)	GO:0000287,GO:0016868,GO:0016853,GO:0004614,GO:0046872,GO:0006006,GO:0005975,GO:0005737	1.988	7.30092	0.0664	-0.159	0.852996	0.807	2.032	7.62933	0.0702	0	9	4	4	0	14.5737	15.1624	12.945
STCa-8645	CATGCCGAGGCTAATGGAAATGACTT	1e-05	Contig25928	CD051342.1	TCMO_CICAR	Trans-cinnamate 4-monooxygenase; ( EC=1.14.13.11; AltName: Full=Cinnamic acid 4-hydroxylase; Short=CA4H; Short=C4H; AltName: Full=Cytochrome P450C4H; AltName: Full=Cytochrome P450 73)	GO:0004497; 0005506; 0009055; 0016491; 0020037; 0016710; 0046872; 0055114	"-"	"-"	0.577	0.534	1.70574	0.582	"-"	"-"	"-"	0	0	0	1	0	0	0	3.23625
STCa-8719	CATGCCTAAAACTACTTTTATTATTA	2e-07	Contig11279	GR402390.1	METK_MEDTR	S-adenosylmethionine synthase; ( Short=AdoMet synthase; EC=2.5.1.6; AltName: Full=Methionine adenosyltransferase; Short=MAT)	GO:0005524; 0016740; 0000166; 0004478; 0046872; 0006730; 0005737	"-"	"-"	0.577	0.534	1.70574	0.582	"-"	"-"	"-"	0	0	0	1	0	0	0	3.23625
STCa-8902	CATGCCTTTCCTTGAAATGTAGTGTG	0.0008	Contig46483	"-"	YM04_PARTE	Uncharacterized mitochondrial protein ORF4	GO:5739	"-"	"-"	0.577	0.534	1.70574	0.582	"-"	"-"	"-"	0	0	0	1	0	0	0	3.23625
STCa-8927	CATGCGAAAACATAGAGCTGCAACAG	2e-07	Contig40986	"-"	Q2HU63_MEDTR	Zinc finger, C2H2-type	GO:0008270; 0005622	"-"	"-"	0.577	0.534	1.70574	0.582	"-"	"-"	"-"	0	0	0	1	0	0	0	3.23625
STCa-8978	CATGCGAATGTGATGTAGCTGTTTTA	8e-07	Contig38670	GR404274.1	Q41120_PHAVU	Hydroxyproline-rich glycoprotein (HRGP) (Fragment)	GO:0005199; 0009664	"-"	"-"	0.577	0.534	1.70574	0.582	"-"	"-"	"-"	0	0	0	1	0	0	0	3.23625
STCa-9016	CATGCGAGAAGTCGAGTAATGGTAAT	5e-08	Contig8862	"-"	A8PIB1_COPC7	Putative uncharacterized protein	"-"	"-"	"-"	0.577	0.534	1.70574	0.582	"-"	"-"	"-"	0	0	0	1	0	0	0	3.23625
STCa-9805	CATGCTCTACTTGTGCAGGAAAGATT	5e-08	Contig4640	"-"	Q15B62_MUSAC	Ferredoxin III (Fragment)	GO:0051537,GO:0051536,GO:0009055,GO:0046872,GO:0022900	1.988	7.30092	0.0664	-0.447	0.639544	0.561	2.032	7.62933	0.0702	0	9	4	3	0	14.5737	15.1624	9.70874
STCa-23303	CATGTTGCATTTGTTGCGCCGGATTG	5e-08	Contig16239	"-"	"-"	"-"	"-"	1.988	7.30092	0.0664	0.534	1.70574	0.489	1.745	5.7259	0.137	0	9	3	6	0	14.5737	11.3718	19.4175
STCa-11038	CATGGAATATTTAGCTCTGTAAGGGC	5e-08	Contig10903	FE671808.1	"-"	"-"	"-"	1.988	7.30092	0.0664	0.129	1.13769	0.906	1.745	5.7259	0.137	0	9	3	4	0	14.5737	11.3718	12.945
STCa-24151	CATGTTTGTAGGTTCTATGTGTATTC	5e-08	Contig46235	"-"	"-"	"-"	"-"	1.988	7.30092	0.0664	-0.564	0.568929	0.545	1.745	5.7259	0.137	0	9	3	2	0	14.5737	11.3718	6.47249
STCa-3885	CATGAGTGAAACTTTTGGATCAGCTG	"-"	"-"	"-"	"-"	"-"	"-"	1.988	7.30092	0.0664	-1.257	0.284506	0.284	1.745	5.7259	0.137	0	9	3	1	0	14.5737	11.3718	3.23625
STCa-467	CATGAAAGCTTTCAAAAACTATGTTG	5e-08	Contig13558	"-"	Q896P5_CLOTE	Transporter	GO:0005524,GO:0016887	1.988	7.30092	0.0664	-0.159	0.852996	0.828	1.745	5.7259	0.137	0	9	3	3	0	14.5737	11.3718	9.70874
STCa-20611	CATGTGATAGGACTACTTGATGGTAT	5e-08	Contig12372	GR913631.1	TBP_SOLTU	TATA-box-binding protein; (AltName: Full=TATA-box factor; AltName: Full=TATA-binding factor; AltName: Full=TATA sequence-binding protein; Short=TBP; AltName: Full=Transcription initiation factor TFIID TBP subunit)	GO:0005488,GO:0003677,GO:0003702,GO:0006350,GO:0006367,GO:0006355,GO:0005634	1.988	7.30092	0.0664	-0.159	0.852996	0.828	1.745	5.7259	0.137	0	9	3	3	0	14.5737	11.3718	9.70874
STCa-16259	CATGGTGGTTTTGCTTATGCTTATGA	5e-08	Contig9994	"-"	Q9FSH3_LOTJA	Ammonium transporter (AMT1.1)	GO:0008519,GO:0006810,GO:0055085,GO:0016021,GO:0016020	1.988	7.30092	0.0664	-0.159	0.852996	0.828	1.745	5.7259	0.137	0	9	3	3	0	14.5737	11.3718	9.70874
STCa-5913	CATGATTTATACAAATACAGGATTGA	5e-08	Contig21321	GR917474.1	D6R061_MEDSA	Citrate synthase	"-"	1.988	7.30092	0.0664	-0.564	0.568929	0.545	1.745	5.7259	0.137	0	9	3	2	0	14.5737	11.3718	6.47249
STCa-21742	CATGTGTGAGTGATCGCAATTGTGCT	5e-08	Contig2672	GR399019.1	Q39807_SOYBN	Protease inhibitor	GO:0008233,GO:0006952	1.988	7.30092	0.000473	0.042	1.04289	0.946	1.457	4.29306	0.0468	2	36	9	11	7.94786	58.2949	34.1155	35.5987
STCa-22743	CATGTTCAATGATTGCTAATATGTAT	5e-08	Contig270	GR408828.1	Q39448_CICAR	Specific tissue protein 2 (Fragment)	"-"	1.988	7.30092	0.0664	1.227	3.41098	0.114	1.339	3.81523	0.268	0	9	2	8	0	14.5737	7.58121	25.89
STCa-9050	CATGCGATGGCGAAGTTCCACCAGCA	1e-05	Contig20941	GR406681.1	ENPL_CATRO	Endoplasmin homolog precursor; (AltName: Full=Glucose-regulated protein 94 homolog; Short=GRP-94 homolog)	GO:0005524; 0000166; 0051082; 0006950; 0006457; 0005788; 0005783	"-"	"-"	0.577	0.534	1.70574	0.582	"-"	"-"	"-"	0	0	0	1	0	0	0	3.23625
STCa-9271	CATGCGTCAAACTGTTGCTGTCGGGT	8e-07	Contig2994	CK148718.1	Q9SB99_CICAR	Elongation factor 1-alpha (Fragment)	GO:0003746; 0005525	"-"	"-"	0.577	0.534	1.70574	0.582	"-"	"-"	"-"	0	0	0	1	0	0	0	3.23625
STCa-9444	CATGCTAAGCCAAAGGAGAACCGGTT	5e-08	Contig46277	"-"	O24292_PEA	CP12 precursor	"-"	"-"	"-"	0.577	0.534	1.70574	0.582	"-"	"-"	"-"	0	0	0	1	0	0	0	3.23625
STCa-9489	CATGCTACAACAAGGTGAAGAAGAGT	1e-05	Contig35679	GO660549.1	A2Q327_MEDTR	Rapid ALkalinization Factor	"-"	"-"	"-"	0.577	0.534	1.70574	0.582	"-"	"-"	"-"	0	0	0	1	0	0	0	3.23625
STCa-9863	CATGCTGAAATCTTTCAAGCGTCTTA	1e-05	Contig19292	GR407943.1	Q71BZ4_CATRO	Type-A response regulator	GO:0000156; 0000160; 0006355	"-"	"-"	0.577	0.534	1.70574	0.582	"-"	"-"	"-"	0	0	0	1	0	0	0	3.23625
STCa-10238	CATGCTTATGTTGTCAATTTTATGGC	1e-05	Contig46330	"-"	Q3EAA5_ARATH	AT4g05320/C17L7_240; (SubName: Full=Putative uncharacterized protein At4g05320.1; SubName: Full=Putative uncharacterized protein At4g05320.3)	"-"	"-"	"-"	0.577	0.534	1.70574	0.582	"-"	"-"	"-"	0	0	0	1	0	0	0	3.23625
STCa-10483	CATGCTTTGTGCCAAAAATACCATTT	0.0008	Contig39025	"-"	Q9LKI6_MEDTR	Isoflavone reductase	GO:0003824; 0005488; 0008152	"-"	"-"	0.577	0.534	1.70574	0.582	"-"	"-"	"-"	0	0	0	1	0	0	0	3.23625
STCa-10870	CATGGAAGAGGATGTTGAAGATGAGG	2e-07	Contig1195	FE672489.1	Q5GMM4_CAPCH	60S ribosomal protein L37a	GO:0003735; 0006412; 0005622; 0005840	"-"	"-"	0.577	0.534	1.70574	0.582	"-"	"-"	"-"	0	0	0	1	0	0	0	3.23625
STCa-10871	CATGGAAGAGGCCAGGAGAAAGAATG	1e-05	Contig25097	GR912696.1	R15A1_ARATH	40S ribosomal protein S15a-1	GO:0003735; 0006412; 0005737; 0005622; 0022626; 0005840; 0005739; 0005886; 0030529; 0022627; 0016020; 0005618;	"-"	"-"	0.577	0.534	1.70574	0.582	"-"	"-"	"-"	0	0	0	1	0	0	0	3.23625
STCa-11150	CATGGAATTCTCTGATGATGCTGAAG	5e-08	Contig33744	"-"	A5BTB0_VITVI	Pyruvate kinase; ( EC=2.7.1.40)	GO:0003824; 0000287; 0004743; 0016301; 0016740; 0030955; 0006096	"-"	"-"	0.577	0.534	1.70574	0.582	"-"	"-"	"-"	0	0	0	1	0	0	0	3.23625
STCa-15102	CATGGGTGGTCAGTGAGATATTGCTG	1e-05	Contig18153	GR912530.1	HDT1_SOYBN	Histone deacetylase HDT1; (AltName: Full=Histone deacetylase 2a; Short=HD2a; AltName: Full=Nucleolar histone deacetylase HD2-p39)	GO:0016787; 0008270; 0046872; 0016568; 0006350; 0045449; 0005622; 0005730; 0005634	"-"	"-"	0.577	0.534	1.70574	0.582	"-"	"-"	"-"	0	0	0	1	0	0	0	3.23625
STCa-11699	CATGGAGACCTTGAATGAAAATTAAA	2e-07	Contig27946	HO214255.1	Q0IUE3_ORYSJ	Os11g0162200 protein	GO:0008121; 0006122	"-"	"-"	0.577	0.534	1.70574	0.582	"-"	"-"	"-"	0	0	0	1	0	0	0	3.23625
STCa-11712	CATGGAGACTTGGAGAATCGGAAGAC	1e-05	Contig31540	"-"	P93619_VIGUN	Ted2 protein	GO:0003824; 0005488; 0016491; 0008270; 0008152; 0055114	"-"	"-"	0.577	0.534	1.70574	0.582	"-"	"-"	"-"	0	0	0	1	0	0	0	3.23625
STCa-11806	CATGGAGCATTAATTATTATCATATG	5e-08	Contig41765	"-"	D5FFH1_MEDTR	MYB transcription factor MYB48	GO:0003677; 0003676; 0008270; 0005634	"-"	"-"	0.577	0.534	1.70574	0.582	"-"	"-"	"-"	0	0	0	1	0	0	0	3.23625
STCa-6172	CATGCAAACGCTGATGATGTGTTACT	1e-05	Contig44343	"-"	Q9FSY9_CICAR	Putative extensin (Fragment)	"-"	"-"	"-"	0.577	0.534	1.70574	0.582	"-"	"-"	"-"	0	0	0	1	0	0	0	3.23625
STCa-17561	CATGTAATGTATGATGTGCGCCGCAC	0.0002	Contig38891	GR406938.1	O65744_CICAR	GDP dissociation inhibitor	GO:0009607,GO:0006952	"-"	"-"	0.577	0.534	1.70574	0.582	"-"	"-"	"-"	0	0	0	1	0	0	0	3.23625
STCa-12542	CATGGATTTAGGTGCCTCAAGTTAGG	1e-05	Contig44399	"-"	ACT_GOSHI	Actin	GO:0005524; 0000166; 0005515; 0005737; 0005856	"-"	"-"	0.577	0.534	1.70574	0.582	"-"	"-"	"-"	0	0	0	1	0	0	0	3.23625
STCa-12661	CATGGCAATGAGGCCAGGTTTGGATG	1e-05	Contig16154	"-"	Q3E8J6_ARATH	At5g41100; (SubName: Full=Putative uncharacterized protein At5g41100.1)	"-"	"-"	"-"	0.577	0.534	1.70574	0.582	"-"	"-"	"-"	0	0	0	1	0	0	0	3.23625
STCa-13487	CATGGCTGTCTATGAAGGAAGACCAT	5e-08	Contig36374	"-"	Q6Z2V7_ORYSJ	NHL repeat-containing protein-like; (SubName: Full=Os02g0743200 protein; SubName: Full=cDNA clone:002-141-F04, full insert sequence)	"-"	"-"	"-"	0.577	0.534	1.70574	0.582	"-"	"-"	"-"	0	0	0	1	0	0	0	3.23625
STCa-14348	CATGGGCTACTTTGCCAAATGCACTA	1e-05	Contig40635	"-"	Q8L6V6_CICAR	Putative ripening related protein	GO:0009607; 0006952	"-"	"-"	0.577	0.534	1.70574	0.582	"-"	"-"	"-"	0	0	0	1	0	0	0	3.23625
STCa-14636	CATGGGGAGGAACTCAGAAATTCGAG	8e-07	Contig46412	"-"	Q9M445_CICAR	Hypothetical protein	"-"	"-"	"-"	0.577	0.534	1.70574	0.582	"-"	"-"	"-"	0	0	0	1	0	0	0	3.23625
STCa-15069	CATGGGTGATGGAGATGAGATCGATG	0.0008	Contig39918	"-"	O23759_CICAR	Ubiquitin-like protein	"-"	"-"	"-"	0.577	0.534	1.70574	0.582	"-"	"-"	"-"	0	0	0	1	0	0	0	3.23625
STCa-15325	CATGGTAAAATGATGACATTGATGAG	0.0008	Contig16170	HO664334.1	Q2V2X8_ARATH	Putative uncharacterized protein At5g57000.2	"-"	"-"	"-"	0.577	0.534	1.70574	0.582	"-"	"-"	"-"	0	0	0	1	0	0	0	3.23625
STCa-16021	CATGGTGATTCCAAAAAAGAAAAAAC	8e-07	Contig6072	"-"	A1BPP8_MEDTR	Calcium dependent protein kinase 3	GO:0004672; 0005524; 0004674; 0005509; 0016301; 0016740; 0000166; 0005515; 0006468	"-"	"-"	0.577	0.534	1.70574	0.582	"-"	"-"	"-"	0	0	0	1	0	0	0	3.23625
STCa-21312	CATGTGGGTTGATATAGAAAGAAAAT	5e-08	Contig2011	GR917039.1	Q8VB34_WSSV	WSSV220; (SubName: Full=Wsv164)	"-"	1.988	7.30092	0.0664	0.94	2.55998	0.271	1.339	3.81523	0.268	0	9	2	6	0	14.5737	7.58121	19.4175
STCa-16030	CATGGTGCAACCTCCGAGAGTAACGG	1e-05	Contig27553	GR406947.1	PSAF_ARATH	Photosystem I reaction center subunit III, chloroplastic precursor; (AltName: Full=Light-harvesting complex I 17 kDa protein; AltName: Full=PSI-F)	GO:0015979; 0009538; 0009522; 0009535; 0016021; 0009579; 0016020; 0009941; 0009507; 0009536; 0010287;	"-"	"-"	0.577	0.534	1.70574	0.582	"-"	"-"	"-"	0	0	0	1	0	0	0	3.23625
STCa-16032	CATGGTGCACAAAATGGAAATTGATG	5e-08	Contig24827	"-"	A2Q576_MEDTR	Wiscott-Aldrich syndrome, C-terminal	"-"	"-"	"-"	0.577	0.534	1.70574	0.582	"-"	"-"	"-"	0	0	0	1	0	0	0	3.23625
STCa-17080	CATGTAAATATGGTGTAGACATTATT	1e-05	Contig32916	"-"	Q42619_BRANA	CTP:phosphocholine cytidylyltransferase; ( EC=2.7.7.15)	GO:0003824; 0016740; 0004105; 0016779; 0009058	"-"	"-"	0.577	0.534	1.70574	0.582	"-"	"-"	"-"	0	0	0	1	0	0	0	3.23625
STCa-17742	CATGTACACATACACATACCAAATTC	5e-08	Contig17993	"-"	Q6K881_ORYSJ	Os02g0290500 protein; (SubName: Full=Phosphatidylinositol 3-and 4-kinase-like; SubName: Full=Putative uncharacterized protein; SubName: Full=cDNA clone:J013027K22, full insert sequence)	GO:0016773; 0016301	"-"	"-"	0.577	0.534	1.70574	0.582	"-"	"-"	"-"	0	0	0	1	0	0	0	3.23625
STCa-5343	CATGATGGTTTTATGTTATGTTGGAG	5e-08	Contig42371	"-"	A5I866_SOYBN	Glucosyltransferase	GO:0016758,GO:0016740,GO:0008152	1.988	7.30092	0.0664	0.94	2.55998	0.271	1.339	3.81523	0.268	0	9	2	6	0	14.5737	7.58121	19.4175
STCa-18377	CATGTAGCGGGACGTCTTTTTGGGAA	1e-05	Contig46155	"-"	Q93XA0_PHAVU	TGA-type basic leucine zipper protein TGA2.2	GO:0003677; 0046983; 0043565; 0003700; 0006355; 0005634	"-"	"-"	0.577	0.534	1.70574	0.582	"-"	"-"	"-"	0	0	0	1	0	0	0	3.23625
STCa-19119	CATGTATGTATGTGGGCTGCCTGCCC	5e-08	Contig16317	GR406690.1	M690_ARATH	Uncharacterized ribosomal S3-like protein AtMg00690, mitochondrial; (AltName: Full=ORF240a)	GO:0003735; 0006412; 0005622; 0005840; 0005739; 0016021; 0016020; 0031966	"-"	"-"	0.577	0.534	1.70574	0.582	"-"	"-"	"-"	0	0	0	1	0	0	0	3.23625
STCa-19283	CATGTATTGGTGAATGTTGATGGTGA	1e-05	Contig34011	GR915317.1	Q1AJZ7_TRIPR	Phenylalanine ammonia-lyase; ( EC=4.3.1.24)	GO:0003824; 0016829; 0016841; 0006559; 0009058; 0009698; 0005737	"-"	"-"	0.577	0.534	1.70574	0.582	"-"	"-"	"-"	0	0	0	1	0	0	0	3.23625
STCa-19386	CATGTATTTTTGGTTCAAATTCCAAG	5e-08	Contig21147	"-"	Q6J8W9_9ROSI	Cellulose synthase	GO:0016740; 0016760; 0016757; 0030244; 0007047; 0016021; 0016020	"-"	"-"	0.577	0.534	1.70574	0.582	"-"	"-"	"-"	0	0	0	1	0	0	0	3.23625
STCa-19474	CATGTCAATAAGTGTTGTGGAAAAAA	2e-07	Contig44573	"-"	A7ULA6_TRIVU	NaK2Cl cotransporter (Fragment)	GO:0006810; 0055085; 0016020	"-"	"-"	0.577	0.534	1.70574	0.582	"-"	"-"	"-"	0	0	0	1	0	0	0	3.23625
STCa-3194	CATGAGAGGATTCCTCGTCAAACCTT	5e-08	Contig46624	"-"	A2I5F3_BETVU	Calmodulin-binding protein	"-"	1.988	7.30092	0.0664	0.757	2.13187	0.406	1.339	3.81523	0.268	0	9	2	5	0	14.5737	7.58121	16.1812
STCa-11678	CATGGAGAAGGTCTTGGAAGATTGGT	"-"	"-"	"-"	"-"	"-"	"-"	1.988	7.30092	0.0664	-1.545	0.213312	0.195	1.339	3.81523	0.268	0	9	2	0	0	14.5737	7.58121	0
STCa-10495	CATGCTTTGTTACATTACCCTCCACT	5e-08	Contig15591	GR912001.1	Q2TFP2_SOYBN	Tubulin A	GO:0003924,GO:0000166,GO:0005198,GO:0005525,GO:0007017,GO:0051258,GO:0007018,GO:0043234,GO:0005874	1.988	7.30092	0.0664	0.534	1.70574	0.593	1.339	3.81523	0.268	0	9	2	4	0	14.5737	7.58121	12.945
STCa-19504	CATGTCAATGTTGTCAATTTTATGGC	0.0008	Contig46330	"-"	Q3EAA5_ARATH	AT4g05320/C17L7_240; (SubName: Full=Putative uncharacterized protein At4g05320.1; SubName: Full=Putative uncharacterized protein At4g05320.3)	"-"	"-"	"-"	0.577	0.534	1.70574	0.582	"-"	"-"	"-"	0	0	0	1	0	0	0	3.23625
STCa-19721	CATGTCCAAACAGGCTTTTGAGGAAG	1e-05	Contig41918	"-"	Q9T0N0_PEA	14-3-3-like protein	GO:19904	"-"	"-"	0.577	0.534	1.70574	0.582	"-"	"-"	"-"	0	0	0	1	0	0	0	3.23625
STCa-20088	CATGTCTCCAATGTTCTTCTATTCAA	5e-08	Contig17266	"-"	Q1SL05_MEDTR	Ras GTPase Sigma-54 factor, interaction region;	GO:0000166; 0005525; 0015031; 0007264	"-"	"-"	0.577	0.534	1.70574	0.582	"-"	"-"	"-"	0	0	0	1	0	0	0	3.23625
STCa-20256	CATGTCTTTGTGCCAAAAATCCATTT	5e-05	Contig39025	"-"	Q9LKI6_MEDTR	Isoflavone reductase	GO:0003824; 0005488; 0008152	"-"	"-"	0.577	0.534	1.70574	0.582	"-"	"-"	"-"	0	0	0	1	0	0	0	3.23625
STCa-20345	CATGTGAACTGTTTTTAGGAAATTAT	0.0008	Contig36559	ES560329.1	A2Q639_MEDTR	GH3 auxin-responsive promoter	"-"	"-"	"-"	0.577	0.534	1.70574	0.582	"-"	"-"	"-"	0	0	0	1	0	0	0	3.23625
STCa-20383	CATGTGAAGTCAGAAGAAAACGATAC	1e-05	Contig27393	FE668660.1	HFB2B_ORYSJ	Heat stress transcription factor B-2b; (AltName: Full=Heat stress transcription factor 21; Short=OsHsf-21; AltName: Full=Heat stress transcription factor 2; Short=rHsf2)	GO:0003677; 0043565; 0003700; 0006350; 0045449; 0006950; 0006355; 0005634	"-"	"-"	0.577	0.534	1.70574	0.582	"-"	"-"	"-"	0	0	0	1	0	0	0	3.23625
STCa-20739	CATGTGCAAAAAAACCCTGTTGGTCT	1e-05	Contig46319	"-"	SAHH_MEDSA	Adenosylhomocysteinase; ( Short=AdoHcyase; EC=3.3.1.1; AltName: Full=S-adenosyl-L-homocysteine hydrolase)	GO:0003824; 0005488; 0004013; 0016787; 0008152; 0006730	"-"	"-"	0.577	0.534	1.70574	0.582	"-"	"-"	"-"	0	0	0	1	0	0	0	3.23625
STCa-21077	CATGTGGATGATAGTATGATATAGTG	1e-05	Contig10779	"-"	A2Q340_MEDTR	Acyl-coA-binding protein, ACBP Serine/threonine protein phosphatase, BSU1;	GO:0005488; 0000062; 0005515	"-"	"-"	0.577	0.534	1.70574	0.582	"-"	"-"	"-"	0	0	0	1	0	0	0	3.23625
STCa-21559	CATGTGTAGCAAATATAGCTAATATG	0.0008	Contig40361	"-"	MT1_CICAR	Metallothionein-like protein 1; ( Short=MT-1)	GO:46872	"-"	"-"	0.577	0.534	1.70574	0.582	"-"	"-"	"-"	0	0	0	1	0	0	0	3.23625
STCa-21585	CATGTGTATCAAATTATGCTTGATAA	5e-08	Contig42428	"-"	Q0DG18_ORYSJ	Os05g0557700 protein (Fragment)	GO:0019787; 0043687; 0051246	"-"	"-"	0.577	0.534	1.70574	0.582	"-"	"-"	"-"	0	0	0	1	0	0	0	3.23625
STCa-19661	CATGTCATCCTCATTCGAATAACTAG	5e-08	Contig17131	GR403475.1	Q8LPC9_ORYSA	Threonyl-tRNA synthetase (Fragment); ( EC=6.1.1.3)	GO:0004812,GO:0005524,GO:0016876,GO:0000166,GO:0016874,GO:0004829,GO:0006418,GO:0006435,GO:0006412,GO:0043039,GO:0005737	1.988	7.30092	0.0664	-0.852	0.426561	0.511	1.339	3.81523	0.268	0	9	2	1	0	14.5737	7.58121	3.23625
STCa-20461	CATGTGACAGAATTATTACATTGATG	5e-08	Contig7968	"-"	GLNA2_PEA	Glutamine synthetase leaf isozyme, chloroplastic precursor; ( EC=6.3.1.2; AltName: Full=GS2; AltName: Full=Glutamate--ammonia ligase)	GO:0003824,GO:0005524,GO:0004356,GO:0000166,GO:0016874,GO:0009399,GO:0006542,GO:0006807,GO:0009507,GO:0009536	1.988	7.30092	0.0664	-0.852	0.426561	0.511	1.339	3.81523	0.268	0	9	2	1	0	14.5737	7.58121	3.23625
STCa-21592	CATGTGTATGACTAGTACAGTTAATA	1e-05	Contig42048	"-"	Q7DLT8_CICAR	CaM protein	GO:5509	"-"	"-"	0.577	0.534	1.70574	0.582	"-"	"-"	"-"	0	0	0	1	0	0	0	3.23625
STCa-22178	CATGTTAAATTTTAGTCTTCTATGTC	0.0008	Contig46397	"-"	CHIA_CICAR	Acidic endochitinase precursor; ( EC=3.2.1.14)	GO:0003824; 0004553; 0016798; 0016787; 0004568; 0043169; 0008152; 0005975; 0006032; 0000272; 0005576; 0005615	"-"	"-"	0.577	0.534	1.70574	0.582	"-"	"-"	"-"	0	0	0	1	0	0	0	3.23625
STCa-22397	CATGTTACTTTACTTTCTCAATGTAA	5e-08	Contig16774	GR396396.1	Q9SPB9_SOYBN	Ubiquitin carrier protein; ( EC=6.3.2.-)	GO:0019787; 0004842; 0016874; 0043687; 0016567; 0051246	"-"	"-"	0.577	0.534	1.70574	0.582	"-"	"-"	"-"	0	0	0	1	0	0	0	3.23625
STCa-22502	CATGTTATAATAAAAAATAAACAAAT	1e-05	Contig23636	GR390991.1	A1YZD2_ROBPS	Chitinase-related agglutinin (Fragment)	GO:0003824; 0004553; 0004568; 0043169; 0005975; 0006032	"-"	"-"	0.577	0.534	1.70574	0.582	"-"	"-"	"-"	0	0	0	1	0	0	0	3.23625
STCa-22573	CATGTTATGATGTAAAACACAATAAT	2e-07	Contig397	"-"	Q9XI42_ARATH	F9L1.21 protein; (SubName: Full=Putative uncharacterized protein; SubName: Full=Putative uncharacterized protein At1g15270; SubName: Full=Putative uncharacterized protein At1g15270; F9L1.21)	"-"	"-"	"-"	0.577	0.534	1.70574	0.582	"-"	"-"	"-"	0	0	0	1	0	0	0	3.23625
STCa-22765	CATGTTCACGAGGATGGTAAAAAAAA	0.0008	Contig15	GR396944.1	Q9FT05_CICAR	Cationic peroxidase; ( EC=1.11.1.7)	GO:0016491; 0004601; 0020037; 0046872; 0006979; 0055114	"-"	"-"	0.577	0.534	1.70574	0.582	"-"	"-"	"-"	0	0	0	1	0	0	0	3.23625
STCa-22956	CATGTTCTATGTTACTTGAGAGTTGA	1e-05	Contig6514	"-"	Q8LPE3_CICAR	Translationally controlled tumor-like protein (Fragment)	GO:5737	"-"	"-"	0.577	0.534	1.70574	0.582	"-"	"-"	"-"	0	0	0	1	0	0	0	3.23625
STCa-23297	CATGTTGCATTACTTTATATTGAATT	1e-05	Contig34329	GR393058.1	Q2XPV4_SOLTU	40S ribosomal protein S10-like protein	GO:5840	"-"	"-"	0.577	0.534	1.70574	0.582	"-"	"-"	"-"	0	0	0	1	0	0	0	3.23625
STCa-23458	CATGTTGGTACAATGAAAGTTTTTTT	1e-05	Contig11279	GR402390.1	METK_MEDTR	S-adenosylmethionine synthase; ( Short=AdoMet synthase; EC=2.5.1.6; AltName: Full=Methionine adenosyltransferase; Short=MAT)	GO:0005524; 0016740; 0000166; 0004478; 0046872; 0006730; 0005737	"-"	"-"	0.577	0.534	1.70574	0.582	"-"	"-"	"-"	0	0	0	1	0	0	0	3.23625
STCa-24059	CATGTTTGCAGACACAACCATTCTCA	1e-05	Contig18158	GR915370.1	O04999_MEDTR	Glutamine synthetase; ( EC=6.3.1.2)	GO:0003824; 0005524; 0004356; 0000166; 0016874; 0006542; 0006807	"-"	"-"	0.577	0.534	1.70574	0.582	"-"	"-"	"-"	0	0	0	1	0	0	0	3.23625
STCa-24374	CATGTTTTGGATTTGTTGATGGAGGG	1e-05	Contig46359	"-"	Q9FSZ9_CICAR	Putative extracellular dermal glycoprotein (Fragment)	GO:0004190; 0006508	"-"	"-"	0.577	0.534	1.70574	0.582	"-"	"-"	"-"	0	0	0	1	0	0	0	3.23625
STCa-10232	CATGCTTATGAGTGGAGAAAAGTGGC	5e-08	Contig27993	GR394997.1	Q85V22_ORYSI	Histidine amino acid transporter	GO:0016021,GO:0016020,GO:0009536	1.988	7.30092	0.0664	-1.545	0.213312	0.195	1.339	3.81523	0.268	0	9	2	0	0	14.5737	7.58121	0
STCa-101	CATGAAAACAGTCAGAGAGAAGGCAA	5e-08	Contig36347	GR917965.1	SYN_MYCMO	Asparaginyl-tRNA synthetase; ( EC=6.1.1.22; AltName: Full=Asparagine--tRNA ligase; Short=AsnRS)	GO:0004812,GO:0005524,GO:0004816,GO:0004815,GO:0000166,GO:0003676,GO:0016874,GO:0006421,GO:0006418,GO:0006422,GO:0006412,GO:0005737	1.988	7.30092	0.0664	-1.545	0.213312	0.195	1.339	3.81523	0.268	0	9	2	0	0	14.5737	7.58121	0
STCa-12415	CATGGATGTCAAATGTCAAGGTTGCT	5e-08	Contig34608	GR392190.1	RS272_ARATH	40S ribosomal protein S27-2	GO:0003735,GO:0046872,GO:0006412,GO:0005622,GO:0022626,GO:0005840,GO:0030529,GO:0022627,GO:0005618	1.988	7.30092	0.0201	0.352	1.42191	0.675	1.051	2.86051	0.405	1	18	3	5	3.97393	29.1474	11.3718	16.1812
STCa-9739	CATGCTCATTAGCGAGCATCTTCCTT	5e-08	Contig6268	"-"	Q2PF05_TRIPR	Putative uncharacterized protein (Fragment)	"-"	1.988	7.30092	0.0664	1.633	5.11921	0.113	0.646	1.90789	0.524	0	9	1	6	0	14.5737	3.79061	19.4175
STCa-3839	CATGAGTATGTTTGAAAATAAATTGT	5e-08	Contig30267	GR917058.1	A1BLP7_MEDTR	Thioredoxin h2	GO:0009055,GO:0015035,GO:0045454,GO:0006662	1.988	7.30092	0.0664	1.451	4.26738	0.186	0.646	1.90789	0.524	0	9	1	5	0	14.5737	3.79061	16.1812
STCa-8276	CATGCCAATGTATTCGCGACTTGGGT	5e-08	Contig10469	GR917344.1	Q9FMK4_ARATH	Topoisomerase-like protein	GO:16853	"-"	"-"	0.577	0.534	1.70574	0.582	"-"	"-"	"-"	0	0	0	1	0	0	0	3.23625
STCa-11588	CATGGACTGATGATGAACTTTGTACT	8e-07	Contig42849	"-"	Q5N9F1_ORYSJ	Os01g0866700 protein; (SubName: Full=Putative uncharacterized protein; SubName: Full=Small nuclear ribonucleoprotein-like; SubName: Full=cDNA clone:001-012-B01, full insert sequence; SubName: Full=cDNA clone:J033029N05, full insert sequence)	GO:0003676; 0030529	"-"	"-"	0.577	0.534	1.70574	0.582	"-"	"-"	"-"	0	0	0	1	0	0	0	3.23625
STCa-12392	CATGGATGGGTCTAAGTTGTAGGTTG	0.0002	Contig46278	"-"	Q2WBN3_MEDFA	Mob1-like protein	GO:5515	"-"	"-"	0.577	0.534	1.70574	0.582	"-"	"-"	"-"	0	0	0	1	0	0	0	3.23625
STCa-798	CATGAACAAGATGTTGAATTCGAGCA	"-"	"-"	"-"	"-"	"-"	"-"	1.988	7.30092	0.0664	1.633	5.11921	0.113	0.646	1.90789	0.524	0	9	1	6	0	14.5737	3.79061	19.4175
STCa-19272	CATGTATTGATTTTCTGAATTGAGGT	5e-08	Contig44017	"-"	"-"	"-"	"-"	1.988	7.30092	0.0664	0.94	2.55998	0.482	0.646	1.90789	0.524	0	9	1	3	0	14.5737	3.79061	9.70874
STCa-1818	CATGAATCGAAATCTTGTAATCAATT	5e-08	Contig42944	"-"	"-"	"-"	"-"	1.988	7.30092	0.0664	0.94	2.55998	0.482	0.646	1.90789	0.524	0	9	1	3	0	14.5737	3.79061	9.70874
STCa-13736	CATGGGAATGTTCACTAATACGTCAT	5e-08	Contig32650	FE670490.1	"-"	"-"	"-"	1.988	7.30092	0.0664	0.94	2.55998	0.482	0.646	1.90789	0.524	0	9	1	3	0	14.5737	3.79061	9.70874
STCa-10794	CATGGAACGAAGTCTTCAATTTTAAT	5e-08	Contig34075	GR406143.1	"-"	"-"	"-"	1.988	7.30092	0.0664	0.94	2.55998	0.482	0.646	1.90789	0.524	0	9	1	3	0	14.5737	3.79061	9.70874
STCa-13714	CATGGGAATATTAATGATACATTCCT	5e-08	Contig22510	"-"	"-"	"-"	"-"	1.988	7.30092	0.0664	-0.852	0.426561	0.424	0.646	1.90789	0.524	0	9	1	0	0	14.5737	3.79061	0
STCa-5949	CATGATTTCATTTTATCAGTTTCCTG	5e-08	Contig17683	"-"	Q1M0P1_POPTO	UDP-glucuronic acid decarboxylase 2	GO:0003824,GO:0005488,GO:0050662,GO:0044237,GO:0008152	1.988	7.30092	0.0664	0.534	1.70574	0.748	0.646	1.90789	0.524	0	9	1	2	0	14.5737	3.79061	6.47249
STCa-10704	CATGGAAATGAGTAACTGTTGTGTTG	5e-08	Contig5508	"-"	Q42461_CANGL	High mobility group protein	GO:0003677,GO:0006334,GO:0006355,GO:0000786,GO:0000785,GO:0005634	1.988	7.30092	0.0664	0.534	1.70574	0.748	0.646	1.90789	0.524	0	9	1	2	0	14.5737	3.79061	6.47249
STCa-22688	CATGTTATTTTCAATATTGCTTGTGT	5e-08	Contig35589	GR917355.1	Q9FFC3_ARATH	Protease-like protein	GO:0008233,GO:0004190,GO:0006508	1.988	7.30092	0.0664	0.534	1.70574	0.748	0.646	1.90789	0.524	0	9	1	2	0	14.5737	3.79061	6.47249
STCa-6765	CATGCAATTTAGGGTTTTATTGTTTT	5e-08	Contig23089	FE672863.1	Q25C91_TOBAC	Tobacco fibrillarin homolog	GO:0003723,GO:0008168,GO:0006364,GO:0008033	1.988	7.30092	0.0201	0.247	1.28018	0.841	0.646	1.90789	0.661	1	18	2	3	3.97393	29.1474	7.58121	9.70874
STCa-15774	CATGGTCCTTGCTTGACAACTTTGAG	5e-08	Contig15023	"-"	A8TVR1_MEDTR	Beta-glucosidase G4	GO:0003824,GO:0004553,GO:0043169,GO:0005975	1.988	7.30092	0.0664	-0.159	0.852996	0.881	0.646	1.90789	0.524	0	9	1	1	0	14.5737	3.79061	3.23625
STCa-3956	CATGAGTGTTGGAAGGATTGCTCCAC	5e-08	Contig8630	"-"	Q8LGJ6_ARATH	Phosphoglycerate dehydrogenase-like protein	GO:0003824,GO:0005488,GO:0004617,GO:0016597,GO:0016491,GO:0016616,GO:0048037,GO:0051287,GO:0008152,GO:0055114,GO:0006564	1.988	7.30092	0.0664	-0.852	0.426561	0.424	0.646	1.90789	0.524	0	9	1	0	0	14.5737	3.79061	0
STCa-12375	CATGGATGGAGAGTTTTTCTTGTGAG	5e-08	Contig27372	GR408604.1	RS272_ARATH	40S ribosomal protein S27-2	GO:0003735,GO:0046872,GO:0006412,GO:0005622,GO:0022626,GO:0005840,GO:0030529,GO:0022627,GO:0005618	1.988	7.30092	0.0664	-0.852	0.426561	0.424	0.646	1.90789	0.524	0	9	1	0	0	14.5737	3.79061	0
STCa-10709	CATGGAAATGGAAAATTAAATTAAAT	5e-08	Contig5073	"-"	Q84VY4_ARATH	At5g42860	"-"	1.988	7.30092	0.0664	-0.852	0.426561	0.424	0.646	1.90789	0.524	0	9	1	0	0	14.5737	3.79061	0
STCa-8424	CATGCCATCAGGTGGACTTCCCTCAA	5e-08	Contig11165	"-"	Q2HPC2_SOLTU	SGT1	GO:5488	"-"	"-"	0.577	0.534	1.70574	0.582	"-"	"-"	"-"	0	0	0	1	0	0	0	3.23625
STCa-14287	CATGGGCCTATGCCACCAACTTTTGT	3e-06	Contig46631	"-"	Q9ZP08_CICAR	Chlorophyll a/b binding protein precursor	GO:0009765; 0015979; 0016020; 0009507	"-"	"-"	0.577	0.534	1.70574	0.582	"-"	"-"	"-"	0	0	0	1	0	0	0	3.23625
STCa-6384	CATGCAACTATCAATAAGATAAGCAA	1e-05	Contig46304	"-"	Q45NL7_MEDSA	Thioredoxin h	GO:0009055; 0015035; 0045454; 0006662	"-"	"-"	0.577	0.534	1.70574	0.582	"-"	"-"	"-"	0	0	0	1	0	0	0	3.23625
STCa-6502	CATGCAAGGCGTATTACCCTTATGAA	5e-08	Contig15403	"-"	A4PIE7_CAPBU	Histone H3	GO:0003677; 0006334; 0000786; 0005694; 0005634	"-"	"-"	0.577	0.534	1.70574	0.582	"-"	"-"	"-"	0	0	0	1	0	0	0	3.23625
STCa-9277	CATGCGTCAAACTGTTGCTGTTCGGT	5e-05	Contig2994	CK148718.1	Q9SB99_CICAR	Elongation factor 1-alpha (Fragment)	GO:0003746; 0005525	"-"	"-"	0.577	0.534	1.70574	0.582	"-"	"-"	"-"	0	0	0	1	0	0	0	3.23625
STCa-9328	CATGCGTGGTGTGCAAATCTTGTGTA	2e-07	Contig31077	DR749503.1	P93356_TOBAC	LIM domain protein WLIM2; (SubName: Full=LIM-domain SF3 protein)	GO:0008270; 0046872	"-"	"-"	0.577	0.534	1.70574	0.582	"-"	"-"	"-"	0	0	0	1	0	0	0	3.23625
STCa-16625	CATGGTTGAGGCGATGGCACAGGTGG	5e-08	Contig41077	"-"	Q2Q9T4_PICMA	Beta-hydroxyacyl-ACP dehydratase	GO:0016836; 0006633; 0009245; 0005737	"-"	"-"	0.577	0.534	1.70574	0.582	"-"	"-"	"-"	0	0	0	1	0	0	0	3.23625
STCa-19172	CATGTATTAAAGTTAATGTCAATTAT	2e-07	Contig21177	FE672692.1	A7VLV1_PEA	Senescence-inducible chloroplast stay-green protein	"-"	"-"	"-"	0.577	0.534	1.70574	0.582	"-"	"-"	"-"	0	0	0	1	0	0	0	3.23625
STCa-20304	CATGTGAAAGGAAAAGGGACATTGTA	5e-08	Contig16764	GR410071.1	A9V2M9_MONBE	Predicted protein	"-"	"-"	"-"	0.577	0.534	1.70574	0.582	"-"	"-"	"-"	0	0	0	1	0	0	0	3.23625
STCa-21557	CATGTGTAGATTAGGCTTCTCTCCTT	5e-08	Contig1906	FE670530.1	Q84U30_PHAVU	Photosystem I-N subunit	GO:0005515; 0015979; 0009522; 0042651	"-"	"-"	0.577	0.534	1.70574	0.582	"-"	"-"	"-"	0	0	0	1	0	0	0	3.23625
STCa-22030	CATGTGTTGGAGGAACACATTGAGAA	2e-07	Contig44654	"-"	Q2MJ15_MEDTR	Cytochrome P450 monooxygenase CYP92A29	GO:0004497; 0005506; 0009055; 0016491; 0020037; 0046872; 0055114	"-"	"-"	0.577	0.534	1.70574	0.582	"-"	"-"	"-"	0	0	0	1	0	0	0	3.23625
STCa-22317	CATGTTACAACCCAGCAACAGCGTTC	0.0002	Contig30779	GR396214.1	CLPC_PEA	ATP-dependent Clp protease ATP-binding subunit clpC homolog, chloroplastic precursor	GO:0003677; 0005524; 0017111; 0000166; 0004518; 0005515; 0006289; 0019538; 0009507; 0009536	"-"	"-"	0.577	0.534	1.70574	0.582	"-"	"-"	"-"	0	0	0	1	0	0	0	3.23625
STCa-22715	CATGTTCAAATAAGTGTTATATTAGT	3e-06	Contig9545	"-"	Q8L6V5_CICAR	Putative cytochrome P450 monooxygenase (Fragment); ( EC=1.14.14.1)	GO:0004497; 0005506; 0009055; 0016491; 0070330; 0020037; 0055114	"-"	"-"	0.577	0.534	1.70574	0.582	"-"	"-"	"-"	0	0	0	1	0	0	0	3.23625
STCa-21477	CATGTGTAAGCAAATATAGCTAAATA	3e-06	Contig40361	"-"	MT1_CICAR	Metallothionein-like protein 1; ( Short=MT-1)	GO:46872	"-"	"-"	0.577	0.534	1.70574	0.582	"-"	"-"	"-"	0	0	0	1	0	0	0	3.23625
STCa-4339	CATGATAGTGTGGAGAGTACTGTAGA	5e-08	Contig7591	"-"	Q2HUF7_MEDTR	Enoyl-CoA hydratase/isomerase	GO:0003824; 0016853; 0008152	"-"	"-"	0.577	0.534	1.70574	0.582	"-"	"-"	"-"	0	0	0	1	0	0	0	3.23625
STCa-1368	CATGAAGCGGCAAGGACCTTAGATTC	3e-06	Contig30889	"-"	A2Q4E5_MEDTR	Disease resistance protein	GO:0005524; 0000166; 0006915; 0006952	"-"	"-"	0.577	0.534	1.70574	0.582	"-"	"-"	"-"	0	0	0	1	0	0	0	3.23625
STCa-4163	CATGATAATAGTGATTCGAGCAGAAA	0.0008	Contig22098	GR391299.1	Q9MB04_VICFA	Serine/threonine-protein phosphatase; ( EC=3.1.3.16)	GO:0016787; 0004721	"-"	"-"	0.577	0.534	1.70574	0.582	"-"	"-"	"-"	0	0	0	1	0	0	0	3.23625
STCa-7158	CATGCACTTGTGAATCACTAAGGAAT	5e-08	Contig274	GR410113.1	Q14SM9_SOYBN	Asparagine synthetase, type III; ( EC=6.3.5.4)	GO:0016874; 0004066; 0006529	"-"	"-"	0.577	0.534	1.70574	0.582	"-"	"-"	"-"	0	0	0	1	0	0	0	3.23625
STCa-8397	CATGCCAGTTCTGTTGCTGTGGTAGA	8e-07	Contig45800	"-"	Q2I307_9ROSI	Pollen-specific protein	GO:5615	"-"	"-"	0.577	0.534	1.70574	0.582	"-"	"-"	"-"	0	0	0	1	0	0	0	3.23625
STCa-14281	CATGGGCCTATGCCACCAAACTTTGT	0.0002	Contig46628	"-"	Q9ZP08_CICAR	Chlorophyll a/b binding protein precursor	GO:0009765; 0015979; 0016020; 0009507	"-"	"-"	0.577	0.534	1.70574	0.582	"-"	"-"	"-"	0	0	0	1	0	0	0	3.23625
STCa-16513	CATGGTTATGTTGTCAATTTTATGGC	1e-05	Contig46330	"-"	Q3EAA5_ARATH	AT4g05320/C17L7_240; (SubName: Full=Putative uncharacterized protein At4g05320.1; SubName: Full=Putative uncharacterized protein At4g05320.3)	"-"	"-"	"-"	0.577	0.534	1.70574	0.582	"-"	"-"	"-"	0	0	0	1	0	0	0	3.23625
STCa-16649	CATGGTTGCAAGGCCAGGTGGCTGAG	5e-08	Contig11823	GR915396.1	Q1AKH8_SOYBN	Reverse transcriptase family member	GO:0003677; 0003723; 0003964; 0006278	"-"	"-"	0.577	0.534	1.70574	0.582	"-"	"-"	"-"	0	0	0	1	0	0	0	3.23625
STCa-22207	CATGTTAAGGACTACAAGTAATTGAT	0.0002	Contig46554	"-"	ALF_CICAR	Fructose-bisphosphate aldolase, cytoplasmic isozyme; ( EC=4.1.2.13)	GO:0004332; 0003824; 0016829; 0006096; 0008152; 0005737	"-"	"-"	0.577	0.534	1.70574	0.582	"-"	"-"	"-"	0	0	0	1	0	0	0	3.23625
STCa-806	CATGAACAAGGCAATTCAGAGATGAA	5e-08	Contig4242	"-"	A9V7Z1_MONBE	Predicted protein	"-"	"-"	"-"	0.577	0.534	1.70574	0.582	"-"	"-"	"-"	0	0	0	1	0	0	0	3.23625
STCa-873	CATGAACATTAGCACTCAAACAGTGG	5e-08	Contig12339	GR393530.1	PIP21_MAIZE	Aquaporin PIP2-1; (AltName: Full=Plasma membrane intrinsic protein 2-1; AltName: Full=ZmPIP2-1; AltName: Full=ZmPIP2;1)	GO:0005215; 0006810; 0055085; 0005886; 0016021; 0016020	"-"	"-"	0.577	0.534	1.70574	0.582	"-"	"-"	"-"	0	0	0	1	0	0	0	3.23625
STCa-990	CATGAACTACTGGATGATTTCTTGTG	1e-05	Contig16344	GR402037.1	Q45W78_ARAHY	Ubiquitin fusion protein	GO:0003735; 0006412; 0005622; 0005840	"-"	"-"	0.577	0.534	1.70574	0.582	"-"	"-"	"-"	0	0	0	1	0	0	0	3.23625
STCa-2322	CATGACAATATAACTACTGCAATGAT	0.0008	Contig32238	GR916287.1	BRU1_SOYBN	Brassinosteroid-regulated protein BRU1 precursor	GO:0004553; 0016798; 0016762; 0016787; 0008152; 0005975; 0006073; 0005618; 0048046	"-"	"-"	0.577	0.534	1.70574	0.582	"-"	"-"	"-"	0	0	0	1	0	0	0	3.23625
STCa-2656	CATGACCGGTGGCTGTGTCGTTATTC	8e-07	Contig9650	"-"	Q6J6X8_MEDSA	Ferredoxin-dependent glutamate synthase (Fragment)	GO:0016491; 0008152; 0055114	"-"	"-"	0.577	0.534	1.70574	0.582	"-"	"-"	"-"	0	0	0	1	0	0	0	3.23625
STCa-2880	CATGACTGAGTCACTTCCAGTACTTT	5e-08	Contig19165	"-"	A2Q5Q2_MEDTR	Zinc finger, GATA-type	GO:0043565; 0003700; 0008270; 0006355	"-"	"-"	0.577	0.534	1.70574	0.582	"-"	"-"	"-"	0	0	0	1	0	0	0	3.23625
STCa-3193	CATGAGAGGATGCACTATGGAAATTG	5e-08	Contig10420	"-"	RH8_ARATH	DEAD-box ATP-dependent RNA helicase 8; ( EC=3.6.4.13)	GO:0005524; 0003723; 0004386; 0008026; 0000166; 0003676; 0016787; 0006810; 0051028; 0006397; 0016032; 0006417; 0019048; 0005737; 0000932	"-"	"-"	0.577	0.534	1.70574	0.582	"-"	"-"	"-"	0	0	0	1	0	0	0	3.23625
STCa-3446	CATGAGCTTCAATATTTTATTCGAGC	5e-05	Contig29843	ES560369.1	Q9M3V0_FAGSY	Protein phosphatase 2C (PP2C); ( EC=3.1.3.16)	GO:0003824; 0004722; 0016787; 0004721; 0046872; 0006470; 0008287	"-"	"-"	0.577	0.534	1.70574	0.582	"-"	"-"	"-"	0	0	0	1	0	0	0	3.23625
STCa-2895	CATGACTGCCTTTGTCCAAACCAAGT	5e-08	Contig51	"-"	O22465_SOYBN	GH1 protein (Fragment)	GO:0046983,GO:0009734,GO:0006350,GO:0045449,GO:0005634	1.988	7.30092	0.0201	1.633	5.11921	0.113	-0.047	0.954087	0.965	1	18	1	6	3.97393	29.1474	3.79061	19.4175
STCa-3496	CATGAGGAATGTTGAAAACGAATCTC	5e-05	Contig37481	GR407949.1	U139_ARATH	UPF0139 membrane protein At5g07960	GO:0016021; 0016020	"-"	"-"	0.577	0.534	1.70574	0.582	"-"	"-"	"-"	0	0	0	1	0	0	0	3.23625
STCa-4041	CATGAGTTTGGCAATATGAAGTTACA	8e-07	Contig46678	"-"	Q84RC4_ARAHY	Metallothionein-like protein	"-"	"-"	"-"	0.577	0.534	1.70574	0.582	"-"	"-"	"-"	0	0	0	1	0	0	0	3.23625
STCa-4915	CATGATGAGAGTTCATTGTTAATTAG	1e-05	Contig46380	"-"	Q2WBN3_MEDFA	Mob1-like protein	GO:5515	"-"	"-"	0.577	0.534	1.70574	0.582	"-"	"-"	"-"	0	0	0	1	0	0	0	3.23625
STCa-20319	CATGTGAAATCTAATGATATTTTTGT	5e-08	Contig31365	GR403445.1	GSTX6_SOYBN	Probable glutathione S-transferase; ( EC=2.5.1.18; AltName: Full=Heat shock protein 26A; AltName: Full=G2-4)	GO:0016740,GO:0004364,GO:0006950	2.094	8.11732	0.0472	"-"	"-"	0.921	"-"	"-"	"-"	0	10	0	0	0	16.193	0	0
STCa-5686	CATGATTCCAGAATATCCACTCTGCA	5e-08	Contig13201	GR395670.1	Q93VS5_ARATH	AT4g18900/F13C5_70; (SubName: Full=Putative uncharacterized protein At4g18905)	"-"	"-"	"-"	0.577	0.534	1.70574	0.582	"-"	"-"	"-"	0	0	0	1	0	0	0	3.23625
STCa-6034	CATGATTTTCGCAGTTGAGTGATGCG	5e-08	Contig19066	GR915489.1	A5BH65_VITVI	40S ribosomal protein S24	GO:0003735; 0006412; 0005622; 0005840; 0030529	"-"	"-"	0.577	0.534	1.70574	0.582	"-"	"-"	"-"	0	0	0	1	0	0	0	3.23625
STCa-6548	CATGCAAGTGACAACGAATGCCTAAT	0.0002	Contig24905	CK148877.1	Y5994_ARATH	Uncharacterized protein At5g49945 precursor	GO:0016021; 0016020; 0005789; 0005783	"-"	"-"	0.577	0.534	1.70574	0.582	"-"	"-"	"-"	0	0	0	1	0	0	0	3.23625
STCa-6623	CATGCAATAGAGTTGTACTAGTTGTT	1e-05	Contig12697	"-"	Q1SN32_MEDTR	Pyruvate kinase; ( EC=2.7.1.40)	GO:0003824; 0000287; 0004743; 0016301; 0016740; 0030955; 0006096	"-"	"-"	0.577	0.534	1.70574	0.582	"-"	"-"	"-"	0	0	0	1	0	0	0	3.23625
STCa-7081	CATGCACGTGCTGGTGAACTACAGAA	5e-08	Contig40589	"-"		myosin heavy chain-related	"-"	"-"	"-"	0.577	0.534	1.70574	0.582	"-"	"-"	"-"	0	0	0	1	0	0	0	3.23625
STCa-7734	CATGCATAGCTATATTGTCTTATCTT	1e-05	Contig14	GR393533.1	A2Q2I3_MEDTR	Proteasome subunit beta type; ( EC=3.4.25.1)	GO:0008233; 0004175; 0016787; 0004298; 0051603; 0005737; 0000502; 0005634; 0005839	"-"	"-"	0.577	0.534	1.70574	0.582	"-"	"-"	"-"	0	0	0	1	0	0	0	3.23625
STCa-7814	CATGCATATTTGCTTATGTTGTAGCT	1e-05	Contig561	"-"	Q8L6V6_CICAR	Putative ripening related protein	GO:0009607; 0006952	"-"	"-"	0.577	0.534	1.70574	0.582	"-"	"-"	"-"	0	0	0	1	0	0	0	3.23625
STCa-8326	CATGCCACGTGGCTTTTCTATAAAAA	0.0008	Contig5956	"-"	AZG1_ARATH	Adenine/guanine permease AZG1; (AltName: Full=Protein AZAGUANINE RESISTANT 1; Short=AtAzg1; AltName: Full=AzgA-homolog protein)	GO:0005345; 0005215; 0006810; 0015854; 0055085; 0015853; 0006863; 0016021; 0016020	"-"	"-"	0.577	0.534	1.70574	0.582	"-"	"-"	"-"	0	0	0	1	0	0	0	3.23625
STCa-9880	CATGCTGAAGATTTAACATTAACTAT	1e-05	Contig19942	GR408783.1	C6ZRW9_SOYBN	Receptor-like protein kinase	GO:0004672; 0005524; 0004872; 0004674; 0016301; 0005515; 0006468; 0016021; 0016020	"-"	"-"	0.577	0.534	1.70574	0.582	"-"	"-"	"-"	0	0	0	1	0	0	0	3.23625
STCa-2196	CATGAATTTGTATTTAGCTTATGTTA	5e-08	Contig1147	FE670950.1	O04133_SOYBN	SRC2	"-"	1.988	7.30092	0.0201	2.326	10.2369	0.0267	-0.74	0.477114	0.477	1	18	0	6	3.97393	29.1474	0	19.4175
STCa-10809	CATGGAACTATGAGTATTTTGGGTTT	2e-07	Contig29588	GR400233.1	Q84S20_ORYSJ	CHP-rich zinc finger protein-like; (SubName: Full=cDNA clone:001-031-F04, full insert sequence)	GO:6950	"-"	"-"	0.577	0.534	1.70574	0.582	"-"	"-"	"-"	0	0	0	1	0	0	0	3.23625
STCa-11616	CATGGACTTCCAATCCTCTCATTTTA	2e-07	Contig3356	GR409060.1	Q43758_SOYBN	Ascorbate peroxidase; ( EC=1.11.1.11; SubName: Full=Cytosolic ascorbate peroxidase 1; EC=1.11.1.11)	GO:0016491; 0004601; 0016688; 0020037; 0046872; 0006979; 0055114	"-"	"-"	0.577	0.534	1.70574	0.582	"-"	"-"	"-"	0	0	0	1	0	0	0	3.23625
STCa-12128	CATGGATAATGGATAAGTTGTGAAAC	5e-05	Contig11396	"-"	Q8LEY9_ARATH	UVB-resistance protein-like	"-"	"-"	"-"	0.577	0.534	1.70574	0.582	"-"	"-"	"-"	0	0	0	1	0	0	0	3.23625
STCa-12349	CATGGATGCACATTTAAGAAGAAAGG	3e-06	Contig29394	GR393096.1	RL31_NICGU	60S ribosomal protein L31	GO:0003735; 0006412; 0005622; 0005840; 0030529	"-"	"-"	0.577	0.534	1.70574	0.582	"-"	"-"	"-"	0	0	0	1	0	0	0	3.23625
STCa-12695	CATGGCACATAGAGTTGGTATTATCT	8e-07	Contig295	GR915835.1	Q89CN7_BRAJA	Blr7760 protein	GO:0008080; 0008152	"-"	"-"	0.577	0.534	1.70574	0.582	"-"	"-"	"-"	0	0	0	1	0	0	0	3.23625
STCa-13079	CATGGCCGCTTTACGCTGAACAAAAT	5e-08	Contig17279	"-"	A6XNC3_MEDTR	(Iso)flavonoid glycosyltransferase	GO:0016758; 0016740; 0016757; 0008152	"-"	"-"	0.577	0.534	1.70574	0.582	"-"	"-"	"-"	0	0	0	1	0	0	0	3.23625
STCa-13633	CATGGGAACGCCTCACGATCAATAGA	8e-07	Contig35010	GR915847.1	Q5PY86_VERFO	NADH:cytochrome b5 reductase; ( EC=1.6.2.2)	GO:0004128; 0016491; 0055114	"-"	"-"	0.577	0.534	1.70574	0.582	"-"	"-"	"-"	0	0	0	1	0	0	0	3.23625
STCa-13937	CATGGGAGTAGTAAGTTGTAACAATT	5e-05	Contig23921	GR915682.1	Q9ZRV5_CICAR	Basic blue copper protein	GO:0005507; 0009055	"-"	"-"	0.577	0.534	1.70574	0.582	"-"	"-"	"-"	0	0	0	1	0	0	0	3.23625
STCa-16196	CATGGTGGGTGATGATGAATGCTGTT	1e-05	Contig22545	GR392438.1	Q7DLT8_CICAR	CaM protein	GO:5509	"-"	"-"	0.577	0.534	1.70574	0.582	"-"	"-"	"-"	0	0	0	1	0	0	0	3.23625
STCa-16527	CATGGTTCAAAAAAGGTTTATCAACT	5e-08	Contig22079	GR397039.1	Q53VE1_LOTJA	Ser/Thr protein kinase (Fragment)	GO:0004672; 0005524; 0004674; 0016301; 0016740; 0000166; 0007165; 0006468	"-"	"-"	0.577	0.534	1.70574	0.582	"-"	"-"	"-"	0	0	0	1	0	0	0	3.23625
STCa-19266	CATGTATTGATGCTGTTCCACAACCT	0.0008	Contig20117	GR915885.1	RSSA_CICAR	40S ribosomal protein SA; (AltName: Full=p40)	GO:0003735; 0006412; 0005737; 0005622; 0005840; 0030529; 0015935	"-"	"-"	0.577	0.534	1.70574	0.582	"-"	"-"	"-"	0	0	0	1	0	0	0	3.23625
STCa-19603	CATGTCAGTACCAGAACAGGTGGAAG	1e-05	Contig9155	"-"	CLPP3_ARATH	ATP-dependent Clp protease proteolytic subunit 3, chloroplastic precursor; ( EC=3.4.21.92; AltName: Full=Endopeptidase ClpP3; Short=nClpP3; AltName: Full=nClpP4)	GO:0008233; 0005524; 0008236; 0000166; 0016787; 0004252; 0006508; 0009534; 0009840; 0009532; 0009941; 0009507; 0009570; 0009536	"-"	"-"	0.577	0.534	1.70574	0.582	"-"	"-"	"-"	0	0	0	1	0	0	0	3.23625
STCa-20274	CATGTGAAAAAGGAAGGGAAATTGTA	5e-08	Contig32897	GR912615.1	A0EJF0_MEDTR	Beta-glucan-binding protein 1	GO:0033903; 0016998	"-"	"-"	0.577	0.534	1.70574	0.582	"-"	"-"	"-"	0	0	0	1	0	0	0	3.23625
STCa-20374	CATGTGAAGGATGTTTTGGAGCAGTG	1e-05	Contig30903	GR409721.1	TBB_CICAR	Tubulin beta chain; (AltName: Full=Beta-tubulin)	GO:0003924; 0000166; 0005198; 0005525; 0007017; 0051258; 0007018; 0043234; 0005874	"-"	"-"	0.577	0.534	1.70574	0.582	"-"	"-"	"-"	0	0	0	1	0	0	0	3.23625
STCa-16415	CATGGTTAAGAACCTACAAATGAATG	5e-08	Contig6237	"-"	O04434_PEA	Putative NADPH-cytochrome P450 reductase	GO:0005506,GO:0010181,GO:0016491,GO:0055114	1.97	7.17068	1.66e-05	1.02	2.77319	0.0679	0.24	1.27125	0.779	3	53	4	13	11.9218	85.823	15.1624	42.0712
STCa-23911	CATGTTTCAGAAGCTTCACAAATAAT	5e-08	Contig46412	"-"	Q9M445_CICAR	Hypothetical protein		1.943	6.97966	3.09e-08	0.401	1.49332	0.278	0.828	2.28874	0.118	5	86	12	21	19.8697	139.26	45.4873	67.9612
STCa-21953	CATGTGTTAGACTTTTGACCCACTGT	5e-08	Contig36492	"-"	SC61G_ORYSJ	Protein transport protein Sec61 subunit gamma	GO:0015450,GO:0015031,GO:0006810,GO:0055085,GO:0006605,GO:0006886,GO:0016021,GO:0016020,GO:0005789,GO:0005783	1.931	6.8964	0.027	-1.44	0.236928	0.00193	2.843	17.1672	6.1e-05	1	17	18	5	3.97393	27.5281	68.2309	16.1812
STCa-24208	CATGTTTGTTGATTGAATATTTACTG	5e-08	Contig40645	"-"	RS23_ARATH	40S ribosomal protein S2-3	GO:0003735,GO:0003723,GO:0006412,GO:0005622,GO:0005840,GO:0030529,GO:0022627,GO:0015935	1.931	6.8964	0.027	-0.159	0.852996	0.74	2.032	7.62933	0.026	1	17	8	8	3.97393	27.5281	30.3249	25.89
STCa-12120	CATGGATAATAAATTGAGATCTAATA	5e-08	Contig34472	"-"	Q2HT34_MEDTR	Fumarylacetoacetase	GO:0004334,GO:0003824,GO:0008152,GO:0009072	1.931	6.8964	0.027	0.534	1.70574	0.489	1.051	2.86051	0.405	1	17	3	6	3.97393	27.5281	11.3718	19.4175
STCa-4389	CATGATATATAATCCCGAGTTGAATG	5e-08	Contig17693	"-"	Q2HSE7_MEDTR	F-box protein interaction domain	"-"	1.931	6.8964	0.027	-0.159	0.852996	0.852	0.646	1.90789	0.661	1	17	2	2	3.97393	27.5281	7.58121	6.47249
STCa-8045	CATGCATTGTTACTTAGTTTTTCATC	5e-08	Contig22545	GR392438.1	Q7DLT8_CICAR	CaM protein	GO:5509	1.931	6.8964	0.027	1.227	3.41098	0.302	-0.047	0.954087	0.965	1	17	1	4	3.97393	27.5281	3.79061	12.945
STCa-7389	CATGCAGCTTTTATAAAAATGAGTAT	5e-08	Contig20545	GR916416.1	Q6H6I1_ORYSJ	3-isopropylmalate dehydratase, small subunit-like; (SubName: Full=Os02g0655300 protein; SubName: Full=Putative uncharacterized protein; SubName: Full=cDNA clone:001-207-D01, full insert sequence; SubName: Full=cDNA clone:002-186-A03, full insert sequence; SubName: Full=cDNA clone:006-311-A03, full insert sequence)	GO:0003861,GO:0008152,GO:0009098,GO:0009316	1.931	6.8964	0.027	-0.159	0.852996	0.881	-0.047	0.954087	0.965	1	17	1	1	3.97393	27.5281	3.79061	3.23625
STCa-20576	CATGTGAGGTTAAAATATTTGTATGT	8e-07	Contig270	GR408828.1	Q39448_CICAR	Specific tissue protein 2 (Fragment)	"-"	"-"	"-"	0.577	0.534	1.70574	0.582	"-"	"-"	"-"	0	0	0	1	0	0	0	3.23625
STCa-20590	CATGTGAGTGATGATGAATGCTGTTA	1e-05	Contig22545	GR392438.1	Q7DLT8_CICAR	CaM protein	GO:5509	"-"	"-"	0.577	0.534	1.70574	0.582	"-"	"-"	"-"	0	0	0	1	0	0	0	3.23625
STCa-21123	CATGTGGCAAGCAGAAGGATGCTGAG	1e-05	Contig1010	FE673001.1	A0A762_SOYBN	Calreticulin-1; (SubName: Full=Putative uncharacterized protein)	GO:0005509; 0051082; 0006457; 0005783	"-"	"-"	0.577	0.534	1.70574	0.582	"-"	"-"	"-"	0	0	0	1	0	0	0	3.23625
STCa-89	CATGAAAACAAAGGTGAGAAGAAAAA	5e-08	Contig44174	"-"	Q6PNN7_9FABA	Cold-induced protein	"-"	1.931	6.8964	0.027	2.48	11.9413	0.0144	-0.74	0.477114	0.477	1	17	0	7	3.97393	27.5281	0	22.6537
STCa-173	CATGAAAATAATGAAACACACCGTTT	5e-08	Contig17743	"-"	Q8L7J4_SOYBN	Pyruvate kinase; ( EC=2.7.1.40)	GO:0003824,GO:0000287,GO:0004743,GO:0030955,GO:0016301,GO:0016740,GO:0006096	1.871	6.49479	0.0933	1.921	6.82778	0.0915	"-"	"-"	"-"	0	8	0	4	0	12.9544	0	12.945
STCa-1461	CATGAAGGCCTATAACAAGAAACAGG	5e-08	Contig12324	GR395094.1	Q41026_PEA	HMG 1 protein	GO:0003677,GO:0005634	1.871	6.49479	0.0933	1.921	6.82778	0.0915	"-"	"-"	"-"	0	8	0	4	0	12.9544	0	12.945
STCa-10167	CATGCTTAAGCTTAATTATTGAGGTT	5e-08	Contig18829	"-"	Q9MAW3_TRIRP	TrPRP2	GO:5199	1.871	6.49479	0.0933	1.633	5.11921	0.17	"-"	"-"	"-"	0	8	0	3	0	12.9544	0	9.70874
STCa-22997	CATGTTCTGCCTTTCAATAAAAATAT	5e-08	Contig3694	GR404903.1	Q6JYQ9_HEVBR	HEV1.2	GO:0008061,GO:0004568,GO:0016998,GO:0006032,GO:0042742,GO:0050832	1.871	6.49479	0.0933	1.227	3.41098	0.314	"-"	"-"	"-"	0	8	0	2	0	12.9544	0	6.47249
STCa-1460	CATGAAGGCCTAGAAATATAATTAAT	5e-08	Contig6468	"-"	Q0IUE3_ORYSJ	Os11g0162200 protein	GO:0008121,GO:0006122	1.871	6.49479	0.0933	1.227	3.41098	0.314	"-"	"-"	"-"	0	8	0	2	0	12.9544	0	6.47249
STCa-5172	CATGATGGAAAATATAATGTGAATGA	5e-08	Contig43060	"-"	Q5ACZ5_CANAL	Choline transport protein; (SubName: Full=Potential choline and nitrogen mustard permease)	GO:0015171,GO:0006810,GO:0006865,GO:0055085,GO:0016021,GO:0016020	1.871	6.49479	0.0933	1.227	3.41098	0.314	"-"	"-"	"-"	0	8	0	2	0	12.9544	0	6.47249
STCa-1094	CATGAAGAAAATACAATAAAGCTTTT	5e-08	Contig28349	CK148699.1	Q2HTG9_MEDTR	Pyrophosphate-dependent phosphofructokinase PfpB	GO:0047334,GO:0005524,GO:0016301,GO:0003872,GO:0006096,GO:0005945	1.871	6.49479	0.0933	1.227	3.41098	0.314	"-"	"-"	"-"	0	8	0	2	0	12.9544	0	6.47249
STCa-4478	CATGATATTAGATTTGCTTGTAATAT	5e-08	Contig22148	"-"	"-"	"-"	"-"	1.871	6.49479	0.0933	2.326	10.2369	0.0267	"-"	"-"	"-"	0	8	0	6	0	12.9544	0	19.4175
STCa-13743	CATGGGAATTATGTACAAACAAATCT	5e-08	Contig41868	"-"	"-"	"-"	"-"	1.871	6.49479	0.0933	1.921	6.82778	0.0915	"-"	"-"	"-"	0	8	0	4	0	12.9544	0	12.945
STCa-7800	CATGCATATTCTAAAGAAATTTGTGC	5e-08	Contig14428	FE672227.1	"-"	"-"	"-"	1.871	6.49479	0.0933	1.227	3.41098	0.314	"-"	"-"	"-"	0	8	0	2	0	12.9544	0	6.47249
STCa-2065	CATGAATTAAGTAGTAATAATGTGAA	"-"	"-"	"-"	"-"	"-"	"-"	1.871	6.49479	0.0933	0.534	1.70574	0.582	"-"	"-"	"-"	0	8	0	1	0	12.9544	0	3.23625
STCa-4127	CATGATAACGCACTAAAGAGTCAGGT	"-"	"-"	"-"	"-"	"-"	"-"	1.871	6.49479	0.0933	0.534	1.70574	0.582	"-"	"-"	"-"	0	8	0	1	0	12.9544	0	3.23625
STCa-8736	CATGCCTACATTGATATTATATTAAT	"-"	"-"	"-"	"-"	"-"	"-"	1.871	6.49479	0.0933	0.534	1.70574	0.582	"-"	"-"	"-"	0	8	0	1	0	12.9544	0	3.23625
STCa-19153	CATGTATGTTGCAATGATGAGCTTAT	"-"	"-"	"-"	"-"	"-"	"-"	1.871	6.49479	0.0933	0.534	1.70574	0.582	"-"	"-"	"-"	0	8	0	1	0	12.9544	0	3.23625
STCa-19716	CATGTCATTTTTTGTAATAAAAGTAT	"-"	"-"	"-"	"-"	"-"	"-"	1.871	6.49479	0.0933	0.534	1.70574	0.582	"-"	"-"	"-"	0	8	0	1	0	12.9544	0	3.23625
STCa-17653	CATGTAATTTTAACCTCGATATCTAG	"-"	"-"	"-"	"-"	"-"	"-"	1.871	6.49479	0.0933	0.534	1.70574	0.582	"-"	"-"	"-"	0	8	0	1	0	12.9544	0	3.23625
STCa-17722	CATGTACAAGTTGTAAAATGTATAGT	5e-08	Contig14653	"-"	"-"	"-"	"-"	1.871	6.49479	0.0933	0.534	1.70574	0.582	"-"	"-"	"-"	0	8	0	1	0	12.9544	0	3.23625
STCa-8065	CATGCATTTATGTGTTTTGCAGTGAG	5e-08	Contig26758	"-"	"-"	"-"	"-"	1.871	6.49479	0.0933	0.534	1.70574	0.582	"-"	"-"	"-"	0	8	0	1	0	12.9544	0	3.23625
STCa-509	CATGAAAGTCTTGGTTGTTTTGTGAC	5e-08	Contig3852	GR404104.1	A2Q5W9_MEDTR	UDP-glucuronosyl/UDP-glucosyltransferase	GO:0016758,GO:0016740,GO:0016757,GO:0008152	1.871	6.49479	0.0933	"-"	"-"	0.921	"-"	"-"	"-"	0	8	0	0	0	12.9544	0	0
STCa-16077	CATGGTGCTTATAGTTACCCTCAAGA	1e-05	Contig13037	GR402648.1	Q2HPG3_GOSHI	Osmotin-like protein I	"-"	1.871	6.49479	0.0933	"-"	"-"	0.921	"-"	"-"	"-"	0	8	0	0	0	12.9544	0	0
STCa-21946	CATGTGTTAATAAAATTTATGTATAT	5e-08	Contig37550	GR404625.1	Q9XHP4_SOYBN	Peroxisomal copper-containing amine oxidase	GO:0005507,GO:0008131,GO:0048038,GO:0009308,GO:0055114	1.871	6.49479	0.0933	"-"	"-"	0.921	"-"	"-"	"-"	0	8	0	0	0	12.9544	0	0
STCa-15284	CATGGGTTTCAGTTTGTTTGATTAAA	5e-08	Contig32947	GR396322.1	RLA0_SOYBN	60S acidic ribosomal protein P0	GO:0003735,GO:0042254,GO:0006414,GO:0005622,GO:0005840,GO:0030529	1.871	6.49479	0.0933	"-"	"-"	0.921	"-"	"-"	"-"	0	8	0	0	0	12.9544	0	0
STCa-21126	CATGTGGCAATGAGAAGAGATCCAGA	5e-08	Contig4013	"-"	Q2HRV4_MEDTR	C2	"-"	"-"	"-"	0.577	0.534	1.70574	0.582	"-"	"-"	"-"	0	0	0	1	0	0	0	3.23625
STCa-21304	CATGTGGGTGATGTAGCTAGAGCACA	1e-05	Contig42576	"-"	Q40316_MEDSA	Vestitone reductase	GO:0003824; 0005488; 0050662; 0044237; 0008152	"-"	"-"	0.577	0.534	1.70574	0.582	"-"	"-"	"-"	0	0	0	1	0	0	0	3.23625
STCa-21437	CATGTGTAAACCACTACCTATGCCAA	5e-05	Contig46063	"-"	Q9SML1_CICAR	Cytochrome P450 monooxygenase (Fragment)	GO:0004497; 0005506; 0009055; 0016491; 0020037; 0046872; 0055114	"-"	"-"	0.577	0.534	1.70574	0.582	"-"	"-"	"-"	0	0	0	1	0	0	0	3.23625
STCa-21439	CATGTGTAAACCACTACCTATTGCAA	8e-07	Contig46063	"-"	Q9SML1_CICAR	Cytochrome P450 monooxygenase (Fragment)	GO:0004497; 0005506; 0009055; 0016491; 0020037; 0046872; 0055114	"-"	"-"	0.577	0.534	1.70574	0.582	"-"	"-"	"-"	0	0	0	1	0	0	0	3.23625
STCa-21712	CATGTGTGAAGGTCTTCAAATGTCAA	0.0008	Contig42	"-"	Q6V9I5_SOLCH	P18	"-"	"-"	"-"	0.577	0.534	1.70574	0.582	"-"	"-"	"-"	0	0	0	1	0	0	0	3.23625
STCa-22538	CATGTTATCTATGGTGGAATTGGTGC	1e-05	Contig9726	"-"	A2QMX8_ASPNC	Contig An07c0100, complete genome	GO:0016021; 0016020	"-"	"-"	0.577	0.534	1.70574	0.582	"-"	"-"	"-"	0	0	0	1	0	0	0	3.23625
STCa-22894	CATGTTCCTATTGGTAAGGGATTTGG	1e-05	Contig41626	"-"	Q9SIH9_ARATH	Expressed protein; (SubName: Full=Putative uncharacterized protein At2g38820; SubName: Full=Putative uncharacterized protein At2g38820; F13I13.5)	"-"	"-"	"-"	0.577	0.534	1.70574	0.582	"-"	"-"	"-"	0	0	0	1	0	0	0	3.23625
STCa-357	CATGAAACTGATGTGGTGGAATTCGA	1e-05	Contig40795	"-"	A6XHG4_PRUPE	Class II knotted-like homeobox protein; (SubName: Full=Class II knotted-like homeobox transcription factor)	GO:0003677; 0043565; 0003700; 0045449; 0006355; 0005634	"-"	"-"	0.577	0.534	1.70574	0.582	"-"	"-"	"-"	0	0	0	1	0	0	0	3.23625
STCa-818	CATGAACACAACAATCCAAGCATAAA	5e-08	Contig40371	"-"	Q3LUM5_GOSHI	Elongation factor 1-alpha	GO:0003924; 0000166; 0003746; 0005525; 0006414; 0005737	"-"	"-"	0.577	0.534	1.70574	0.582	"-"	"-"	"-"	0	0	0	1	0	0	0	3.23625
STCa-1765	CATGAATATTGGATTGTTGCAAAATG	1e-05	Contig32729	"-"	Q93XA2_PHAVU	TGA-type basic leucine zipper protein TGA1.1	GO:0003677; 0046983; 0043565; 0003700; 0006355; 0005634	"-"	"-"	0.577	0.534	1.70574	0.582	"-"	"-"	"-"	0	0	0	1	0	0	0	3.23625
STCa-3494	CATGAGGAATGAAGGGAAGTCACCAG	5e-08	Contig32625	"-"	Q2TSD4_GOSHI	Trehalose 6-phosphate synthase	GO:0003824; 0008152; 0005992	"-"	"-"	0.577	0.534	1.70574	0.582	"-"	"-"	"-"	0	0	0	1	0	0	0	3.23625
STCa-6671	CATGCAATGAAGCTACTCGTTTAGAA	3e-06	Contig46586	"-"	RL27_PEA	60S ribosomal protein L27	GO:0003735; 0006412; 0005622; 0005840; 0030529	"-"	"-"	0.577	0.534	1.70574	0.582	"-"	"-"	"-"	0	0	0	1	0	0	0	3.23625
STCa-7502	CATGCAGTAGAGGAGAAAGATGAAGT	0.0002	Contig31897	"-"	A2Q531_MEDTR	Thioredoxin fold	GO:0009055; 0015035; 0045454	"-"	"-"	0.577	0.534	1.70574	0.582	"-"	"-"	"-"	0	0	0	1	0	0	0	3.23625
STCa-13465	CATGGCTGGCTATTAATCAATCTTGA	5e-08	Contig17683	"-"	Q1M0P1_POPTO	UDP-glucuronic acid decarboxylase 2	GO:0003824; 0005488; 0050662; 0044237; 0008152	"-"	"-"	0.577	0.534	1.70574	0.582	"-"	"-"	"-"	0	0	0	1	0	0	0	3.23625
STCa-16193	CATGGTGGGTCTAAGTTGTGGTTGGA	5e-05	Contig46278	"-"	Q2WBN3_MEDFA	Mob1-like protein	GO:5515	"-"	"-"	0.577	0.534	1.70574	0.582	"-"	"-"	"-"	0	0	0	1	0	0	0	3.23625
STCa-17232	CATGTAACCAGTTATTGGAAGTGTAC	1e-05	Contig34825	"-"	Q945P1_ARATH	At2g39050/T7F6.22; (SubName: Full=Expressed protein; SubName: Full=Putative uncharacterized protein)	"-"	"-"	"-"	0.577	0.534	1.70574	0.582	"-"	"-"	"-"	0	0	0	1	0	0	0	3.23625
STCa-21293	CATGTGGGTGATGATGAATATGTTGT	0.0008	Contig22545	GR392438.1	Q7DLT8_CICAR	CaM protein	GO:5509	"-"	"-"	0.577	0.534	1.70574	0.582	"-"	"-"	"-"	0	0	0	1	0	0	0	3.23625
STCa-12772	CATGGCAGAGCCACAGATTTTTAAGG	1e-05	Contig23738	"-"	A8TVQ0_MEDTR	Beta-glucosidase G1	GO:0003824; 0004553; 0043169; 0005975	"-"	"-"	0.577	0.534	1.70574	0.582	"-"	"-"	"-"	0	0	0	1	0	0	0	3.23625
STCa-19008	CATGTATGATGTAAAACACAATAAGT	1e-05	Contig397	"-"	Q9XI42_ARATH	F9L1.21 protein; (SubName: Full=Putative uncharacterized protein; SubName: Full=Putative uncharacterized protein At1g15270; SubName: Full=Putative uncharacterized protein At1g15270; F9L1.21)	"-"	"-"	"-"	0.577	0.534	1.70574	0.582	"-"	"-"	"-"	0	0	0	1	0	0	0	3.23625
STCa-21774	CATGTGTGATGTATTGTTGTAATTTT	8e-07	Contig46639	"-"	O22339_MEDSA	Aquaporin-like transmembrane channel protein	GO:0005215; 0006810; 0055085; 0016021; 0016020	"-"	"-"	0.577	0.534	1.70574	0.582	"-"	"-"	"-"	0	0	0	1	0	0	0	3.23625
STCa-5076	CATGATGCACAACAGGACATACTAGT	0.0008	Contig39390	"-"	Q45NI6_MEDSA	Ribosomal protein L32	GO:0003735; 0006412; 0005622; 0005840	"-"	"-"	0.577	0.534	1.70574	0.582	"-"	"-"	"-"	0	0	0	1	0	0	0	3.23625
STCa-541	CATGAAATAATGTATTCTATTTTTCA	5e-08	Contig45930	"-"	Q9FMC0_ARATH	Amino acid transporter-like protein	GO:0016021,GO:0016020	1.871	6.49479	0.0933	"-"	"-"	0.921	"-"	"-"	"-"	0	8	0	0	0	12.9544	0	0
STCa-10440	CATGCTTTATTATGGTGTATTTTATG	5e-08	Contig35133	GR406685.1	Q6ITC5_ORYSJ	Cell death-related protein; (SubName: Full=Os05g0547850 protein; SubName: Full=Putative uncharacterized protein; SubName: Full=cDNA clone:001-014-C06, full insert sequence; SubName: Full=cDNA clone:J033147B11, full insert sequence)	GO:3677	1.871	6.49479	0.0933	"-"	"-"	0.921	"-"	"-"	"-"	0	8	0	0	0	12.9544	0	0
STCa-17334	CATGTAAGATTTTTTGGTTTGTTATT	5e-08	Contig11906	GR405693.1	Q08155_PEA	GTP-binding protein	GO:0000166,GO:0005525,GO:0015031,GO:0007264	1.871	6.49479	0.0933	"-"	"-"	0.921	"-"	"-"	"-"	0	8	0	0	0	12.9544	0	0
STCa-422	CATGAAAGATAGTTACTAATTTCATT	5e-08	Contig29678	"-"	A8M0W7_SALAI	Chaperone protein DnaJ	GO:0005524,GO:0031072,GO:0051082,GO:0009408,GO:0006457,GO:0005737	1.871	6.49479	0.0933	"-"	"-"	0.921	"-"	"-"	"-"	0	8	0	0	0	12.9544	0	0
STCa-505	CATGAAAGTATTAACAACCGACTTGC	5e-08	Contig13828	GR393477.1	RL30_LUPLU	60S ribosomal protein L30	GO:0003735,GO:0006412,GO:0005622,GO:0005840,GO:0030529	1.871	6.49479	0.0933	"-"	"-"	0.921	"-"	"-"	"-"	0	8	0	0	0	12.9544	0	0
STCa-6457	CATGCAAGAGTTGATCATCCTCTTGA	5e-08	Contig36154	"-"	Q7M213_SOYBN	Metallothionein; (SubName: Full=Putative uncharacterized protein)	GO:46872	1.871	6.49479	0.0933	"-"	"-"	0.921	"-"	"-"	"-"	0	8	0	0	0	12.9544	0	0
[truncated: 19,064 more rows]

## Sheet: EST sequences
UniTag ID	Holologous Chickpea EST (Varshney et al)	EST accession in NCBI (EST)	EST sequence
STCa-16261	Contig27102	GR421029.1	TTTTTTTTTTTTTTTGTCTATAATTAATTTGTAAAAATTAAAACAAGCTTGCACACATGTTTGAGAATCCATTAATCTCAAAACTAAAAACATATTATAAAATATGACTATCTGCATATATACAAACATATACAGAATCATCACTCAAAACATTTATTTTTAATTTCACATTCAACCACACTAATTACTTACCTTAATAACCTTTAATTATCATAAAAACCACCATGTTTGAAACTCAATGGCACTTCAAAAGGAGTAAAATCAAAAGGCCTCTGCCCAATATAATTACCAGGAGGATCATAATTACAACTAATAATAGTGCTTCGACCGTCGTTACATTTGACTTTAGCGCATCCAAGCCTAATCGAATCGCGCCAAACAACTTGAGTATAATGTCCA…
STCa-1263	Contig39387	"-"	AGAGAAAACTGTAAAATATATTCCATATATAAACTACATCAACAATATAACAATATATATAAGCGCTTAGTTATTGATTAGCACCAATAAATTCATAAATAGAATAAATACTCACTTCTCTTTCAAGAAATGATAGAACTATATAATAATAAAAAATAACATAACCATCATATAATAAAAATATAAAAAGATCCTAAATATGCATCATCAAATCTTGGAATATCTT
STCa-8172	Contig17354	"-"	TGAACCCGCAGAATGGTTTGACAATTAAACCATTCAGGAAGGCTCATGCCAACCGAGACAGTGATCAGGAGCTTGTGAAACTTACACAATACTTACTGGCCATTGCAGAGCTTGATGATTTGAGTCACCTTGATCATAATAAATGGGAGTCATTCGCGGAGGACACTGGTAAAAGGCGTAGGCACAAATGAGTGATAAAGGAATGCAATAAGAGGAATTTGATATTTATGTTAGAAGTTAGAGCAGAGTGAAGGACAGAAAGAGAAATATTCCTTGTGGTAGCTGTGTGTGGAATTATCCAAGATGGTTAATACTGCTTGTGCTATTTCTACGCACCAATTCCTGAAGACTAATAATGCTTTTTGCACGAGAAATTTATTTATGTATTTTCTTAATTTG…
STCa-23477	Contig43360	"-"	CGGCTGATGACAAGCATATTGATGGGGCAATACGACATCTTAGTTTCAAGCTATCAGCATCAAAAACCCCAATGTTTGCATCACAAAATGAAGCATAAATTAACTGACTGTTGCAGGAATATGCTGCATATGATATGGGAGCAGACAGAACATCTTGGGGAACCCACTGCCGAATGCGTTCCATCTTAGAGGCATCATATATTGCCAATTGAGTCTCGTGAACTACCAATAGGCGAAGTTGGTCAGAATGGAACTGAACACGTGTATCACCAACATGTGACTTTCCCGCAGGTAG
STCa-2424	Contig42821	"-"	TATTATTTATATGCCCAAAAACTGTAGTAATGACAAGATTTCCTCGTGCTTCTTTCCTAGGCTCCAACTCTAGAAAACTTGAAACTACATACCTTATTCCAGCTACTAACAAGAAAGAGTAAGGATGACTTTTCTGAAACTTATTTCTATTAGCCCGCATTTATACAATGTGTATCGAGTAGACAATAAGCCTTGTCATCTGTCATGTAAGAATTCACAATCAACCTCCCAAGTTAGCATCAATCTCCCTTTGAAGAAAGCAAAGCTTTCATGTAAGCAAAAGGAAACAAAGAGTTTGTAGAATAAGCGTATTTACAAAGAAAAAAGAAGAAAAAAAAACTGATCTACA
STCa-5362	Contig14868	GR402768.1	GATAGGGTTCTTCAGATAAGCGGAGAGAGGAGCGTTGAGAAAGAAGTACAAGAATGATCAATGGCATCGTGTGGAACGTAGCAGTGGTAAATTCATGAGGAGATTCAGATTGCCTGAGAATGCTAAAATGGAACAAGTTAAAGCTGCAATGGAAAATGGTGTTCTCACTGTTACTGTTCCAAAAGAAGAAATCAAGAAGCCTGATGTCAAGTCAATCGAGATCTCTGGTTAAACTCTGAACAAACTCTGTTGTTTTTGTTGGTGGACTTGTTTTGGTTGTAATGCTCAGTACCTTTTTGTGTGATGCGTGTGCAAGAGATATGACATGATGTAATATGCGAAATGTTG
STCa-19168	Contig18596	GR397643.1	TACAATGAACATAAATGCACTTGCTCGAAATGTCCTTGTCAATGCCGAAGGTATTATAGAATCAACATTCTTGTGGGGTGGATATGCTTTGGAAATGTCTTCTACTGTTTACAAGGATTGGGTTTTCACTGAGCAAGGACTACCTTATGATTTACTCAAAAGGGGAGTGGCTGTTGAGGATCCATCCTCACCATATGGTATTCGCCTTCTAATAGAAGACTACCCTTATGCTTCTGATGGACTAGAAATATGGGCTGCTATCAAGTCATGGGTTGAAGAATATGTGAATTTTTACTACAAGTCAGATGATGCTATTGCACAAGATTCTGAACTCCAAGCATTTTGGAAAGAACTTGTAGAGGTTGGTCATGGTGACTTGAAGAATGCTACATGGTGGTT…
STCa-15459	Contig24463	GR406375.1	GCAACTACAAAATTGTATATAGACGCTATGCATCTTTTGTTTTTTCCTTGGTTTGGAGTTGATGATGGTGAGAATGAGCTTGCTATTTTGGAATTTATCCATCTCTTAGTCGAAACCATGGATCGACATTTTGGCAATGTGTGTGAGCTAGATATCATGTTTCATTTAGAAAAGGTACATTTTATGTTGGAGGAAATGGTCATGAATGGATGTATTGTAGAGACCAGCAAATCAAATATTCTGACTCCTATTCAGCTGATGGATAAAACATCTTAAGAGAGACAAAAGAAGCATCCTGGAGCCGGTATTTCTATGTTACTATTAGCTGTCACTGCTGCTACTTTATGTGTACAATGAAAGTGAATGTAAACTACAGTAGTAAATCTCCGGTTTTCTTTA…
STCa-9019	Contig18529	"-"	AAAATACTCGAAGAAAAATAAAAACATCACACATTATCCAGTTAAATGCTATCCAAAAAAACATGTAGAGAATTGCAACCATTTTGAACCTCTTCTTCCATGTCCAAAATGTTTCTCATTTTATTCTATTATGTTGTTGTTGACATGGACATGAAGAATATCATCTATAAAACATTTGATGTATTAATGTAAATCCAACACTACAAAACCTTAAATATCCTCCACAAAAGCACCAAATCTAAATTTTCAAATCACTCTCCTTGAATCCCGAGCCGAAGCAAGATGGTCTGAGATAAAATCAAATGCTTTAGTATCTTCTTTCTTTGGATTGTTGATCATTGAGCTGGGAGTTTGAGGTGCAAAACTTGGTTGAAATATGTCTGGCAAAGGTGAATTTCC…
STCa-16201	Contig1625	FE670904.1	ATTCCTTGTGAATAGTCTTCCTACGGCAAAACTCACCGTAGAGTCGGTGGAAACTGTGAACAATCTCATTTCTTGCACCGTTCAGAAGATTAAAGCTGCACTTCAATGTGAAAGTTGAAGTCACGTGACAGAGTATCTATCACGTGACCTGACCTGTTCTGGTTTTTTCTTTTTTTTTTGTGATTTTGAAGTTGTTTTTTTGTTTTTGAAAGAGTGTAATTTGTTGGCGCGTGTGGAAGACGCGGGGTGTGAGGGGTGTTTGAGTCAAGAACGAACCACTCATGAGACATGAAAAAAACTCCTTGCATGGTGGTAAGGATATCTATCTAGGTTTGGGTTTTGGTTAGGTTCCTTAACACAAGGCAAGGGTTGTGGTTCGGGTATTGACTCGGGTTGACC…
STCa-19813	Contig40551	"-"	TTTTTTTTTTTTTTTTGCCATAAAATGTGATTTGTCTAAACACTTTTTTTATTATAAAAAAGAAAGAAAGTATCATCCTCTATGTTCTGGGGGAGCATGAATACAATGCCGAAATTCAACACACAATTCATTGAAAGGGATCATCACAGTTGTAGTATAGTTAACAATGCTTTGCAATACAGATATTATGTGTTGAACTACCAAACTAAAATTCCTACATATGCTAGAACAAATTCTTCAAACTTTGGTGTGCCCCAATGCCTTATTTGCAAGAACATGATGTTAATACAACATCTTACCCTTGTCATAAGAATGCATGAGGTAGATTTCTAGTGTGAGAATCGCATTGCGTAGTAGCACGATCTATGGCTGATTATTCGACGTTTGTTCATGTATTCT…
STCa-13993	Contig10397	"-"	GGTGATCTCTATGACATTTTTGTTGATGGCTTGGATGAAAATGCAGGTCCACAGATCAGAAAGTTGTATGCTGAGCTTGCAGAATTATGGCCAACTGGTTACATGGACAACCATGGGATCAAACGTGGAATTTGCAGGGCAAAAGAGAGGCGCAGGGCATTGTACAACAAAAATAAGGATCGGGAAAAAATTAAGAGGAAGAAATTGTTGGCATCAAAGCAAGAGGATGGTGTTCGACTAGATGCCGGCTCAATTCCACCACAGCAGAACCCACAAGAGAAATTAGCACCAGAATCTAGCAGTCATGCTTTTACTTCAATGAACAAGCCCGCTTCTAATATGAGCACAGCTGTCCGGGTCCCCAGTCCTATGAATGGTGTAAAACAAGAAAAAGCAAAG…
STCa-11342	Contig6360	"-"	AGCACAACGGAAGATAGGGTCCGTATAAAATGGACCAACAAAAAGATTGGTTCAAAGTAACCATGAGATTTAGCCTTTTGATTTATCACATCCACACCATTAAACCTTACACTCTTCATATGTAATCCCTTCCCCTCTCTTCACATATAAGAGACAGAAATTGTGAAGACGGGATCTTGCTTCTATTGTGATTAAGATTGAAGAAGATTTATGATTGTGAAATAGGAAAGATGCAGGTTTTCTGAAGGGAGAATAAAGATGAGATAGTAAAACAAGAGAATATTATATGGTATTATCGAGAGTACATCATAAGATTGTGAAGTCTACTTCACCTAATGTTTTTCACACATTTGTCCATCATGGACCAATACATCTAATGGTCCATTCTATAAGGTTTGA…
STCa-9781	Contig18923	"-"	CCGCCCGTTTCGTTCTCGACCTCTTCCTTTTCTCGCCGACGGTGCCAACTTCTTTTTCTTCAACTATTTTTCATTCGAGACGAAATGATAAAGAGAAGATTCTTTAAGATTGATCATGGCGACAGGGATGGCTCGGATCACTCTTCTTCATCCTCAGACGAAGATTATGATAATCAAACTGCGGAAGTAAGCCACGAGGAGAGTGACGACGGTGATGATAATGAAGTTAGCTCTACTTCTTCTGGATATAGAAGTGAGGATAGTTCTGCCAATGAAATTGATGCAAACTCTACAGGTCAGCTATTTAGTGAAGATGATGCTGGAACTGTAAATGAAAGGGAAATACTTACTAACAAGGAGTTGCCTAGTGAATGTGACTCCGAAAAGTCTAATGTTATG…
STCa-111	Contig16788	GR917850.1	ATTTAACGGTGGAGATCGCAAGTAAACGAAACCTCTGTTCAATCCGACGGTTCAACCAACAGCTCCCTCTCATCACCGCCGTCAATAAAATTTTCTAACCCAAACCCCGTGATCTCGCTTAATAGAACCGGTCCGGTTCAGTTTCAAAACAACTCGAACTCCATTTCGAACCGGAGCTTCGGAATCAGGCTTGGAGACGAAGCAATTTAAATGGAGGATTAGGATTGAGAGTTTGAAGTTATGTTTGGCTTTAACGTTGTTAATTGCTTAACATTCTCGTTTATTTATTTTTCTGTCTTTCCACTGGTTGGGTTTCCACAACGCATCGATTTATAAGGAAAGATGAATCAGGTTTTTCATGCCACGTGGATACTTTAATCGCCG
STCa-455	Contig44503	"-"	GGTAAAAAGCAGAAAAACTGAAGCAGTGTTGACAAGGTAACAAATTTAAGCATTATCATAAAATATGAAGTTCATTCCCGAAGAAGGAAAACGCCTTCATGAGGATTGCTCCACTTTGATTTTGCCTGCTGTTTCTATAGGAAATGTTGGACAACTAACAGCAGACCTTTTTGTTTCATCAATGGATTCTGAGAGAGTTGGTTACTTAGACAATCCTTACGTTCTCCCTTGTGTTGGAAATGACGCTTATGGCCCACTTCCTCAAGGAGACCTTGCACTTCCTCTTGAAGTTTATGATTCCCCTTCTAATGCTCTCACTATTATCCAGCAGAGATCCCCTGTAATTAAGGGTATGATGCTCAAGTTTGCAAAAAACATGGCTGATTTTCTTGCTGAAAG…
STCa-6113	Contig4758	"-"	TAAAGGAGGGATGTACAACAAGATTTTTTTATGTGGAAGGTGATTTACTGCCAATGGTTCTTTTTTGCAACTTAAAGATGTGAATGTGTAAATAAACTTATTAGGATCACGTCAGACACTGGAGCGGGTGGTTGCCTCATGCAAAAGCTAACAGAGTGAGCCACTGAAATGGAGCTGCAGTACTGCAAACCGACTTTAGTGGAGTTTTTTTTATTGTTAATAGTATGTAAAATATTTGTATTATATCCCATCAAGTGCAACTTGTATCGAACATTCAAAATTAATATCAAATTTTGATCTTTGCAAGTTTAGTTGAACTTA
STCa-6609	Contig35715	FE669624.1	CTGCAAGAGATTCCCATCAGTTAATTTCCTTAAGGTTGAGTTATTTGTAAGTACCTATCCTTACATGGCAAAATCAGAAGGTGTGAACTCTGTGCCAGCCTTCAAAATATACAAGAACGGATCAAGGGTTAAAGAAATTCCTGGCAACAACCATGAAATGCTAGAAAGATCAGTTAAATTATTTAGCAGCTGAAGATAAATTACATTTATTTAAATGACAATATACTCTACAAGAAATGAGAAAGAATGTTAGATTTTTCAGAATGAAAAGAAACAAAAAATAAACAAAGCCAATCATATATGCTTCATGAATTTGGTGACCATGCTTATAAGTTACAACAAGACAAAGGAAACCAAAGAGGAAGCATAGCATTGTTGTAGCTTTTAGGAAAATTTATA…
STCa-8962	Contig43202	"-"	TCACCTGAACTCATTCCAAACACTAACAACATTCTCACCTTGGAATACATGTGAAGGGAGAATGAATGATCCTAGTTGAAGATTTCTCTCTCATTGCCTTCTCTAGAGTCGTGTCTTATGTTATTTCTTATTGATATTTTATTTCTTTTGTTCATTGGATTTTGTACAGGGTTGGAATGGGGGGAATAGGAGCAATAGATTATGATGATGATGATCATTTTTAGCAGTTAGAGGAAGATTGTAATGAGAACAGAAGAAAAAGGGTAGAGATATGGAAGTCAAAAAGGGTAGGGTCTTTAGGTGTAGTAATTGTAGGTCACTTAGGTCTTAGGAGTTGGTGTCCCAGTTGTCTCTTTTTCTTTTCTTGGCATTCTTTTTATTTTTTCTCTCTTTTTATAT…
STCa-192	Contig13564	"-"	CGTATTCACGAAGAGGGCCTGAGGCAGATCCATGCCCTTCAACAACGTAAAGGGAGTCCAGCTGGGAGCCCTCTCTTGAGTCCCCATGCTCACCCTCACAGCCATGGATTATATGCTTCTGCGTCACCTCCAATGGCTGTGGGACTTCCTCCCTCAATCATCCCTAATGGCGTAGGGATCCATAGCAACGGGCATGTGAATGGTGCAGTAGGACCCTGGTTTAACCACCCTTGAATTCTTCCTTGAATTCTTAGGTCATATAGGATGTAATTCTTTTGAGTTATTTCTTTGGCATTTTGGCTGGTAGTACTGTTGGAGCAAGCAAGGATGTTGGGTAAAGGAGTAAGGAGGGTTAGAATGGTTGGGGTGAAATTTTGTCATGAAAATATTAAAGAGAGT…
STCa-807	Contig23409	"-"	GGGAATGCAAAATGTGGTGCACTTAGACAAACTTGACGACCTTCCTTTGTCTGCTGATGATAGTCTTAATGCCGATGTTGCAGCCGCCTTGGATGGCCTCGGACTGAGCATAAGAGCAAGGTTATGCCTTCGAGCGGCTGGTGAGTTAGAAAAGCAAAAAGAAGAAATGAGGAGAAATAAAAAGGAAGGTTCAAGAGAAGGGTGTGGCAAGCATGAGGGAGTTGGAAGACTACAAAGCACTATGTGAGATAAACAATGGCAAAGGTTACTATGATGCATTCAAGGTGCAACAGGATGAAAAAAGATTTCCAAGCAAACGTGAAGAGGCTTGTGCTAGCAGGAATATGGGATGAGATTATTGAAATGTTGAAGAAGTATGAACTTCCAGATGAGTTTGAA…
STCa-862	Contig17445	GR403384.1	GAGAGACATATGGTGAAACCGTGTGTCTGAACTACACAACGGAGTCTGTTTTATATAGGCTCAAGGCAATAAATACAAAAATAAATATGGGAGATATTATCCCTATTTACATGATATGTGTAAATATAAATATATTTTCAATATAAACAATCAAAACCGTTTGCAGTTATTCATAGTGATGTTTGGGGTCCTAATAGAATAAACACATTTTCTAATAAAAAATGGTTTATAACTTTTATTGATGATCATACTAGAATTTGTTGGGTTTATTTATTGAAAGAAAAATCGGAAGTTGGACAGGTTGTCAAAAATTTCTTTAAAATGGTGCACACTCAATACCAAACAAATATTCAAGTCTTCAGAAGTGACAATGGTAAAGAATATTTTAATATACTTTTG…
STCa-7896	Contig23134	GR399077.1	TAGCTTGTGGTATTATTGGGTTGCAAGGATAAACCACCACTCTCAACTCCGGGATACTTGAAGTTGGAAATGTGTGATGATATATGTTGAAGCTTTAGAAGAATAAAATGCATGCATCTCATCACTTGCTTGTTTAGGTCTGATCTGTACTGTTGAATTGTGTGTTTTTCCTTGTAGCGAAATTTGCAATTGGTTCTTAATTTAGTACTTTACCTAGAAAAAAAAAAAAAAAAAAAAAAAAAAGAAAAAAAAAAAA
STCa-318	Contig4378	"-"	CCATTACGCCGGGGGACAACACAAACATCAAAAGCCACCATCCAAGAAAAGAAACAATGAAATCTATTCTTCCACTATGTTGTTTCCTTTTCCTCTTAGTACTCAACACGAAACCACTACAAGGAGCAGAACCAGAGCCAATAGTAGACAAACAAGGAAACCCTCTTCAACCAAATGAAGGTTACTACGTTTGGCCACTTTGGTCTGACTATGGAGGCATAACATTAGGCCAAACAAGAAACAGAACATGTCCACTCGACGTAATTCGCAACCCCGACGCTATCGGTAGCCCAGTCTTCTTCTCCGCATCAGGTCTTGATTACATTCCAACACTCACTGATTTAACAATTGATATTCCAATTTTGGGAAGTCCTTGCAAGGAATCAAAAGTTTGGAAGC…
STCa-5894	Contig39353	"-"	TTTTTTTTTTTTTTTTTGTGGGGGACTTTTGAATAGAGTTATTGCAAGGAAAAATATTATACAATATAATTTACACACAAACAAATTGAGTACAATATTAAAGATTCAAAACTACATATAATAGTCTTGTCTTAACAACCCCATTCCCCAAAAGAATCTAGAAAAACAACTGAAGATATTTTGGTATATTTACCTATTTCTAAGGATTTGTAAATCATGGACTATTGCAATAATTATTGTGAGACTTGCCAAATGCAATTTTTCTACTTTCTGAAAATTTCTAACTGTGTTTATCATACATGGAATGGAATTCATCTCTTTGTTGAATTAGAATTCAAAGAAGCTTGAATTTCTTCTAGTGTACGTCCCTTGGTCTCAGGAACTAGTTTTGCTACAAAA…
STCa-21968	Contig43534	"-"	TTTTTTTTTTTTTTGGCTGAGTGCATCATCTCATATCATATCATATCACATAAATTAAAAAAGATAACACATGAGGGATAAAATTAAATAAAAACAAAAAACTAAAGGGTAAAAGGAAGGGATAGAAATACAGGCTTTAGACATAAGCATGTTTATCAACAATTTATGGACCCCATGTAATTTTGGCTTCTTTATCCAAACCAATGATTCCAAACATATAAGGCCATTAGGAACATGGAATGAAAAAAGAGGACAAAACTCCCACAGGGAACAGTAAATTGATAGAGTTGAATTATATGG
STCa-5877	Contig35860	GR917471.1	TTTTTTTTTTTTTTTGTTCAACATATACTACAACACCTTTATAATGAAGATTAATTAACACCATTATATTATAAGCATATCATTCTGCAATCATTCAATTTCACAGTAAACAATCATGCTTGAAACAAAACAAAACAAAACGACGAGCTTAAGTGATACCTCATTCTTGATGATCAAAGCAACAATTTGCATTCATTCAACGTTTCACGTACATGCAAAGATAAATTTTAATAGTAGTTTATAAACATCCTCATAA
STCa-19021	Contig36157	GR402981.1	TTTTTTTTTTTTTTTTCTTTTTTTTTTTTTTTTTTTTTTTTTTTTTTTTTTTGTTGGATAGAAATGACATGTTCTTCTTGGTTACTAACACTTATTTCAAACACAATACAAAAATGGCACAATAAATATAAAAGCAATCATACATGGCCATATTTATCTATGCACAAATAAATTAAAGAGATCACTAAAAGCATACTGTACTTATGACTTTCACTTGGCATTTACATTTCAAATTTCGCTTCCTCATTTTGATTTGTTTGTCACTTGAACTCAATAAGATTGCGATGTGCAAGATGGCCACCAAAGATATAAACTCAATCTTGTCTGAATCACAAATATAGCTCTGAGATGATACATTCAGACTTTTATTGAAAGAACTTGGGCAGGAAGCTAAATGTT…
STCa-17087	Contig28249	GR398837.1	TTTTTTTTTTTCTTTTTTTTATTACAACCCGAGTTTATACTGATGTGAAATTGCATAGTTACATTATGACACTAGGTCACCCCATCACATTTATTACAATATTAGAAAATGGTAAACACATGCACCAAAAAAAAATGTCAAATCTAATTAAACATACTTTTATTTTAACTCATCACTTGCTGAAGGAGAAAAAACAAAAAAGCAAAGTTAAGGGAAGAGCTGGATAACAAAATTAAAATTCAAAACAAATTAAAGCATACTATAAATTAAGCATTTTACATTAAGATTCAGATGGTAATATTAGAAAAACAAACACGCTGCTCAATCTTCAAGAAACCAATCAAGTAGCAACACGTGGCAGTTGATCAAGAAAACAGGAGAATATTTACATGCAACCGA…
STCa-19301	Contig24760	"-"	CCCTTCCACCTGTTCCCGGGGAATATTCTGAAGCATTGGGATTTGGCTGTGCTGTTCTTAGTGGTTGCCACTTGTACTTATTTGGTGGAGAGATCCATTGAAGGGATCTATGAGGCGTGTCATTTTCTACAACGCTCGTACAAATAAATGGCACAGAGCACCAGACATGCTGCGCAAACGTCATCTGTTTGGTTCTTGTGTAATAAATAATTGTCTCTACGTTGCTGGCGGGGAGTGTAAAGGAATTCAAAGAACTCTTCGATCTGCTGAAGTTTATGACCCTAACCGGAACAGGTGGAGCTTTATCTCCGAGATGACCACAGCTATGGTTCCCTTCATTGGTGTTATTCATAATGGTGCATGGTTTTTGAAGGGGCTTGGGTCGAATCGCAATGTCAT…
STCa-13136	Contig33588	"-"	CATACCGAAGTAGAGGCTCTTAAAAAGCAATCCGAAGGGTTCCTCATGGAATACGATCGTCTCTTGGAAGACAATCAGAATCTTCGGAGTCAGTTGGAGACGATGGATCAGAGCTCTTTGCATCTTGATAACAAAAAGAGCACATGAGGGTTAATTAAAATATCTAGACAAAAACAGTTTTTTCTTTGTTTTAACTTCTGTTATAGTGTTTTACATGTTTGCTGAATGAGTTCACAGTTGTAAATTCTAAGCTTCTAAAAACAGGTATGCGGATTGAGTAAACTTATTGTTATTTAAGCAGCTAGCTCATATATATTGTTATAAAGGAACTGATTGTCATGGCCTTAGGTTGATTTTGAAATATTCATAGTTTTGATGTAACTCTGCATCATTGGGTAA…
STCa-23762	Contig28054	"-"	TTTTTTTTTTTTTGCCAAAATGTCAATAACATTAATAAAGCAAAGACTAAAACTGAAAGCTAGTGATGATGAAGTATGGCGTATAGCACAAATATTTAATAATTTACCCGCTTGACTACTTTTCCAAAGATCCAGAAACAGGATAGCCAAATCGGCATTTTCTACTTTTAAAACCTCTTTTTTCCATTGAGAAGAAGCAAAACTCAGAATTTGGACCATGAATATACCGAACCATCCAAAGCCACATAACGTTCCAATACGTCTTTAAACAGAGAATCAGGGAATCCCACGGTAAACATGTCATTCAACTCCACATGCATGAAAGTCACAAATCACAAGATAACCAGCAGCAATTATTGATAGCATAGAGCACAACATTGAATTCAACGGTAAGTCAAT…
STCa-8762	Contig39605	"-"	ATGTATATCATCTGCGCATTCTGCCATCCCATTATGAGACTGATGAAAAGAAAAACTAAGCGAGTCTTCTGAGTTTGATGGTGAATTTGATGATTTTGCCTCCTCCAATGGCAGTACCAATGGCTCAGTGAACAACTTGGATAGATTGCCTTTACTGCCTGAGTAGTTAGTTAATAAGTTCACTTAATCGCATATGTTCGTCTCTTACGATAAAACATGCCTATGGTACTTTCGTAGGTACTGTTTTGTATTTAGTAAAAGGGCAACACAACACTCGTGGCAGAAAGTCTACTTTCCTTAAGAACAAAAAAAAAAAAANAAAAAAAGGACCACC
STCa-12037	Contig20164	"-"	CGGTCCATAGTCCAAAAACGATTGGGACCCACGAAACGACAGCGCAGGTACACCCCCAGCTGTTCACTCGCACGCTTATTGAGAGAGCGGTGGAGAAGCACGGTGTGAAAATAGTGATTGGGAAATTGGAGCGAGTGGAGGTGGAAGGTGGAAGAGTTGGATCGGTGGTTCTAGAAGGAGGGGAAGTTGTCGATGCGGATGCTGTGGTTCTAGCATTGGGCCCTTGGTCCAGTAAGCTGGAGTTGTTGAATTCGCAGTTTAGAGTTTCTGGGCTTAAGGCCCATAGTATTGTTTTTGAGCCCAGAGAACCCAATGCCATAACACCCCACGCTCTTTTTCTTAGCTATCATCCTTCTAATCGAAGAGCACCTCTTGACCCGGAAGTCTACCCTCGCCCCA…
STCa-16552	Contig24743	"-"	TCTTAGTTACTGTCTGTTTCTATAGCAATCCTCCAAAGTGATCAAAACTCATCTCACTGACAACTTGAAGAACTGACATGTCCAGAGAAATGTGCTTTTGATCAATGCTGAAACNCTTGAGAAAAAAGAGAGAACTTTAGGGATTCATTGTGGGAGACAAGAGAGTGTATCCGGAGGATTGACGAGAAGATAGAGACTTGATTGAAGCTCCGACAGAGACTTAACTTTATCTATTTTCCAACTCCTCCCAATGCCAATCAAGTTCCCATTCCCGATGGCCGATTCGAAAAGTTGAAGATCAGTTGCTCTTTCTATTTTTTAGATTTCAAAGTAAACGTAGGTTAATGGTCATGTGGTTTCACTTGCCTACCTAATACATTTAGTTGTGGGAGACTTCTG…
STCa-22344	Contig45484	"-"	TTTGATAGTGATTGTTGCAATAAATAAAAATCACATACCACTCTGGAGTTTAACATATCAATTCATTTTGGCACTCAGTATAACATTATTGATAGGACATTGATTATCTTTGGTAACATGTAGATAAGTAAAAAGGACAAAAACTATCAATAAAATCCATCATAGCTGAAACGGCTAAAGCTCATATATCACAACCAAAGGGCAAAAGCTAAGTTTACAAACAAACGTACAACAATTAATTAGGCTAGGCTAAACAAGATTAACGACAACAAACTTGAAGATTATCCAA
STCa-9278	Contig17456	GR393602.1	TTTTTTTTTTTTTGTTGGCAGTATAAATGAAGCATAATATAAAAGAAAACTGTAGCATTTTAGCATAAAAATAAAGCCGCACCACCACCACCTTAGCTTGTTCTAACCAACTCAGTATGAAGTATTAACAATGGTTCCAGAAATACTATCCATTTCCAAAATACAACCTCAAAGAAATAAAAGGTGTTCCTTTTTGTTCCTTGTTCCTATCTCAGCTTTGTGGGGTGACAGACAAGTGCAGTATGGATGTGAGATTTACTTGTCTCCAAAAGCTGATATTCTCAGTTGACGCATGCCATGAATAAAAGTCGGGCAAGCAACTAAAACACCCAATTCATTGAGCTCCTTTATCTACTACAATCCTCAAGATATCGGATGCCGCCTCCTCTTCGGTCGGCT…
STCa-23269	Contig5538	"-"	GGACAAACACCAACTTCAACACACTTTCTTCAATTCAAACACTTTCTTCTCTGTCTTTAAGAACAAGTGCAGATCTGCACCCTTTGACTCCAAGATGCTGCTATTCCTACTCTGAAAATGGAAAACAAGCAAAGTGCTGCTGGTACACAAGACAATTCTATGATGATGTCCATTGATCAAAGAGTACGCTCCACTAAAGGACGTAGTGATGCACTGACTCGGCGTCTGAAGAATCGAGAGAGACAACGTAGATACAGGGCACGTAAGCGTTTAGAAGCTGATACCACGGACTCTTTTGTTGTAGAACCGACAGCAGCAGTGCAAGAAGAGATACAGCAAAATGGGAATCACAACAATTTCGTGACACGGATATATTGTAGTCGAGATTGGAAAAAGGAT…
STCa-981	Contig5723	"-"	ATGTTCTACCAAGCTTGGAAGAACAAGGAGTGCGTCAACTCTATCCTAAAGGACCTAATATTGATTTCAAGAAGGAGCTGAGAGCACTTAATGGACAATTGCAACTACACATTTTAGAGCTTGCTGATATTCTCATTGAGAGGCCATCACAATATGCAAGGAGAGTCGAAGAAATTTCAACTGTGTTCAAAAATATACACCACCTTTTAAATTCACTGCGTCCTCATCAGGCAAGAGCAAATTTGATTCACATTCTGGAACTTCAGATAGAGCGCCGTAAACAAGCTGTGGAGGACATAAAAAGGAGGAGAGAAGAAGCTCGAAGAATCCTTAATGAGTCACTGGCAACACTTGATGGCCATTAAAGCATTGTTTATCTTGTATTGCTGAGCAACTTAA…
STCa-8063	Contig26758	"-"	TTAATCATCATATTGACAAACCACACTGCAGAAAAATAAGTTCACAATTCATTTGTATGTTTTGCGATCAACATCCGGAAATAACAATTATAATGACTCGGAAGAAATTTGATTTATCTAGGGCTTTCCCTTTCTTATCCATCCAACAAGGCTCAAGGTTCTAGATATCTAAACTTCAACTCACTGCAAAACACATAAATGCATGTCTTAAATTATCCTTGAAAAATATGTACATGCACTTCAGAACCTCTCTTACAACTCTCAGTAAAAAACACAAAAATCAACATCGCCACATTACAATATCATAAGATATCCCATCCTAGAATTACAGAATAAACGACATTCTAAGGAGGAAAAAT
STCa-1822	Contig6481	"-"	ATGGATACTCGCCCGCACAAGAAGATTTGAACCAACTTTGCGACAGTTTTGGTGCGGTATCCAATATGGGATTATGAATATTTTATGGCAAGTACAGCATCGCGATTCATGATTGTGTAATCTATATACATGACATTACAGTAATTATTTTTGGGATAATATATACAATGTACAATGTAAACAGTGCCAAAGTTATAATATGAAGCAATAGAGCAAATATGTATAGTTGTTATAAACAGAGCGACTTCTCAATCCTTTCTCTACCTAACATGAACGTTTAGCAAAAAAAAAAAAAGAAAAACGGCCCGCCGTCCGGCCA
STCa-13469	Contig12357	GR913669.1	TCGATCAACACAACACCAAACAGAATTCACTTCTGGAGTTTGCGAGGGTGGTGAAAGCACGGGAACAGGTTGTTGCTGGTACACTGCATCATCTCACTCTTGAGGCTATTGATGCTGGTGAAAAGAAGATCTATGAAGCCAAGGTTTGGGTGAAACCCTGGTTGAACTTTAAAGAACTTCAAGAGTTCAAGCATGCTGGTGATGGTGATGCACCATCATTTACCTCTTCAGATCTTGGTGTCAAAAAGGATGGCCACAAGCCGGGGTGGCAGTCTGTGCCAACACATGACCCTCAAGTTCAGGACGCAGCAAATCATGCTATTAAGACCATCCAGCAGAGGTCCAACTCACTAGTGCCCTATGAGCTCCATGAGGTTGTTGATGCAAAGGCTGAGGTTA…
STCa-8849	Contig46551	"-"	AGGTCGCAACTTACCCGACAAGGAATTTCGCTACCTTAGGACAGTTAGAGTTACTGCCGCCGTTTACCGGGGCTTCCATTCAAAGCTTATAACACTTCTCCTTCCGACCTTCCAGCACCGGGCAGGTGTCAGACTCTATAAGCAGTGGTATCAACGCAGAGTCCTGTGTTTTTAATAAACAGTCGCTACCCCCTGGTATGTGCCGCTTTCCTAATCAAAAGATAGGAGAGCACCCCTTCTCCCGAAGTTACGGGGTCATTTTGCCGAGTTCCTTCGACATGGTTCTCTCAAGCGCCCTAGTATACTCTACTTGTTCACCTGTGTCGGTTTGGGGTACGGTCAGTTCACCGGGAGGATCGCCCTCCCAATTCGAAGTTTTTTCCTGGAAGTTTCAACCTT…
STCa-11121	Contig19100	GR393204.1	TTTTTTTTTTTTTTTTACATAAAACCCAAATTATATTCTTGGGTCACTTTTCTTTTTTCTTTTTTAACTATCCTATCCCAATACATTCCATGTCAGACTATACCCTACAAAGAAAAAGAATAAAGATAATCATCCATTCATACTTAGTTTCAAAACTTACACACATGAACATACTAATTCCTCTGAAAATTCCTCCACTAGAATGCTAAAGATAGCAAATTCAACCTCTCCAGCCATATTTCTTACTTGCTCTACATTTTTCTTCCACCCTTCATCCTCTATAAAGAAATCCTCTTTTATCATCATATCAATTGTGTTAGGCTCCACTTCTTTCCA
STCa-9726	Contig21498	"-"	TTAACATATTTAATACAAAGATATTGTCAAGGTAAACACATAGAAGAAGCTCTTTCCTAGAATGAAGTATAACTGTACAAATCAAATATGAAGAGTAGATTCACATAAAAGGTAAAAGTGATCAAGTGAAAATTTGTTCCATAAATTATGGAAAAAAGAAAACAGAAGGAAATAATGATCTAAGCAGTTGAGTCAACAACTTTTACAGCATCAGTAGATTGTGGCTGAGCATGAAAGCTATCATCACTGTCCAAATCAT
STCa-964	Contig46569	"-"	TAAGCAGTGGTATCAACGCAGAGTACTTTTTTTTTTTTTTTTTTTTTTTTTTTTTTTGCGCAAGTCAAAAGAAAATTAGTTTTTTTTAAATAAATAAGTAAAATATTATTTACGGGAGTGGTATTTCAAGAACACTGCTACACACAGCTCCCACCTATTCTACACCCATAAAAATAGTTCACAATTTCAGACTAGAGTCAAGCTCAATAGGGTCTTCTTTCCCCGCTGACCTGGCCAAGCCCGTTCCCTTGGCTGTTAGTTCGCTAGATGGCAAGTAGGGACAGTGGGAATCTCGTTAATCCATTCATGCGCGTCACTAATTAGATGACGAGGCATTTGGCTACCTTAAGAGAGTCATAGTTACTCCCGCTGTTTACCCGCGCTTGCTTGAATTTCTTC…
STCa-76	Contig15400	GR404548.1	GGAATTACTTGTGCTTTACATTAACACGCTATTCGTAACGTTTTTCTCTCTGCTAATTTTCCAAAGCCGCCAAATATGGAACATGATTCTATCTTGAACCTCTTTGATTCTAATTGGTTTCACCTTAACATTTTGAAGAAATCAAATTCAACTTCATCAACAACATCAACAAGTTCAAAAGAAAATCTAGAAGAACGTTATCAGAAAAATGAAACATCATCAGAATCAGAACCAAAACTCGCACGGATCCGAACCCTTCATAACAGATCCATGAGTGATGACCAATCTATGAAAAGCTTCAACGTTGATTCTCTTTCACCAGACTCTGTCTTAATCTCTTCAAAGCTTCAAACAATTCGATCAGGAAAAGAAGTAACAGACTCAGAAAGTGATGAAAAC…
STCa-141	Contig38872	"-"	TTACGAGAGAAGGAACATGAAAAGATTGTCAACGAAGTACCATCGCCATCGGAGGTGAAAACAGAGGAAACGGTGGCGTCTGAATCGGAATCGGAATCGGAATCTGTTAGAGGAGAATGTGAAGTAGTTGAAAGTCCTGGTTCAGCTTGTTCACAAACACATACTACACAAAAAATCTGATAATTAAGCAATACTATTTTGGGGAAGTTTTCTATACATAATTTTCTCGTTATGCCTTTCATTCCCCGTTACTTTGAATTTCATACTGTTTTTTAATATTTATTGTAATTTGTAACATTTTAAGAATGAAAGTGGTTCACACTGAGTTTTATATACCAAAAAAAAAAAANAAAAAAAA
STCa-302	Contig6787	"-"	CCAAACAAAAACCATCAAATTCAGTAACAATTCCACCAAAACCGTCAAATCCAATAACCTTAATTCCTCTAAATTCCAAAGCAACCTTAATTCCTCCAAAAACCAAACCAATGTTAGCTCCAATTCCACCACCAAGTTCAAGAAGCTGAACTCCACATCAAACCCATCAAAACAAACCTCATTTTCCACTTCAACCAAAAAACCATTTGATCTCATGAAACCAACAAACAAGACTACAAAAACCACCGCCACCACAAAAGACAAAAATAACAACAAGCAAACAAAACCTCAAACTCACGAGACAAACAATA
STCa-461	Contig38072	"-"	GGGTACCTTTCCCTATTCCAATTTGCATCCACTTCACTTCTTACCGATCGCCGGAGTCTTCTCCGTTCAGGTTACTGTCTCGAACTCACCGGCGCCACCTACCGAATCCTTCACTTCTATCCGAGTATAATGGGGCGGAAAGCTGGTGGGCTTTTTATCAACTCCAAGAGATTTAGTTCACTGCATAAACCTTGCATGAAGGAAATGATAATGTTTCTCACCTGTATGGCTACAAACCAGAGCGACGTTGATGCATTGGCTAAGCAGAAAGAACTGTTAAATACATGTATAGAATCTCAGAGTAAAAAGAACAGAAAGTCTTGGGGGAGTATCAATTATCAAATGCAAAGGCTTAGCCGAGGAAGGAAGTAGTTTTTTATTTTCCGATATTAATCATTT…
STCa-506	Contig45110	"-"	GGTATGGGGTTGCAACACAGATATGAAGGATGCCGAAGCACAGCCAGAATCTGTGCATGTCATAACAGATCCAGTAGCTTTTAAGAAGCAATCCAAGTTTTCTTAAATTTATAGTATGCTGAATTGAACTATTTAAGTAAGGTTTATAGAACCAAAAGAGTCTTCATTTCTCATTTAATGGTTGTAGGCTGCAGTGATAAACTCCATATTCTTTACATGAAAGTATTATTCTAGAGGGATAAAACTATACGGTCGCGCCTCAAATAGGATTATTGATTATTGATTATTGTAAATTACATTTATTCGGGAATCATTCATTAATTTTATCAATAAGTTATTGCGCAAAAAAAAAAAAGAAAAACGGCCCGCCGTCCG
STCa-644	Contig37227	"-"	TTTTTTTTTTTTTTTTGTCTTATTATTTTCATAATCTTTATAGACTAAGTAGAAAGAATATAAATAAAGAATCACGGTGACACCTCTCAAGATTACAGACCAATAAGTAACCCCCACTGTAATTTATCTGACCAATAAGTAACCCCCACTGTAATTTATCTGAGACAACGCAGTATTAATTTTCTTCACTTTTTCTCACCTTCAGCTTTCAAGTTCTACACTGAATTGATGTTTAGTCCCTAGCTAGGACTCACATTTCATGTAATAATAATAATAAATGTTACATAGGAATAAATTTTAAAAAAAGGGGGGAGGGGAGTCTACACATAATGGTGGCCATAGCTGTGTACAAATCAAACTTCGATCATTGTCTTCCCTAATGAGCAGTGGAATTAGACA…
STCa-1176	Contig326	GR392300.1	CAAATTCCAAAACTCACGCTATTCTCAGTCTCTTTTTTCTTTTTCATTTTTATCACTGTCCAATTATTTTTTGTGTGGATCACGCATGAAGAATCACTGGATTACAATGTTTCATTTTTGGTCAACTTTACTCATTGATGAGAAACCGATGTGAAAAAGCTACATATATTTAATTTGTGGTT
STCa-2333	Contig14208	"-"	TTTTTTTTTTTTTTTTGGAAAGAAGAAAGCGTTTCATTCAAAATTGTGATGATGAAAACAAAGAAGAAAATGAAAAATACAAACTATCCATTAACATTTCATATGGAAGTTAGTATTTAAGATTAAGAGTATGCATTTGCAGTCAGAAGATTGTCATGTAATAAACCTAAATAAGTTTTTGTCATGTGCCTTGCCTTAAACCTAGAAGCTAATACTAGAAGTAAGGTGACATGACTGATCAATTTTATCTATAAATCATCCTGCACTATTGCCGATTGGGGTT
STCa-2747	Contig16937	GR398617.1	GGACTCTTACTCATACTCATTCTCCATTAATCATCATCATCATCCTCACTCAAATCATGGCCTTTGTTCATAGTTTCCAGGTGGAACGCCTAACTTTTGTCCCTCTGGATAAACTCTTCAGAGATGTTAAAAGAAATGCTTTTCATGTCATCCCAAAGCTGGATCAGATCATCTTGAGAGTTCAAACCCTTCAAGGAGATGGAAGCCCTGGTACCCTCCTCAACGTAATTAAGAAACCTCAAGAGGGTATAATCTCGAAGAATGTGGTGCTCAAAGTTGATGAAATCGACGAGGCTGAGAAGAAATATGGATACAGCGTAGTTGGGGGGACAGATTTCGACGAAACCATGACGGAGAGGATTTCATACAAAATAAAGTTGGAGGAGAGTGATGATTCTG…
STCa-3015	Contig1912	FE669201.1	TTTTTTTTTTTTTTTTATTTTTTTTTTTTTTTTTTTTGTTTTTTTTTTAAAATCAAAATAATCTCAAGTTAGTTCGATATTCATCAAACATATACAACTAAATAAATAAAAAAACATAAATCTAATTACATCAACTATTCTCAAAAAAATCTCAGTAAGGATAAACATTCCTGCTCAATCCATGGGTACTAGCAAAAAACCCAAACAGCTCTTGTCTATACGGCAAATAAAATTTGCGTTTATCACTTTCCTTTCTCGCTTAATTCATCACATAATGTTTCTCATGCCCCGACGTCGTTTTCCCCTTCACCATTTTCACCTTCTAAACGACAACGTTTTTCGCTTCACCGGAACTCGTTTTCTCTACCTTCGCCGGATTTAAAAACAAAAACGCTTCTT…
STCa-3017	Contig36305	GR402490.1	TTTTTTTTTTTTTTTCTTGATGCAAGATTAAAGATTTGATATTGCAAGTATAATTAGAACTATTTTTTATACATGCAAACATTTTTTTAATACGGCAATACTATTTTTGTTAATCCAAATTAAACCTATAATACCATAATCAATATACATCAAATCAAAATAATCTCAAGTTAGTTCGATATTCATCAAACATATACAACTAAATAAATAAAAGAACATAAATCTAATTACATCAACTATTCTCAAAAAAATCTCAGTAAGGATGAACATTCCTGCTCAATCCATTGGTACTAGCAAAGAACCCAAACAGCTCTTGTCTATACGGCAAATAAGATTTGCGTTTATCACTTTCCTTTCTCGCTTTATTCATCACATAATGTTTCTCATGCGCCGACGTCG…
STCa-3058	Contig31861	GR397544.1	GAGGCATGTCCTTCTTGTTCCTCAGCTTCAGGAATCTCTTATTATCGCTCTGATTTGCAGCCACCTAAGCCTCCTGATGTTTTCCTTTTGAAATTTTGCTGTCATGATCGAAAAGGACTATTACACGATGTTACAGCGGTTCTTTGTGAGCTAGAGCTTACTATTACCAAAGTTAAGGTTTCCACTACACCTGATGGCAAAGTCATGGATCTGTTTTTCATCACAGATACCAGGGAACTTCTACATACAAAGAAGAGAAAGGACGATACGATTGAACAGTTAAAAGAAGTTTTGGAGGATTTGATCCTAACTATCGATATTGAATTGGTCGGTCCTGAAATTACTGCTTGCTCACAGGCATCTTCATTCCTTCCAGCTGCAATCACAGACGATGATTTT…
STCa-3263	Contig43421	"-"	TTTTTTTTTTTTTTGCTAAGATAAAAAAGTCTACCATCATTCTTTAAGGAAAAAAAAGATACATCATTCTTCAAGCTTCTTCTGTTGACTCATAGACATCCAAACACAACAGAAAATGAAGACAAGATCACAACAAGTTTAAATAATAAAAAAACAATGAACACAATAAAATGCTAACCAATGTTCAACAAATCTTAATACAAGAAGAAAACAAAAAGTCAGAAAATGAATTAGAAAACAGAGACACACCAAAAGTCTCATCTCATGGAATTTGAATATGCCCACACTTCACATACATCACTTGTCGATAAACCAATATCAGACAATGAATGCTGAAATTGGTTTATTCCATTTGAATCATCATTCAACAATATAGCAAAATCATGAACTCTTCCAAAT…
STCa-4107	Contig46339	"-"	AGAGTACGTCTTTTAAGTGTGAACCCTTTTTTTTTACTTGTGTACACTTCTACCAGAAAGAAAATGGTTGTTGTTTACTTGTAACATTTCATCATCTTTGCTTGAATTGTAACTGAAAAAACATTAGCTTGTTTTGTTAGCCTGAGTTCTTTGTAAATCACTTCAGTTTAGTGTTTCAATAATAATTTATCATGATTCCTTTTCCAAAAAAAAAAAAAAAAAAAAAAAAAAAAAAAAAAAAAAAAAAAAAAAAANNAAAAAAAAAAAAAAAAAAAAAAAAAAAG
STCa-4512	Contig30924	"-"	AAGTGATTCATTGACATTATAACAAACGCACAGAGTATTAAATAACATAACAAAATATCATGTGTTCTGAAATTACAAAATAACAAATAGTATCGAATAACAACTTTAACAAAGTGATCTAATACATAATTGTCAACCAATTACTACCAAAAGTAACCATAACTATGACATTAAGGTTCGTGAAGCGACGCGTCGTCCAAATTATGATCGTAATGAGGATGCGAAGGAGGATGACTCGCAATA
STCa-5561	Contig18799	"-"	TAAAATTCTAAGTTCAAATCTAAAACATGTATTCAACTTAACAATATCGAGATTTTATGAATACTAACATCACAACATACTCTTTAACACAATTTTTACCACGTTGTTTCTTATTGGTTAAAATTTACATAGATCTTACAAAATTCATATGACACCCACTTGATTTGGTGAAACCTATGTGAATTCTAATCAATCAAAGAAAGTGGATTAAAAAATATAGATTGAAGAGTGTATTGTTAGTATTTCTCTACTCATAATTCGTATTATACTTGACGACTTTGGGATCGAGCCATGATTACAATCAAGAGGATAACAATGGAGAGAAGTGCCGATGACCTAACTTTTTCATCCAGCTGTGTTGCATCTCCAGTTGCATTTTTAATCCCAGGAGACTGAAAT…
STCa-5951	Contig43808	"-"	TTTTTTTTTTTTTTTTTTTGTCTCGAAATGTATTTTCAACCGGCATAATTTGTTTGAAAGTATATTTTCAGATGACACAATTTATATTTTTCTCAATGTGTACATTCGAAATCATGTTGGGGTAGAGAAATTTCTCCCTAAAAAAAGAAGCACTAAAAAACCCATATGTATGGGGAATGAGAGCTAAAAAGTAGCTTCAGATATAAATTAGTGGATCAGGGAATATACAATAAGTAGTTTCTTTCTTTTTGAAATGTAAAAAAAACACTTCTGGTTCCTCCAGCAGCTACCACTT
STCa-6008	Contig95	"-"	CTAAAGCTCCACTCAAATTATTATGCTTGATTAGTTTGATTTGAAGTTTACACCTACAGCAGTTACAAAGAAACTACATAACTTTCCCAGTCGAAATCCAGGTACATTGATGTCTTTCCACAAATCATGAAGGGGCACGTTGGCCTTATAAGACCCCAAAGTTGAAGGAACAAAAAAGCTAGTGATAAGTCTGATTATACCAAATTATGTAAGCAAGTGCTTGAAAATGAAGGAAACCGCAGTGGCACCATATAGTCAGTTGGAAACTACACTTAGGGGGGTGGAAAACCGCACAGCAGGAGATGAGCTACCGTGCTTCCAAGATACTATAATAAATCTAGGAACTTGCTACGCAGTTACACACTAGGCTCCTCCAACTCCTCCTCGGTTTTCTTCCTG…
STCa-6215	Contig6238	"-"	TTTTTTTTTTTTTTTTCTTTTGCAAAGCAGACGCACATCATTGAGTTTTTACTGAGAGCTATATAATTTTGCATATGTACAACAAAAGCAATTTCCGTCGATATTATACAAGAACTATTGGAGCTAATACTAAGAACTAATAATGCTTGCTACCTCAGAAATTCATTGATTTACAATCAATTCCCTCCAGCTAACCATTTATTACCCCGGTTAGGTATATTGTTCCAGAAACCAACATTACCATCTCTGGTGATAGTGAGGAATATACAAAAAACG
STCa-6416	Contig44326	"-"	TTTTATACTTTGCATGCAACTTTGAAGGTGCTTGGTTGAAGATTATTGAGTTAGAGTTCATTTTGTTACACTATTGAATTTTCTGAAAATTTAGGTTTGATATTCTTTCTTGCTCAATCATATATTTTTGTTAGAGTATGTATTGTTCCATTTGTAGATTAACATTGAGGATTTTAACTTCAACACATTTTACTACTATCATAGTTCAAAGGCTATTCTTTCTTTGCAAAAAAAAAAAAAA
STCa-6575	Contig25170	GR390877.1	TTTTTTTTTTTTTTTGAGAAAAACATTTGCTATTATTAATTTGTACAACTTGCATGTAAATAAAAATGTGCTGTAGGAACTAACCCACTACACATGTGATATATGACTCACTATTCACAATTATAATACATACTATTACATTAGTCAAAAAAAAATACTTAGTTCTATTACATTCTTCAAAGCTATGGGTGTAACAAAAGGCCCAAATTGATTATTAGTTAAACATATTCAACCCTTTACTTTGAGATTCAAATTAAATCCTCTTGTAAACAACCATCTTCAATTGCATGATCAATTTCTTC
STCa-6755	Contig27741	"-"	CCAACATATAGATTTCAAATGATACAATTGCATGCATAAAACAGCATAACCAATAAGGTTAAAAAGTAGGATTATATTCCTAAATGTCCTACCCAGTTTTATTTCTCATGTCACTTTATTACAAAGACAAGTAAAACATGATAAAACTATGTATAATTTGGAAGATTAATGCACATCAGACAAAAAAAATTGGTGCTTACTTTCATTAGTAAAACAACTTGATGCTCTACTTGATCTTGCATCTAAGAATTCCACCCCTTGCAAAATAC
STCa-6869	Contig37781	"-"	GTGGAGATAAATGAACCTCACATATATGCTTTACTCCTCTCTTCTCTTTCTCTATATCGATTTGTATCCAGTAGGTAAAAACTGTTAACAAGGACCTAAGTTGAAAACTGTTCGACGAGAAAGCAGGAAGTGGCAAGAGTTGCAAAATTTGAAATTCAACAAGAAGGACCAACACTCCTACACTCCTCGCTTTCCGTCTGTTGTTGGTGATGTGTGAGAGATGAATGTTGCGTTTGTGTCTGCACTTGCTTCTGCTGAGGTGGAAGAAGAAGCTGTGCCTGAAGTGTAAGATGTTGA
STCa-7072	Contig7921	"-"	CACTTCAACACTGCCAGCTAGCAGACCATCAATGAAGGAAGTCTTGAAGATATTGGTCAACTGCAAAGATCCACACGCCAACGTGGAGAAGGTCGTCAGTATCTATGATGCTGTTCCACTTCTTAAGAATTTGAAATGGGAAAAGCAGGTGGAATATTCAGCATGACAGCTATGCAGTCTGTATTAAGTTTCTCCAAAGTTAGGGAGTGTACTTTAGAAAATTAACTGTTAGAATATCAATAGGAATCCAACTTGGTACCCAATAGATATCAATAACTGTTGATAATGTGATAAAGTACATTATATATTACATGCACGTAGCAATCTAGATGCTAATGTCGGAACTGTTATAGTTCCTTTATCTTCAAAGTTTGGGTATCCTATCCGGTATTAAATACA…
STCa-7193	Contig14239	GR407097.1	GGCAGCTTCACCTTCGACTGGAAGTTCTCCGGTTGATTCTCCTTAGTTCGTTTCTCTCCGTCTTCGATCTCCGGTCCACCATCTGAAGCGCCAGCTCCAAGCGGTGCCGTTTTGAACAGAGTCTCTACCGCCGTATCTGTTGCGATTGTCGTTTTCGTAGCGGCTTTGGTCATGTAGACGGAATTCTTCTATGGAGTTATCTATCGTTTTTTATTTTTTATTAATTTTATTCATGCACTTTGATTTATTTTTTGGAACGCTTTGTCGTCACAATTCATTGAATTTAATTATTTTGTATTTTATTGATATTCATTCATTTATTCAACTATCCTTCTTTGCAACTAAAAAAAAAAAANAAAAAAAAACAAAAANAAAAAAGAAAACGAACCGACCGACCGA…
STCa-7339	Contig14703	"-"	ATATATATGTAAGTGCCAAAACTATAACATTGTATAATAGAAGTTCTTCTGATTGAAGCTACAAAAGAAACAGGTTTTTGACCTTAGAGAGTAATAAACAAAAGCACACGTACAACAACAAATTCCAATATAAACAAATGAAGAAAAACAAAATCTAGAATGTGGTATGAAAATCAAATAACATGCTTACATGCAGCAGCATTCAGGGTGAGTGAGCTACTTTGGCTTTTTCATAAGCCATACCAATCTTCATAAGTTACGGAGCACTCGAGATAGAGAGCTTGACAGAAATCTTTAAATTAGCCAGCAACACTCAATCATCACCTGAACACTCCAGTGAAAAAAATTAAAAGAATTTTTTGTCCTAGCTTCTAATA
STCa-7618	Contig45209	"-"	GGCATGTTAACTCTACCATGATTTCCACCGTTACTTGGATAGTCGGTTCCCTTATTATGGTGATTAATATATACTATTTAATGACTGGTTTCATTAAGCTGCTTCTTCATAGTGACATAGAAATGGTGGCCAAGGTGTTTCTTGGGATATTAGGATTTTCTGGTATGGCTTTATATTTGGCTGGTATAGGTTATCTTGTACTTCGCAAAAATAAAGAGGGTGCACACCTTTTGGCTCTAACAGCACCCGAAAGTCAGCAAATGGCAAATCAACAAGTAAATGGATCAATCTATAGTCTTCCAAGAGAAGACATAGTAAACATGCAGTTGCCTCAGAGAAGTAGTCCTGCAGATCTTGACTGACAAAAATACAATACTAGTATGTCAATAAGGTAGATTA…
STCa-7972	Contig22470	"-"	TATTCATGCATTCTGGAATTCAGGAGTTATATTACTTCTCACTTTTCTCCAGTTGCAAGGATATGATATCAAAGAATTATTGCAGACAATTTGATAGGAAATTTTTTCTCTCCTTTGTAAAGGTGTGGAACATATACCATACACAATACAGTTCCATTCTGTTTATATATTTATGCTCCCTTTTCCTGTTGTAAAATTTAGACAGATTGCTGTTTGTAAGGTGAAGTAGGAATTGATTATTTGGTCAGTGTAGTAAATATATGCAATGAACTTGAACTTTTGTAGG
STCa-8481	Contig16274	GR395645.1	TTTTTTTTTTTTGTTTTTTAGACAAACTAATAATTGATTGTGACTCAGACCAAGCATGTTCAAATAAATCATTGTTCCATCAATCAAATTGAAACTTCAGTTTGTTCATCAGTGTAAGCAGTGACCAATTACAGATAATAATAGATCTTTTATACAATCTAGTTCAGTTATCTTTTCCTGCAATTGGTAAGGTAGCTTTTGCACACATCAATTTTAACGTTAGTGCTTGATGAATTGACGGCTAGCCTTGTCCTCATCATAAATAGCAATACCTTCATGATGAACTAATGAATAAACAAGAATTGGAAAACAGCTGAAGCAGTAAAAAACAAGAGAAAGATAGGCATCTCATATCCACTTAAAATCAATATTTGTATGCTCATTCAATCTTTATTGGGC…
STCa-9627	Contig27818	"-"	GGGGAGAACAGATGTTGCGTATCACCGTTTCATCTTCACTTCATAGACTTTCTCTTTTCATGGCATCGGATAAACCTCAACGTCTCCACCAAATTGCAGGAACCAATTTCCAAACCACAACAAAGAGGGCAAGAACCATGACCACTGCTACTCTCACTACCACAGATTCTGCTATGAAGGAAGCTTTTTCAAAATATGCTGAATATCTGAATAACCTTAATGATAAACGCGAAAGAGTGGTCAAAGCAAGCCGTGATATAACAATGAATAGCAAAAAAGTGATATTTCAAGTGCACAGGTTGAGTAAATACAATAAAGTGGAAGTACTTGAGAAAGCAGAAAAGGATTTAGCAGCTGTGACAAATCAGTACGTGTCTCGACTAGTCAAAGAATTGCAGG…
STCa-42	Contig17202	"-"	GAGGCTTATGCTTGTGCACCATGCTTTGGTCAAAAAGCATGTCTAAGCACAGTTTATGAAGAAGAAGGTGAAGAAGAGAAGGACTATGAGGATAAAGTGGAAGATGAGGAAGTTGAGAAAGAAGTGATAGAGGAAAAAAGGGTATGCATTGTTAGCCAAAGTCCAAAGAGAGAGGATCATTGTTTTAAAGAAAATTCTGATGCCGACAAGGAAAATAATGGTTCCTCTAGACTACTGAGAATTCAAAACATATTCACTCTTTGTGGAAACCAAAGGGAACTCTCCCAGTTTGGAACACCAATCCCTACAAAAAAGAGGTCTGATGAAACTTTTGATCTCAAATTCTCTCCTGTGAAGTCAAGTGAGAAGAAGGATTCTGTTTTAAAAATGTCCAACAAG…
STCa-10475	Contig38192	"-"	ACCTTTTTTTTTTTTTTTTTAATTGGACACAATATACTATGCACATACAAAATATAGCAGACATTCTATAACCACAGTTCAAAAAATAGGTATAACCATCATATCCAAGGTTGCGACATGTGTTGTATCCAGAACCAAAAGCCTGCTTAATACTTACAACCAAACATATTACAAGGAAAAAAACGGTCCGCCAAACCCAAAGCATGGTTACTACTTACAACCAACCACATTCCAACAAAAAAAGGTCCTACCCAAAAACCAGGTGGCAAAACATGTTTTATATCCAAAAAAGCATTTTGAATGCACAAGTGTC
STCa-1119	Contig16478	FE672807.1	CCGATTACGCCGGGAAGGAAACCACATAAACCTCTCAATTTTCCAACAGTGTGAGTTTCCCCTCCTCTGCTCCAGTGAATGCCACTCTAATTAAACTTAACATATAGTTCACCTAAATTATAATTAATCTGTTCTTTATTATTCTACATCGTGACACCAAGATGAAGCCAGCATTTGCAACTCTGCTACTTGTGTGTCTAATCCTCAGCTCATCTATGTTTGAAATCTCACTCGCTGGTTATGAAGGTTTCTGTTCTCCAAAATGTGCGATGAGGTGTTCAAAAGCTGGGATGAGGGACAGATGCTTGAAGTTTTGTGGGATCTGCTGCAGTAAATGTAAGTGTGTGCCATCAGGAACATACGGTAACAAACATGAGTGCCCTTGCTATAGGGACATGA…
STCa-2019	Contig32817	"-"	TTTTTTTTTTTTTTTAAAACCTACACTAAAAGTATATAAGAAGAGAACATACATTTTGTGGTCAATGTTGAGTAATAATATGGTGCAACCATATATCATTCGGGTTCCACTTGTACATTCATGGAAGGCATAAACAAATCTTTGCCTAGTTATCAATATATAATTTCCACCATAGTGAACAACTTGTTTCAATCTTCATTAGTGTTGTTCAAAATGGGAAAAAGAATATGATTGTGTCATTCCTCTAGGTAGTTCACCATCTTGCAGCAACTTCAAAGTTCAAAATACTACAAATTTTCCAGAAGATAAGTTAGACATTTCAAAAACATGAATTAGTCCAGCATTTGATGTTAGAGAGGGTGTGGCCTCCACAAAT
STCa-11420	Contig29960	GR914212.1	TTTTTTTTTTTTTTTTTCACTTTTCTTCTTTAATTCTTCAATTCCAACAAATAGAGCTACAACTTTTTACATAAAAGAAAAACATACATTTGTAGGTTCATGATAGATAATCATGATTCAATCAACAAAAAACACTTGATACCAGTATCAAATCCAATTGATGACCCAAGTTGCTCAATTAACCATCAAGACCAAAGAAGCTTTCATCTGTCACAAACTTTTTGAGCCAAAATTCAGTTAGG
STCa-2203	Contig32211	FE672350.1	TTTTTTTTTTTTTTTTTNTTTTTTTTTTTTTTATTAAAGCAACACTGTCAAAGTTAGCAAAGTATAAAGACATAACTAGCAAAGCATAACACAAGTGTTGCCGCAACAAATTCATGACAAAAACAGCAAAACACCATTTAGGAAAGGGACTATAATAAATTCATACACTGAATAAATTAAAGTAAAAAAAGTCTTAAACCAACAAAAAGACTTGTCAAAACTACTTTAGAACAGTAAATGAGGGTGCCAGTCCAAAGATTCTGCCAAGCGATCTCAGAATGCCACTCACTTCTTGGTTTTCTTTGGTGCTTGTGTTGGCTGTGATGCGGCGGCAGGTGGAGCAGCAGGTGCAGCTGCTGGCTTCTCTCCAGGACCTTGAGCAAATCGCTCCTCCCTCCG…
[truncated: 14,011 more rows]

## Sheet: µ array Ratios
UniTag ID	SuperSAGE (R(Ln)	µ Array R(ln)		Complete µ array
STCa-18884	4.11	-0.598365
STCa-19168	3.902	-2.43087
STCa-7896	3.703	0.143608
STCa-318	3.587	0.0323968
[truncated: 731 more rows]
