# Supplementary material for: The salt-responsive transcriptome of chickpea roots and nodules via deepSuperSAGE
Source: BMC Plant Biol. 2011 Feb 14;11:31. doi: 10.1186/1471-2229-11-31 (PMC3045889; doi:10.1186/1471-2229-11-31)
Supplement: Additional file 3 — Potential new-uncharacterized transcripts (genes) showing high salt stress induction in chickpea roots and nodules. [file 1471-2229-11-31-S3.XLSX]

## Sheet: Tabelle1
							Normalized counts
UniTag ID	UniTag sequence	E-value (Chckpea ESTs)	Homologous Chickpea EST (Varshney et al)	EST accession in NCBI (EST)	fold change stress roots	fold change stress nodules	rt-slt-ctr	rt-slt-St	nd-slt-ctr	nd-slt-St	EST sequence
STCa-15648	CATGGTCAAAAGGGAAACAGCCCAGA	1e-05	Contig154	GR395157.1	22.3092	23.879	7.94786	178.123	0	45.3074	AGCGTTAAAATAACGGTAGGTTTTTAAAGTTAGACCGGAAGCCTGTTGATTTTCCCTTATCAGGGATTATAAAAGTCCGACCGGAATATTGTAGCATAAATTTCCGAAGAATATTGGTAGGTGTAGTGAAAGCCAATACTGACCAGGATAGCTGGTTTTCTGCGAAACCTATAACAGTAGGCAATTTAAGTATAATATCTTAGCAGGTACAGAATTTAATCTCAGACAAGACATAAGGCTTAGCTTGTTAGCAAGTAAAGCTCATGTTTTATTTTGTACAAATTGGGGGGTCATGAAGATTTTATCAGTGAGTATGTAGACTCGGAATGGCAAAGATATATCTTAAATCATCAGACATAGAATGATAAGGTTGTATGTCAAAAGGGAAACAGCCCAGAA…
STCa-19240	CATGTATTCTAACTGGTATTTGCTAT	5e-08	Contig16996	GR916593.1	10.5487	10.2369	0	21.0509	0	19.4175	GGACCCTTTCCAATGTTGGTGTTTGAAATTGATAGGCTCTCTGGGGGATTCTGATGGTATCAAAGATCCTGGTTCGAAGAAGAGGGGTAGATTGGATTCATGTGCTCCTTCCAGCTCTAAGGCGTGTCGAGAGAAGTTGCGGAGGGATAGGCTGAATGACAAGTTTGTTGAATTAGGCTCAATCTTGGAGCCTGGAAGGCCTCCCAAAACAGACAAAGCTGCAATTCTGATTGACGCTGTCCGAATGGTGACACAATTGCGAGGTGAAGCTCAGAAGTTGAAAGCCTCAAATTCAAGTCTTCAAGAGAAGATTAAAGAGTTAAAGGTCGAGAAGAATGAACTCCGTGATGAGAAACAGAGGCTTAAGGCCGATAAAGAGAAGTTGGAGCAGCAGGTGAA…
STCa-11740	CATGGAGAGTTGAGAAATTGAGAGGG	5e-08	Contig32490	GR408054.1	10.5487	11.9413	0	21.0509	0	22.6537	CTCCAAAAGTTTAAAATATGTATAGAAATTATTATTAGGAATAACAAAAAAAAAATAGTGGAATGAAAAAAAAGGGTACATGGAGAGTTGAGAAATTGAGAGGGGTTTTTGTTGTGTATCCTCATCATCATCATCACTACCTTTCTTCGGAAAAAACTAGCTAAAGCATTTTTGGTGGTTGATTAGGACCATTAAGTGTGGGCCCCGTTGTCCATAATGTAACTTAATTAAATTTTGCATACTTTGTTCAAAAGGAAATTATAATTGCTTAACTCTATTACAATGTAAATCATTACCTCAAAAAAAAAAAAAA
STCa-15130	CATGGGTGTTGAAGCCGGTCTTGATT	5e-08	Contig45449		8.11732	8.5335	0	16.193	0	16.1812	GGAGTAGACTTGACATGTTCTTCCCATTTGACCCATGTTTGTTGAAGAAAAGCCAAAGTTACTTAAAGCCACATTTTGTCCACTGGTCAAGAGTCAGAACTACATATGATACCAATGACAATGACGAAGACAGTGATAGTGGAAGTGAAGCATCTGACGATGATTTTGTTGACGGGAATGCAAAGGATAGTATTGATGATGATATGATCATGGGTGTTGAAGCCGGTCTTGATTTTGATGCTGACTTGAACAAAATGTCCATCACGCCCAAATCTATGAAATATGGGTTTGTGACACAGATGGAACGGGGTATGCGAATGCCCACAAGAATCTGGCCATCCGGTAGTCTAGAGTTTTTGTGATACATAATAGTAGATTACTACATATTCGTTCAAGCTT…
STCa-7445	CATGCAGGGGGAACCCGGGGAACTGA	0.0008	Contig739		17.8499	10.2369	0	35.6246	0	19.4175	CCTCACGGTACTTGTTCACTATCGGTCGATTACAAGTATTTAGCCTTGGAGGATGGTCCCCCCATCTTCAAACAGGATTTCACGTGTCCCGCCCTACTTGTCGTGCACTTATTTCCACCACCAGCTTTTCTCATACGGGGCTATCACCCGCTATGGCCGGACTTTCCATTCCGTTCTGATAAGCCGATCGCTAAAAAGCACAGGCTGTTCCAATTTCCCTCGCCACTACTTTCGGAATCTCGGTTGATTTCTGTTCCTCCAGCTACTGAAATGTTTCAGTTCCCCGGGTTCCCCTCCCATGCCTATGTATTCAGCATGCGATACCCCTAAGGGTGGGTTTCCCCATTCGGATATCTCCGGATCAAAGCTCATTTGCCACCTCCCCAAAGCTTTTCCCAG…
STCa-1958	CATGAATGGATCAATGAGATTCCCAC				14.6143	13.6536	3.97393	58.2949	0	25.89
STCa-8135	CATGCCAAAGAAGGTTGAATTCGAGC				8.11732	8.5335	0	16.193	0	16.1812
